# Supplementary material for: Quantitative Analysis of Differential Proteome Expression in Bladder Cancer vs. Normal Bladder Cells Using SILAC Method
Source: PLoS One. 2015 Jul 31;10(7):e0134727. doi: 10.1371/journal.pone.0134727 (PMC4521931; doi:10.1371/journal.pone.0134727)
Supplement: S1 Table — (XLSX) [file pone.0134727.s002.xlsx]

## Sheet: upregulated proteins
S2. Gene ontology statistics of significantly upregulated proteins
Sublist	Category	Term	RT	Genes	Count	%	P-Value	Fold Enrichment	Benjamini	FDR			Sublist	Category	Term	RT	Genes	Count	%	P-Value	Fold Enrichment	Benjamini	FDR			Sublist	Category	Term	RT	Genes	Count	%	P-Value	Fold Enrichment	Benjamini	FDR
	GOTERM_BP_FAT	cellular amino acid derivative metabolic process	RT		4	9.5	0.0082	9.3	0.99	11				GOTERM_CC_FAT	intracellular non-membrane-bounded organelle	RT		14	33.3	0.005	2.2	0.44	5.6				GOTERM_MF_FAT	neutral amino acid transmembrane transporter activity	RT		2	4.8	0.052	36.4	1	47
	GOTERM_BP_FAT	ribonucleoprotein complex biogenesis	RT		4	9.5	0.01	8.6	0.85	14				GOTERM_CC_FAT	non-membrane-bounded organelle	RT		14	33.3	0.005	2.2	0.44	5.6
	GOTERM_BP_FAT	response to extracellular stimulus	RT		4	9.5	0.018	7	0.76	23				GOTERM_CC_FAT	intracellular organelle lumen	RT		11	26.2	0.0073	2.5	0.35	8
	GOTERM_BP_FAT	nitrogen compound biosynthetic process	RT		4	9.5	0.048	4.8	0.76	51				GOTERM_CC_FAT	organelle lumen	RT		11	26.2	0.0086	2.4	0.28	9.4
	GOTERM_BP_FAT	cellular amide metabolic process	RT		3	7.1	0.0087	20.7	0.91	12				GOTERM_CC_FAT	membrane-enclosed lumen	RT		11	26.2	0.0098	2.4	0.25	11
	GOTERM_BP_FAT	vitamin metabolic process	RT		3	7.1	0.015	15.5	0.82	20				GOTERM_CC_FAT	nucleolus	RT		6	14.3	0.025	3.4	0.45	25
	GOTERM_BP_FAT	amino acid transport	RT		3	7.1	0.021	12.9	0.78	27				GOTERM_CC_FAT	nuclear lumen	RT		8	19	0.055	2.2	0.67	47
	GOTERM_BP_FAT	rRNA processing	RT		3	7.1	0.022	12.6	0.76	28				GOTERM_CC_FAT	cell soma	RT		3	7.1	0.062	7.1	0.66	52
	GOTERM_BP_FAT	rRNA metabolic process	RT		3	7.1	0.024	12.1	0.71	30
	GOTERM_BP_FAT	amine transport	RT		3	7.1	0.035	9.8	0.74	41
	GOTERM_BP_FAT	ribosome biogenesis	RT		3	7.1	0.038	9.5	0.74	43
	GOTERM_BP_FAT	carboxylic acid transport	RT		3	7.1	0.052	7.9	0.76	55
	GOTERM_BP_FAT	organic acid transport	RT		3	7.1	0.053	7.8	0.75	55
	GOTERM_BP_FAT	organic acid biosynthetic process	RT		3	7.1	0.058	7.5	0.77	58
	GOTERM_BP_FAT	carboxylic acid biosynthetic process	RT		3	7.1	0.058	7.5	0.77	58
	GOTERM_BP_FAT	epidermis development	RT		3	7.1	0.078	6.3	0.84	69
	GOTERM_BP_FAT	ncRNA processing	RT		3	7.1	0.08	6.2	0.83	70
	GOTERM_BP_FAT	response to nutrient levels	RT		3	7.1	0.087	5.9	0.85	74
	GOTERM_BP_FAT	ectoderm development	RT		3	7.1	0.089	5.8	0.85	74
	GOTERM_BP_FAT	citrulline biosynthetic process	RT		2	4.8	0.015	128.8	0.88	20
	GOTERM_BP_FAT	citrulline metabolic process	RT		2	4.8	0.017	110.4	0.81	23
	GOTERM_BP_FAT	peptidyl-arginine modification	RT		2	4.8	0.022	85.9	0.72	28
	GOTERM_BP_FAT	urea cycle	RT		2	4.8	0.025	77.3	0.69	31
	GOTERM_BP_FAT	urea metabolic process	RT		2	4.8	0.025	77.3	0.69	31
	GOTERM_BP_FAT	amide biosynthetic process	RT		2	4.8	0.027	70.3	0.7	33
	GOTERM_BP_FAT	anion homeostasis	RT		2	4.8	0.03	64.4	0.7	36
	GOTERM_BP_FAT	axon cargo transport	RT		2	4.8	0.044	42.9	0.78	48
	GOTERM_BP_FAT	aromatic amino acid family metabolic process	RT		2	4.8	0.047	40.7	0.78	50
	GOTERM_BP_FAT	neutral amino acid transport	RT		2	4.8	0.052	36.8	0.77	54
	GOTERM_BP_FAT	microtubule-based transport	RT		2	4.8	0.07	26.7	0.82	66
	GOTERM_BP_FAT	memory	RT		2	4.8	0.094	19.8	0.85	76
	GOTERM_BP_FAT	water-soluble vitamin metabolic process	RT		2	4.8	0.096	19.3	0.85	77

## Sheet: downregulated proteins
S2. Gene ontology statistics of significantly downregulated proteins
Sublist	Category	Term	RT	Genes	Count	%	P-Value	Fold Enrichment	Benjamini	FDR			Sublist	Category	Term	RT	Genes	Count	%	P-Value	Fold Enrichment	Benjamini	FDR			Sublist	Category	Term	RT	Genes	Count	%	P-Value	Fold Enrichment	Benjamini	FDR
	GOTERM_BP_FAT	cell adhesion	RT		14	14.1	0.00022	3.3	0.11	0.35				GOTERM_CC_FAT	plasma membrane	RT		40	40.4	0.0013	1.6	0.093	1.7				GOTERM_MF_FAT	calcium ion binding	RT		16	16.2	0.00037	2.8	0.044	0.48
	GOTERM_BP_FAT	biological adhesion	RT		14	14.1	0.00022	3.3	0.078	0.35				GOTERM_CC_FAT	plasma membrane part	RT		30	30.3	0.00015	2	0.033	0.2				GOTERM_MF_FAT	structural molecule activity	RT		11	11.1	0.0049	2.8	0.18	6.2
	GOTERM_BP_FAT	response to wounding	RT		13	13.1	6.1e-05	4.1	0.066	0.098				GOTERM_CC_FAT	non-membrane-bounded organelle	RT		24	24.2	0.091	1.4	0.41	70				GOTERM_MF_FAT	identical protein binding	RT		10	10.1	0.015	2.5	0.31	18
	GOTERM_BP_FAT	immune response	RT		13	13.1	0.0007	3.1	0.18	1.1				GOTERM_CC_FAT	intracellular non-membrane-bounded organelle	RT		24	24.2	0.091	1.4	0.41	70				GOTERM_MF_FAT	actin binding	RT		8	8.1	0.0036	4	0.2	4.6
	GOTERM_BP_FAT	response to organic substance	RT		12	12.1	0.0033	2.8	0.29	5.2				GOTERM_CC_FAT	cytoskeleton	RT		21	21.2	0.00069	2.2	0.072	0.87				GOTERM_MF_FAT	cytoskeletal protein binding	RT		8	8.1	0.033	2.6	0.49	36
	GOTERM_BP_FAT	vesicle-mediated transport	RT		11	11.1	0.002	3.2	0.25	3.2				GOTERM_CC_FAT	cell fraction	RT		17	17.2	0.0021	2.3	0.11	2.7				GOTERM_MF_FAT	enzyme binding	RT		8	8.1	0.04	2.5	0.53	41
	GOTERM_BP_FAT	cytoskeleton organization	RT		9	9.1	0.0042	3.4	0.32	6.5				GOTERM_CC_FAT	integral to plasma membrane	RT		15	15.2	0.027	1.9	0.31	29				GOTERM_MF_FAT	lipid binding	RT		7	7.1	0.056	2.5	0.58	52
	GOTERM_BP_FAT	cell motion	RT		9	9.1	0.0069	3.2	0.4	11				GOTERM_CC_FAT	intrinsic to plasma membrane	RT		15	15.2	0.032	1.8	0.27	33				GOTERM_MF_FAT	phospholipid binding	RT		6	6.1	0.0044	5.5	0.19	5.6
	GOTERM_BP_FAT	defense response	RT		8	8.1	0.071	2.2	0.71	69				GOTERM_CC_FAT	extracellular region part	RT		14	14.1	0.012	2.1	0.25	14				GOTERM_MF_FAT	phosphoinositide binding	RT		5	5.1	0.0032	8.1	0.23	4.1
	GOTERM_BP_FAT	response to inorganic substance	RT		7	7.1	0.0013	5.7	0.22	2.1				GOTERM_CC_FAT	insoluble fraction	RT		13	13.1	0.01	2.3	0.27	12				GOTERM_MF_FAT	endopeptidase inhibitor activity	RT		5	5.1	0.012	5.6	0.3	14
	GOTERM_BP_FAT	endocytosis	RT		7	7.1	0.0019	5.3	0.26	3				GOTERM_CC_FAT	cytoskeletal part	RT		13	13.1	0.025	2	0.31	28				GOTERM_MF_FAT	peptidase inhibitor activity	RT		5	5.1	0.014	5.3	0.31	17
	GOTERM_BP_FAT	membrane invagination	RT		7	7.1	0.0019	5.3	0.26	3				GOTERM_CC_FAT	cell projection	RT		12	12.1	0.0069	2.5	0.22	8.4				GOTERM_MF_FAT	enzyme inhibitor activity	RT		5	5.1	0.082	3	0.7	67
	GOTERM_BP_FAT	membrane organization	RT		7	7.1	0.025	3.1	0.59	33				GOTERM_CC_FAT	membrane fraction	RT		12	12.1	0.019	2.2	0.3	22				GOTERM_MF_FAT	peptidase activator activity	RT		4	4	0.00035	28.2	0.081	0.45
	GOTERM_BP_FAT	cellular component morphogenesis	RT		7	7.1	0.03	2.9	0.62	39				GOTERM_CC_FAT	endoplasmic reticulum	RT		12	12.1	0.056	1.8	0.36	52				GOTERM_MF_FAT	structural constituent of cytoskeleton	RT		4	4	0.01	8.8	0.3	13
	GOTERM_BP_FAT	regulation of cell adhesion	RT		6	6.1	0.0013	7.3	0.25	2.1				GOTERM_CC_FAT	cytoplasmic vesicle	RT		10	10.1	0.028	2.3	0.29	31				GOTERM_MF_FAT	serine-type endopeptidase inhibitor activity	RT		4	4	0.018	7.1	0.33	21
	GOTERM_BP_FAT	response to oxidative stress	RT		6	6.1	0.0028	6.1	0.3	4.5				GOTERM_CC_FAT	vesicle	RT		10	10.1	0.036	2.2	0.29	37				GOTERM_MF_FAT	actin filament binding	RT		3	3	0.041	9.2	0.51	42
	GOTERM_BP_FAT	wound healing	RT		6	6.1	0.0054	5.2	0.35	8.4				GOTERM_CC_FAT	cytoplasmic membrane-bounded vesicle	RT		9	9.1	0.031	2.4	0.28	33				GOTERM_MF_FAT	extracellular matrix structural constituent	RT		3	3	0.096	5.7	0.74	73
	GOTERM_BP_FAT	cell morphogenesis involved in differentiation	RT		6	6.1	0.015	4.1	0.5	21				GOTERM_CC_FAT	membrane-bounded vesicle	RT		9	9.1	0.037	2.3	0.29	38				GOTERM_MF_FAT	small protein activating enzyme activity	RT		2	2	0.053	36.1	0.58	51
	GOTERM_BP_FAT	blood vessel development	RT		6	6.1	0.015	4.1	0.49	21				GOTERM_CC_FAT	extracellular space	RT		9	9.1	0.089	1.9	0.43	70
	GOTERM_BP_FAT	vasculature development	RT		6	6.1	0.016	4	0.51	23				GOTERM_CC_FAT	actin cytoskeleton	RT		8	8.1	0.0022	4.4	0.092	2.8
	GOTERM_BP_FAT	regulation of cellular component size	RT		6	6.1	0.022	3.7	0.56	30				GOTERM_CC_FAT	proteinaceous extracellular matrix	RT		7	7.1	0.021	3.2	0.3	23
	GOTERM_BP_FAT	induction of apoptosis	RT		6	6.1	0.041	3.1	0.65	49				GOTERM_CC_FAT	extracellular matrix	RT		7	7.1	0.029	3	0.28	31
	GOTERM_BP_FAT	induction of programmed cell death	RT		6	6.1	0.041	3.1	0.65	49				GOTERM_CC_FAT	cell surface	RT		7	7.1	0.03	3	0.28	32
	GOTERM_BP_FAT	inflammatory response	RT		6	6.1	0.043	3.1	0.66	51				GOTERM_CC_FAT	perinuclear region of cytoplasm	RT		6	6.1	0.045	3.1	0.31	44
	GOTERM_BP_FAT	regulation of hydrolase activity	RT		6	6.1	0.049	3	0.65	55				GOTERM_CC_FAT	neuron projection	RT		6	6.1	0.08	2.6	0.41	66
	GOTERM_BP_FAT	cell morphogenesis	RT		6	6.1	0.06	2.8	0.69	63				GOTERM_CC_FAT	cell leading edge	RT		5	5.1	0.014	5.3	0.27	16
	GOTERM_BP_FAT	cell projection organization	RT		6	6.1	0.067	2.7	0.7	67				GOTERM_CC_FAT	coated vesicle	RT		5	5.1	0.022	4.6	0.3	25
	GOTERM_BP_FAT	regulation of immune effector process	RT		5	5.1	0.003	8.3	0.28	4.7				GOTERM_CC_FAT	external side of plasma membrane	RT		5	5.1	0.028	4.3	0.3	30
	GOTERM_BP_FAT	response to metal ion	RT		5	5.1	0.0071	6.5	0.39	11				GOTERM_CC_FAT	vacuole	RT		5	5.1	0.09	2.9	0.42	70
	GOTERM_BP_FAT	response to hypoxia	RT		5	5.1	0.0081	6.2	0.4	12				GOTERM_CC_FAT	ruffle	RT		4	4	0.01	8.8	0.25	12
	GOTERM_BP_FAT	immune effector process	RT		5	5.1	0.0081	6.2	0.4	12				GOTERM_CC_FAT	contractile fiber part	RT		4	4	0.041	5.2	0.3	41
	GOTERM_BP_FAT	response to oxygen levels	RT		5	5.1	0.0097	5.9	0.43	14				GOTERM_CC_FAT	extracellular matrix part	RT		4	4	0.044	5	0.32	44
	GOTERM_BP_FAT	regulation of cellular component biogenesis	RT		5	5.1	0.0099	5.9	0.43	15				GOTERM_CC_FAT	contractile fiber	RT		4	4	0.048	4.9	0.32	47
	GOTERM_BP_FAT	regulation of response to external stimulus	RT		5	5.1	0.015	5.3	0.51	21				GOTERM_CC_FAT	clathrin-coated vesicle	RT		4	4	0.059	4.5	0.35	54
	GOTERM_BP_FAT	positive regulation of cellular component organization	RT		5	5.1	0.022	4.6	0.55	30				GOTERM_CC_FAT	cell cortex	RT		4	4	0.075	4	0.4	63
	GOTERM_BP_FAT	regulation of cell size	RT		5	5.1	0.034	4.1	0.64	42				GOTERM_CC_FAT	adherens junction	RT		4	4	0.087	3.8	0.42	68
	GOTERM_BP_FAT	blood vessel morphogenesis	RT		5	5.1	0.036	4	0.63	45				GOTERM_CC_FAT	integrin complex	RT		3	3	0.016	15.2	0.28	19
	GOTERM_BP_FAT	regulation of organelle organization	RT		5	5.1	0.04	3.8	0.66	48				GOTERM_CC_FAT	myosin complex	RT		3	3	0.071	6.8	0.39	61
	GOTERM_BP_FAT	actin cytoskeleton organization	RT		5	5.1	0.045	3.7	0.65	52				GOTERM_CC_FAT	basement membrane	RT		3	3	0.097	5.7	0.43	73
	GOTERM_BP_FAT	actin filament-based process	RT		5	5.1	0.054	3.5	0.66	59				GOTERM_CC_FAT	anchoring collagen	RT		2	2	0.059	32.6	0.36	54
	GOTERM_BP_FAT	cell migration	RT		5	5.1	0.081	3	0.72	74				GOTERM_CC_FAT	immunological synapse	RT		2	2	0.065	29.4	0.37	58
	GOTERM_BP_FAT	positive regulation of organelle organization	RT		4	4	0.013	8	0.5	19
	GOTERM_BP_FAT	regulation of peptidase activity	RT		4	4	0.014	7.8	0.52	21
	GOTERM_BP_FAT	regulation of vesicle-mediated transport	RT		4	4	0.019	7	0.54	27
	GOTERM_BP_FAT	cell-substrate adhesion	RT		4	4	0.02	6.8	0.54	28
	GOTERM_BP_FAT	muscle cell differentiation	RT		4	4	0.035	5.5	0.65	43
	GOTERM_BP_FAT	protein maturation	RT		4	4	0.036	5.5	0.63	44
	GOTERM_BP_FAT	regulation of cytoskeleton organization	RT		4	4	0.047	4.9	0.65	53
	GOTERM_BP_FAT	innate immune response	RT		4	4	0.048	4.8	0.66	55
	GOTERM_BP_FAT	response to nutrient	RT		4	4	0.05	4.8	0.65	56
	GOTERM_BP_FAT	extracellular structure organization	RT		4	4	0.072	4.1	0.71	70
	GOTERM_BP_FAT	positive regulation of hydrolase activity	RT		4	4	0.09	3.7	0.74	78
	GOTERM_BP_FAT	negative regulation of cellular protein metabolic process	RT		4	4	0.091	3.7	0.74	78
	GOTERM_BP_FAT	growth	RT		4	4	0.094	3.7	0.74	79
	GOTERM_BP_FAT	epidermis development	RT		4	4	0.095	3.6	0.74	80
	GOTERM_BP_FAT	circulatory system process	RT		4	4	0.098	3.6	0.74	81
	GOTERM_BP_FAT	blood circulation	RT		4	4	0.098	3.6	0.74	81
	GOTERM_BP_FAT	negative regulation of protein metabolic process	RT		4	4	0.099	3.6	0.74	81
	GOTERM_BP_FAT	lymphocyte activation during immune response	RT		3	3	0.005	27.8	0.35	7.7
	GOTERM_BP_FAT	response to gamma radiation	RT		3	3	0.0081	21.8	0.41	12
	GOTERM_BP_FAT	leukocyte activation during immune response	RT		3	3	0.019	13.9	0.55	27
	GOTERM_BP_FAT	cell activation during immune response	RT		3	3	0.019	13.9	0.55	27
	GOTERM_BP_FAT	cellular response to oxidative stress	RT		3	3	0.027	11.7	0.6	35
	GOTERM_BP_FAT	positive regulation of cytoskeleton organization	RT		3	3	0.029	11.1	0.62	38
	GOTERM_BP_FAT	phagocytosis	RT		3	3	0.033	10.4	0.64	41
	GOTERM_BP_FAT	tissue remodeling	RT		3	3	0.043	8.9	0.65	51
	GOTERM_BP_FAT	response to mechanical stimulus	RT		3	3	0.043	8.9	0.65	51
	GOTERM_BP_FAT	positive regulation of cell adhesion	RT		3	3	0.049	8.4	0.66	55
	GOTERM_BP_FAT	response to ionizing radiation	RT		3	3	0.049	8.4	0.66	55
	GOTERM_BP_FAT	response to carbohydrate stimulus	RT		3	3	0.049	8.4	0.66	55
	GOTERM_BP_FAT	response to toxin	RT		3	3	0.05	8.2	0.65	56
	GOTERM_BP_FAT	regulation of endocytosis	RT		3	3	0.05	8.2	0.65	56
	GOTERM_BP_FAT	regulation of leukocyte mediated immunity	RT		3	3	0.05	8.2	0.65	56
	GOTERM_BP_FAT	regulation of protein polymerization	RT		3	3	0.061	7.4	0.69	64
	GOTERM_BP_FAT	regeneration	RT		3	3	0.063	7.3	0.69	65
	GOTERM_BP_FAT	integrin-mediated signaling pathway	RT		3	3	0.064	7.2	0.69	66
	GOTERM_BP_FAT	lymphocyte mediated immunity	RT		3	3	0.064	7.2	0.69	66
	GOTERM_BP_FAT	regulation of muscle contraction	RT		3	3	0.068	7	0.7	67
	GOTERM_BP_FAT	intracellular receptor-mediated signaling pathway	RT		3	3	0.073	6.7	0.7	70
	GOTERM_BP_FAT	regulation of inflammatory response	RT		3	3	0.074	6.6	0.7	71
	GOTERM_BP_FAT	adaptive immune response	RT		3	3	0.076	6.5	0.7	72
	GOTERM_BP_FAT	adaptive immune response based on somatic recombination of immune receptors built from immunoglobulin superfamily domains	RT		3	3	0.076	6.5	0.7	72
	GOTERM_BP_FAT	regulation of caspase activity	RT		3	3	0.079	6.3	0.72	73
	GOTERM_BP_FAT	regulation of endopeptidase activity	RT		3	3	0.085	6.1	0.73	76
	GOTERM_BP_FAT	antigen processing and presentation	RT		3	3	0.087	6	0.73	77
	GOTERM_BP_FAT	leukocyte mediated immunity	RT		3	3	0.092	5.8	0.74	79
	GOTERM_BP_FAT	protein maturation by peptide bond cleavage	RT		3	3	0.092	5.8	0.74	79
	GOTERM_BP_FAT	striated muscle cell differentiation	RT		3	3	0.096	5.7	0.74	80
	GOTERM_BP_FAT	cell-matrix adhesion	RT		3	3	0.097	5.6	0.74	81
	GOTERM_BP_FAT	regulation of protein complex assembly	RT		3	3	0.099	5.6	0.73	81
	GOTERM_BP_FAT	apoptotic cell clearance	RT		2	2	0.035	55.7	0.64	43
	GOTERM_BP_FAT	substrate adhesion-dependent cell spreading	RT		2	2	0.041	47.7	0.66	49
	GOTERM_BP_FAT	cell adhesion mediated by integrin	RT		2	2	0.041	47.7	0.66	49
	GOTERM_BP_FAT	interaction with symbiont	RT		2	2	0.046	41.8	0.66	53
	GOTERM_BP_FAT	regulation of inflammatory response to antigenic stimulus	RT		2	2	0.046	41.8	0.66	53
	GOTERM_BP_FAT	Golgi to endosome transport	RT		2	2	0.052	37.1	0.65	57
	GOTERM_BP_FAT	regulation of myeloid leukocyte mediated immunity	RT		2	2	0.058	33.4	0.68	61
	GOTERM_BP_FAT	blood vessel endothelial cell migration	RT		2	2	0.063	30.4	0.69	65
	GOTERM_BP_FAT	positive regulation of microtubule polymerization	RT		2	2	0.069	27.8	0.7	68
	GOTERM_BP_FAT	T cell activation during immune response	RT		2	2	0.074	25.7	0.71	71
	GOTERM_BP_FAT	regulation of microtubule polymerization	RT		2	2	0.074	25.7	0.71	71
	GOTERM_BP_FAT	positive regulation of microtubule polymerization or depolymerization	RT		2	2	0.074	25.7	0.71	71
	GOTERM_BP_FAT	myotube differentiation	RT		2	2	0.091	20.9	0.74	78
	GOTERM_BP_FAT	antigen processing and presentation of peptide antigen via MHC class I	RT		2	2	0.096	19.6	0.74	80
