# Supplementary material for: Quantitative Analysis of Differential Proteome Expression in Bladder Cancer vs. Normal Bladder Cells Using SILAC Method
Source: PLoS One. 2015 Jul 31;10(7):e0134727. doi: 10.1371/journal.pone.0134727 (PMC4521931; doi:10.1371/journal.pone.0134727)
Supplement: S2 Table — (XLSX) [file pone.0134727.s003.xlsx]

## Sheet: Replication 1
S1: The SILAC data of the bladder cancer cells
Protein IDs	Majority protein IDs	Peptide counts (all)	Peptide counts (razor+unique)	Peptide counts (unique)	Protein names	Gene names	Fasta headers	Number of proteins	Peptides	Razor + unique peptides	Unique peptides	Sequence coverage [%]	Unique + razor sequence coverage [%]	Unique sequence coverage [%]	Mol. weight [kDa]	Sequence length	Sequence lengths	PEP	Ratio M/L	Ratio M/L normalized	Ratio M/L variability [%]	Ratio M/L count	Ratio H/L	Ratio H/L normalized	Ratio H/L variability [%]	Ratio H/L count	Ratio H/M	Ratio H/M normalized	Ratio H/M variability [%]	Ratio H/M count	Intensity	Intensity L	Intensity M	Intensity H	Only identified by site	Reverse	Contaminant	id	Peptide IDs	Peptide is razor	Mod. peptide IDs	Evidence IDs	MS/MS IDs	Best MS/MS	Oxidation (M) site IDs	Oxidation (M) site positions
F5GZU3;B7Z2F6;Q15424-2;Q15424;B7ZLP6;A0AV56;Q14151;K7EII0	F5GZU3;B7Z2F6;Q15424-2;Q15424;B7ZLP6;A0AV56;Q14151;K7EII0	2;2;2;2;2;2;2;1	2;2;2;2;2;2;2;1	2;2;2;2;2;2;2;1	Scaffold attachment factor B1;Scaffold attachment factor B2	SAFB;SAFB2	>tr|F5GZU3|F5GZU3_HUMAN Scaffold attachment factor B1 OS=Homo sapiens GN=SAFB PE=2 SV=1;>tr|B7Z2F6|B7Z2F6_HUMAN Scaffold attachment factor B1 OS=Homo sapiens GN=SAFB PE=2 SV=1;>sp|Q15424-2|SAFB1_HUMAN Isoform 2 of Scaffold attachment factor B1 OS=Homo sapi	8	2	2	2	6.6	6.6	6.6	84.697	747	747;759;848;915;916;917;953;153	0.001346	NaN	NaN	NaN	1	1.5827	1.6621	45.711	2	NaN	NaN	NaN	1	10819000	3573100	4239600	3006200				0	3645;13352	True;True	3831;14198	11282;44266	18564;72854;72855	18564;72854
Q96CU4;A0AVF1-2;A0AVF1-3;A0AVF1;F8WEZ4;B7Z2T3;B7Z6R6	Q96CU4;A0AVF1-2;A0AVF1-3;A0AVF1;F8WEZ4;B7Z2T3;B7Z6R6	2;2;2;2;1;1;1	2;2;2;2;1;1;1	2;2;2;2;1;1;1	Tetratricopeptide repeat protein 26	TTC26	>tr|Q96CU4|Q96CU4_HUMAN Putative uncharacterized protein FLJ12571 OS=Homo sapiens GN=TTC26 PE=2 SV=1;>sp|A0AVF1-2|TTC26_HUMAN Isoform 2 of Tetratricopeptide repeat protein 26 OS=Homo sapiens GN=TTC26;>sp|A0AVF1-3|TTC26_HUMAN Isoform 3 of Tetratricopeptide	7	2	2	2	5.5	5.5	5.5	31.589	271	271;487;523;554;135;423;447	0.00047503	0.41973	0.43079	141.92	2	0.72946	0.69724	110.89	2	1.6418	1.6394	25.217	2	4181600	2068800	757960	1354800				1	9151;12080	True;True	9668;12862	30664;40451	50688;66585	50688;66585
F8WC54;Q13443-2;A0AVL1;Q13443;C9J6H5;C9JPM3	F8WC54;Q13443-2;A0AVL1;Q13443	3;3;3;3;1;1	3;3;3;3;1;1	3;3;3;3;1;1	Disintegrin and metalloproteinase domain-containing protein 9	ADAM9	>tr|F8WC54|F8WC54_HUMAN Disintegrin and metalloproteinase domain-containing protein 9 OS=Homo sapiens GN=ADAM9 PE=2 SV=1;>sp|Q13443-2|ADAM9_HUMAN Isoform 2 of Disintegrin and metalloproteinase domain-containing protein 9 OS=Homo sapiens GN=ADAM9;>tr|A0AVL1	6	3	3	3	5.7	5.7	5.7	69.323	628	628;655;712;819;128;147	4.0313e-12	0.24041	0.30281	24.364	5	0.43591	0.43005	19.953	5	1.6411	1.6064	22.019	5	24262000	13609000	3750300	6902600				2	2642;2681;12048	True;True;True	2780;2821;12830	8232;8398;8399;40381;40382	13580;13843;13844;66464;66465	13580;13843;66464
A0AVT1;A0AVT1-2;H0Y8S8;A0AVT1-3;A0AVT1-4;H0Y9U5	A0AVT1;A0AVT1-2	31;21;10;9;8;1	31;21;10;9;8;1	31;21;10;9;8;1	Ubiquitin-like modifier-activating enzyme 6	UBA6	>sp|A0AVT1|UBA6_HUMAN Ubiquitin-like modifier-activating enzyme 6 OS=Homo sapiens GN=UBA6 PE=1 SV=1;>sp|A0AVT1-2|UBA6_HUMAN Isoform 2 of Ubiquitin-like modifier-activating enzyme 6 OS=Homo sapiens GN=UBA6	6	31	31	31	41.1	41.1	41.1	117.97	1052	1052;578;271;389;340;88	2.2481e-282	0.15157	0.15867	51.502	135	0.20942	0.21769	38.867	135	1.358	1.3657	46.071	135	2113100000	1522100000	268120000	322870000				3	131;724;1326;1343;1375;1493;1813;1814;2421;2759;3477;3539;3725;4149;4625;5665;7214;8042;8550;10247;10421;11079;11233;12216;12409;12518;12672;14041;14250;15329;16017	True;True;True;True;True;True;True;True;True;True;True;True;True;True;True;True;True;True;True;True;True;True;True;True;True;True;True;True;True;True;True	134;759;1390;1407;1408;1443;1569;1907;1908;2547;2904;3657;3720;3914;4373;4874;5978;7639;8503;9038;10881;10882;10883;11102;11814;11971;13005;13204;13315;13483;13484;14920;15138;16291;17026	316;2295;2296;2297;2298;2299;2300;2301;2302;2303;2304;2305;4090;4172;4173;4319;4320;4321;4322;4679;4680;4681;5697;5698;5699;5700;5701;5702;7562;7563;7564;7565;7566;8644;8645;8646;8647;8648;8649;8650;8651;8652;10755;10756;10757;10758;10759;10760;10761;10762;10763;10764;10918;11582;11583;11584;11585;11586;11587;11588;11589;11590;13209;14702;14703;14704;14705;14706;18393;18394;18395;24078;24079;2408…	520;3812;3813;3814;3815;3816;3817;3818;3819;3820;3821;3822;3823;3824;3825;3826;3827;3828;3829;3830;6821;6974;6975;7175;7176;7177;7178;7179;7741;7742;7743;7744;9407;9408;9409;9410;9411;9412;9413;12504;12505;12506;12507;12508;14218;14219;14220;14221;14222;14223;14224;14225;14226;14227;17668;17669;17670;17671;17672;17673;17674;17675;17676;17677;17909;19038;19039;19040;19041;19042;19043;19044;19045;1…	520;3813;6821;6975;7177;7741;9407;9411;12507;14220;17675;17909;19048;21702;24015;30091;39388;44056;47238;56510;57514;61562;62241;67262;68161;68534;69647;76945;77928;84284;88586	0;1;2;3	69;329;992;998
H7BXI1;A0FGR8-2;A0FGR8;A0FGR8-6;A0FGR8-4;F2Z3K9;A0FGR8-5	H7BXI1;A0FGR8-2;A0FGR8;A0FGR8-6;A0FGR8-4	7;7;7;7;4;3;3	7;7;7;7;4;3;3	7;7;7;7;4;3;3	Extended synaptotagmin-2	ESYT2	>tr|H7BXI1|H7BXI1_HUMAN Extended synaptotagmin-2 (Fragment) OS=Homo sapiens GN=ESYT2 PE=2 SV=1;>sp|A0FGR8-2|ESYT2_HUMAN Isoform 2 of Extended synaptotagmin-2 OS=Homo sapiens GN=ESYT2;>sp|A0FGR8|ESYT2_HUMAN Extended synaptotagmin-2 OS=Homo sapiens GN=ESYT2	7	7	7	7	14.9	14.9	14.9	98.008	884	884;893;921;942;527;328;328	3.3432e-52	1.0653	1.0714	16.229	18	1.1693	1.1656	12.725	18	1.0812	1.1353	11.715	18	171140000	52629000	54679000	63827000				4	123;165;3157;5211;6737;12644;13812	True;True;True;True;True;True;True	126;168;3324;5494;7126;13453;14685	285;286;287;288;429;430;9776;9777;9778;9779;16690;22544;22545;22546;42198;42199;46083;46084	462;463;464;465;466;467;468;715;716;16102;16103;16104;16105;16106;16107;16108;16109;16110;16111;27271;36913;36914;36915;69500;69501;69502;75832;75833;75834;75835	465;715;16107;27271;36914;69501;75833	4;5	653;679
A0JP02;B4DJX4;Q9HAU0-5;F5H0I0;E7EME8;Q9HAU0;Q9HAU0-2;Q9HAU0-4;Q9HAU0-6;H0YGJ6;Q9HAU0-3	A0JP02;B4DJX4;Q9HAU0-5;F5H0I0;E7EME8;Q9HAU0;Q9HAU0-2;Q9HAU0-4;Q9HAU0-6;H0YGJ6;Q9HAU0-3	2;2;2;2;2;2;2;2;2;1;1	2;2;2;2;2;2;2;2;2;1;1	2;2;2;2;2;2;2;2;2;1;1	Pleckstrin homology domain-containing family A member 5	PLEKHA5	>tr|A0JP02|A0JP02_HUMAN PLEKHA5 protein OS=Homo sapiens GN=PLEKHA5 PE=2 SV=1;>tr|B4DJX4|B4DJX4_HUMAN Pleckstrin homology domain-containing family A member 5 (Fragment) OS=Homo sapiens GN=PLEKHA5 PE=2 SV=1;>sp|Q9HAU0-5|PKHA5_HUMAN Isoform 5 of Pleckstrin ho	11	2	2	2	5.4	5.4	5.4	99.692	874	874;977;1060;1098;1105;1116;1174;1179;1282;397;650	5.0907e-16	0.50585	0.49808	3.7562	2	NaN	NaN	NaN	1	NaN	NaN	NaN	1	3945400	1914400	910890	1120100				5	13911;16103	True;True	14784;17116	46386;54114	76307;76308;88994	76308;88994
A0MZ66-7;A0MZ66-2;A0MZ66-8;A0MZ66-4;A0MZ66-5;A0MZ66-6;A0MZ66;A0MZ66-3	A0MZ66-7;A0MZ66-2;A0MZ66-8;A0MZ66-4;A0MZ66-5;A0MZ66-6;A0MZ66;A0MZ66-3	1;1;1;1;1;1;1;1	1;1;1;1;1;1;1;1	1;1;1;1;1;1;1;1	Shootin-1	KIAA1598	>sp|A0MZ66-7|SHOT1_HUMAN Isoform 7 of Shootin-1 OS=Homo sapiens GN=KIAA1598;>sp|A0MZ66-2|SHOT1_HUMAN Isoform 2 of Shootin-1 OS=Homo sapiens GN=KIAA1598;>sp|A0MZ66-8|SHOT1_HUMAN Isoform 8 of Shootin-1 OS=Homo sapiens GN=KIAA1598;>sp|A0MZ66-4|SHOT1_HUMAN Iso	8	1	1	1	5.5	5.5	5.5	23.839	219	219;456;498;558;571;601;631;649	0.0014485	1.6663	1.6249	4.622	3	0.52714	0.51336	1.1666	3	0.29569	0.27895	6.8646	3	62614000	19327000	32782000	10505000				6	5151	TRUE	5427	16452;16453;16454	26873;26874;26875;26876;26877	26877
E7ETC2;A1A441;Q08209-3;Q08209-2;Q08209;E9PPC8;E9PK68;H0YB02	E7ETC2;A1A441;Q08209-3;Q08209-2;Q08209;E9PPC8;E9PK68	3;3;3;3;3;2;2;1	3;3;3;3;3;2;2;1	1;1;1;1;1;0;0;0	Serine/threonine-protein phosphatase;Serine/threonine-protein phosphatase 2B catalytic subunit alpha isoform	PPP3CA	>tr|E7ETC2|E7ETC2_HUMAN Serine/threonine-protein phosphatase OS=Homo sapiens GN=PPP3CA PE=2 SV=1;>tr|A1A441|A1A441_HUMAN Serine/threonine-protein phosphatase OS=Homo sapiens GN=PPP3CA PE=2 SV=1;>sp|Q08209-3|PP2BA_HUMAN Isoform 3 of Serine/threonine-protein	8	3	3	1	7.1	7.1	2.6	47.815	423	423;454;469;511;521;132;147;153	5.214e-23	0.75682	0.77692	23.257	14	0.67642	0.69793	15.967	14	0.93469	0.95726	18.417	14	184250000	70490000	57928000	55837000				7	5899;13875;15900	True;True;True	6230;14748;16899	19354;19355;19356;46271;46272;46273;46274;46275;46276;46277;46278;46279;46280;53334	31588;31589;31590;76126;76127;76128;76129;76130;76131;76132;76133;76134;76135;76136;76137;76138;76139;76140;87738;87739;87740	31590;76140;87739
E7EUW5;H0Y8W5;A1A4S6	E7EUW5;H0Y8W5;A1A4S6	1;1;1	1;1;1	1;1;1	Rho GTPase-activating protein 10	ARHGAP10	>tr|E7EUW5|E7EUW5_HUMAN Rho GTPase-activating protein 10 OS=Homo sapiens GN=ARHGAP10 PE=2 SV=1;>tr|H0Y8W5|H0Y8W5_HUMAN Rho GTPase-activating protein 10 (Fragment) OS=Homo sapiens GN=ARHGAP10 PE=4 SV=1;>sp|A1A4S6|RHG10_HUMAN Rho GTPase-activating protein 10	3	1	1	1	2.6	2.6	2.6	42.551	384	384;413;786	0.0059596	0.66276	0.6734	5.5639	2	2.0177	2.0395	0.60871	2	3.0731	3.0447	6.5825	2	2303500	547460	418310	1337700				8	5906	TRUE	6237	19387;19388	31630;31631	31630
A1L0T0;E9PL44;E9PJS0;M0R026	A1L0T0;E9PL44;E9PJS0;M0R026	2;1;1;1	2;1;1;1	2;1;1;1	Acetolactate synthase-like protein	ILVBL	>sp|A1L0T0|ILVBL_HUMAN Acetolactate synthase-like protein OS=Homo sapiens GN=ILVBL PE=1 SV=2;>tr|E9PL44|E9PL44_HUMAN Acetolactate synthase-like protein (Fragment) OS=Homo sapiens GN=ILVBL PE=2 SV=1;>tr|E9PJS0|E9PJS0_HUMAN Acetolactate synthase-like protein	4	2	2	2	3.3	3.3	3.3	67.867	632	632;166;262;525	2.8478e-05	1.2588	1.1737	38.215	2	0.6295	0.56749	12.089	2	0.50007	0.50567	20.442	2	1091200	407590	447710	235870				9	5535;14799	True;True	5837;15725	17945;49477	29356;81341	29356;81341
A1X283	A1X283	2	2	2	SH3 and PX domain-containing protein 2B	SH3PXD2B	>sp|A1X283|SPD2B_HUMAN SH3 and PX domain-containing protein 2B OS=Homo sapiens GN=SH3PXD2B PE=1 SV=3	1	2	2	2	3.6	3.6	3.6	101.58	911	911	1.9519e-08	0.47695	0.63547	22.928	3	0.81995	0.96498	41.423	3	1.3249	1.3325	11.762	3	75629000	30896000	18143000	26591000				10	11298;11332	True;True	12038;12075	38040;38175;38176	62533;62754;62755;62756	62533;62756
Q99798;A2A274	Q99798;A2A274	13;13	13;13	13;13	Aconitate hydratase, mitochondrial	ACO2	>sp|Q99798|ACON_HUMAN Aconitate hydratase, mitochondrial OS=Homo sapiens GN=ACO2 PE=1 SV=2;>tr|A2A274|A2A274_HUMAN Aconitate hydratase, mitochondrial OS=Homo sapiens GN=ACO2 PE=2 SV=1	2	13	13	13	27.1	27.1	27.1	85.424	780	780;805	1.1427e-109	0.59555	0.61171	14.096	44	0.69104	0.75141	27.865	44	1.1774	1.1832	30.293	44	843520000	361780000	209490000	272250000				11	1398;1597;1771;2141;4367;4595;7463;9399;9522;10435;14189;14222;15591	True;True;True;True;True;True;True;True;True;True;True;True;True	1467;1678;1861;2248;4600;4843;7897;9936;10067;11117;15077;15110;16564	4379;4931;4932;5557;6670;6671;13852;13853;14625;14626;14627;14628;14629;14630;14631;24765;31411;31412;31413;31769;35059;35060;35061;35062;35063;47204;47205;47206;47326;47327;47328;47329;47330;47331;47332;47333;47334;47335;47336;47337;47338;47339;47340;52131	7262;7263;8142;8143;8144;8145;9192;9193;9194;11083;11084;11085;11086;22711;22712;23890;23891;23892;23893;23894;23895;23896;23897;23898;40485;51881;51882;51883;51884;52412;57626;57627;57628;57629;57630;57631;57632;57633;57634;77617;77618;77619;77620;77825;77826;77827;77828;77829;77830;77831;77832;77833;77834;77835;77836;77837;77838;77839;77840;77841;77842;77843;77844;77845;77846;77847;77848;77849;…	7262;8142;9194;11085;22712;23890;40485;51884;52412;57631;77619;77843;85770	6	34
A2A2A7;Q9BYG5	A2A2A7;Q9BYG5	1;1	1;1	1;1	Partitioning defective 6 homolog beta	PARD6B	>tr|A2A2A7|A2A2A7_HUMAN Par6 beta short form OS=Homo sapiens GN=PARD6B PE=4 SV=1;>sp|Q9BYG5|PAR6B_HUMAN Partitioning defective 6 homolog beta OS=Homo sapiens GN=PARD6B PE=1 SV=1	2	1	1	1	11.3	11.3	11.3	12.989	115	115;372	0.00091394	NaN	NaN	NaN	1	NaN	NaN	NaN	1	NaN	NaN	NaN	1	5229300	1225800	2733300	1270300				12	3509	TRUE	3690	10842	17793	17793
Q86X10-3;A2A2E9;Q86X10;B4E2E8;Q86X10-4;Q86X10-2;A2A2F0	Q86X10-3;A2A2E9;Q86X10;B4E2E8;Q86X10-4;Q86X10-2;A2A2F0	3;3;3;2;2;2;2	3;3;3;2;2;2;2	3;3;3;2;2;2;2	Ral GTPase-activating protein subunit beta	RALGAPB	>sp|Q86X10-3|RLGPB_HUMAN Isoform 3 of Ral GTPase-activating protein subunit beta OS=Homo sapiens GN=RALGAPB;>tr|A2A2E9|A2A2E9_HUMAN Ral GTPase-activating protein subunit beta OS=Homo sapiens GN=RALGAPB PE=2 SV=1;>sp|Q86X10|RLGPB_HUMAN Ral GTPase-activating	7	3	3	3	4.6	4.6	4.6	166.4	1490	1490;1491;1494;477;963;1273;1323	1.4181e-10	0.7845	0.80337	24.161	4	0.96615	1.0594	25.365	4	1.1173	1.1103	25.072	4	28896000	10413000	7215300	11268000				13	3794;12520;12814	True;True;True	3989;13317;13633	11838;41650;42739;42740	19436;68548;70333;70334;70335;70336	19436;68548;70335	7	289
A2A2V1;P04156;P04156-2	A2A2V1;P04156;P04156-2	2;2;1	2;2;1	2;2;1	Major prion protein	PRNP	>tr|A2A2V1|A2A2V1_HUMAN Major prion protein (Fragment) OS=Homo sapiens GN=PRNP PE=2 SV=1;>sp|P04156|PRIO_HUMAN Major prion protein OS=Homo sapiens GN=PRNP PE=1 SV=1;>sp|P04156-2|PRIO_HUMAN Isoform 2 of Major prion protein OS=Homo sapiens GN=PRNP	3	2	2	2	14.1	14.1	14.1	27.278	249	249;253;246	8.7173e-08	0.42647	0.42957	53.639	5	1.3359	1.3903	7.0293	5	2.8407	2.9162	57.28	5	107860000	32018000	32883000	42961000				14	10017;11255	True;True	10589;11995	33497;37916;37917;37918;37919	55218;62348;62349;62350;62351;62352	55218;62348	8;9	1;8
P35611-2;E7EV99;Q86XM2;A2A3N8;E7ENY0;P35611;P35611-3;H0YG19;H0Y9H2	P35611-2;E7EV99;Q86XM2;A2A3N8;E7ENY0;P35611;P35611-3;H0YG19;H0Y9H2	2;2;2;2;2;2;2;1;1	2;2;2;2;2;2;2;1;1	2;2;2;2;2;2;2;1;1	Alpha-adducin	ADD1	>sp|P35611-2|ADDA_HUMAN Isoform 2 of Alpha-adducin OS=Homo sapiens GN=ADD1;>tr|E7EV99|E7EV99_HUMAN Alpha-adducin OS=Homo sapiens GN=ADD1 PE=2 SV=1;>tr|Q86XM2|Q86XM2_HUMAN ADD1 protein OS=Homo sapiens GN=ADD1 PE=2 SV=1;>tr|A2A3N8|A2A3N8_HUMAN Adducin 1 (Alp	9	2	2	2	5.5	5.5	5.5	69.984	631	631;632;662;662;663;737;768;114;444	7.4049e-19	0.17709	0.17662	44.878	4	0.4662	0.49088	6.969	4	2.6763	2.8699	42.043	4	35175000	20468000	4924400	9782400				15	1413;12959	True;True	1485;13787	4416;43140;43141;43142	7312;70967;70968;70969;70970	7312;70968	10	251
M0QYY5;E0CX11;A2A3P3;Q5SZL2;Q5SZL2-4	M0QYY5;E0CX11;A2A3P3;Q5SZL2;Q5SZL2-4	1;1;1;1;1	1;1;1;1;1	1;1;1;1;1	Uncharacterized protein C7orf73;Centrosomal protein of 85 kDa-like	C7orf73;CEP85L	>tr|M0QYY5|M0QYY5_HUMAN Uncharacterized protein OS=Homo sapiens PE=4 SV=1;>sp|E0CX11|CG073_HUMAN Uncharacterized protein C7orf73 OS=Homo sapiens GN=C7orf73 PE=4 SV=1;>tr|A2A3P3|A2A3P3_HUMAN Centrosomal protein of 85 kDa-like (Fragment) OS=Homo sapiens GN=C	5	1	1	1	14.9	14.9	14.9	5.2952	47	47;47;576;805;808	0.0077704	NaN	NaN	NaN	1	NaN	NaN	NaN	1	NaN	NaN	NaN	1	6452500	2110900	1353800	2987900				16	7933	TRUE	8391	26420	43479	43479
A2AB88;O15212	A2AB88;O15212	1;1	1;1	1;1	Prefoldin subunit 6	PFDN6	>tr|A2AB88|A2AB88_HUMAN Prefoldin subunit 6 OS=Homo sapiens GN=PFDN6 PE=4 SV=1;>sp|O15212|PFD6_HUMAN Prefoldin subunit 6 OS=Homo sapiens GN=PFDN6 PE=1 SV=1	2	1	1	1	11.7	11.7	11.7	11.561	103	103;129	0.0062531	NaN	NaN	NaN	1	NaN	NaN	NaN	1	NaN	NaN	NaN	1	17651000	3779600	6720000	7151600				17	8467	TRUE	8953	28254	46836	46836
O15533-2;O15533;D3YTI9;A2AB90;O15533-3;C9JA35;O15533-4	O15533-2;O15533;D3YTI9;A2AB90;O15533-3;C9JA35;O15533-4	2;2;2;2;2;1;1	2;2;2;2;2;1;1	2;2;2;2;2;1;1	Tapasin	TAPBP	>sp|O15533-2|TPSN_HUMAN Isoform 2 of Tapasin OS=Homo sapiens GN=TAPBP;>sp|O15533|TPSN_HUMAN Tapasin OS=Homo sapiens GN=TAPBP PE=1 SV=1;>tr|D3YTI9|D3YTI9_HUMAN Tapasin OS=Homo sapiens GN=TAPBP PE=4 SV=1;>tr|A2AB90|A2AB90_HUMAN Tapasin OS=Homo sapiens GN=TAP	7	2	2	2	5.3	5.3	5.3	43.885	412	412;448;448;466;504;192;361	0.00014237	0.29529	0.28902	13.918	8	0.2007	0.19666	75.775	8	0.62081	0.62359	78.279	8	30328000	17396000	7732000	5199900				18	4248;6747	True;True	4478;4479;7136	13529;13530;13531;13532;13533;13534;13535;22585	22196;22197;22198;22199;22200;22201;22202;22203;22204;22205;37016	22202;37016	11	93
A2ACR1;P28065-2;P28065;A2ACR0;B0V0T3	A2ACR1;P28065-2;P28065;A2ACR0;B0V0T3	2;2;2;1;1	2;2;2;1;1	2;2;2;1;1	Proteasome subunit beta type;Proteasome subunit beta type-9	PSMB9	>tr|A2ACR1|A2ACR1_HUMAN Proteasome subunit beta type OS=Homo sapiens GN=PSMB9 PE=3 SV=1;>sp|P28065-2|PSB9_HUMAN Isoform LMP2.S of Proteasome subunit beta type-9 OS=Homo sapiens GN=PSMB9;>sp|P28065|PSB9_HUMAN Proteasome subunit beta type-9 OS=Homo sapiens G	5	2	2	2	14.3	14.3	14.3	20.96	196	196;209;219;131;196	5.9329e-08	0.25251	0.25096	30.554	5	0.43092	0.44683	10.345	5	2.0325	2.0143	38.438	5	14231000	8475300	2128800	3627300				19	1659;9673	True;True	1745;10228	5192;5193;5194;5195;32316	8617;8618;8619;8620;53258	8617;53258
A2AE48;Q12899;Q5SPU2;A2AE51	A2AE48;Q12899;Q5SPU2;A2AE51	2;2;1;1	2;2;1;1	2;2;1;1	Tripartite motif-containing protein 26	TRIM26	>tr|A2AE48|A2AE48_HUMAN Tripartite motif-containing protein 26 (Fragment) OS=Homo sapiens GN=TRIM26 PE=4 SV=1;>sp|Q12899|TRI26_HUMAN Tripartite motif-containing protein 26 OS=Homo sapiens GN=TRIM26 PE=2 SV=1;>tr|Q5SPU2|Q5SPU2_HUMAN Tripartite motif-contain	4	2	2	2	9.7	9.7	9.7	28.666	248	248;539;157;159	4.1132e-07	1.1433	1.0741	59.767	3	0.83596	0.72691	33.972	3	0.60367	0.59522	23.174	3	10415000	3556900	4326700	2531600				20	2723;3138	True;True	2866;3304	8553;9701;9702	14082;14083;14084;15956;15957	14083;15956	12	138
P10321;A2AEA2;A2AEA4;F5GXA6;F8W9Z8	P10321;A2AEA2;A2AEA4;F5GXA6	6;6;6;6;2	1;1;1;1;0	1;1;1;1;0	HLA class I histocompatibility antigen, Cw-7 alpha chain	HLA-C	>sp|P10321|1C07_HUMAN HLA class I histocompatibility antigen, Cw-7 alpha chain OS=Homo sapiens GN=HLA-C PE=1 SV=3;>tr|A2AEA2|A2AEA2_HUMAN HLA class I histocompatibility antigen, Cw-14 alpha chain OS=Homo sapiens GN=HLA-C PE=2 SV=2;>tr|A2AEA4|A2AEA4_HUMAN H	5	6	1	1	20.5	4.4	4.4	40.648	366	366;372;397;403;131	4.9334e-94	0.13288	0.21988	13.975	5	0.010493	0.016915	25.403	5	0.074016	0.071502	21.34	5	432820000	373200000	54890000	4726800				21	1217;1615;1616;3490;3728;13610	False;False;False;False;False;True	1280;1698;1699;3671;3917;14468	3778;3779;3780;3781;3782;3783;3784;3785;3786;3787;4998;4999;10800;11596;45408;45409;45410;45411;45412	6336;6337;6338;6339;6340;6341;6342;6343;6344;6345;8268;8269;17731;19057;19058;19059;19060;19061;74733;74734;74735;74736;74737	6338;8268;8269;17731;19060;74735
A2IDA3;G5E9E2;Q5J9I4;P29372-2;P29372	A2IDA3;G5E9E2;Q5J9I4;P29372-2;P29372	1;1;1;1;1	1;1;1;1;1	1;1;1;1;1	DNA-3-methyladenine glycosylase	MPG;PIG16	>tr|A2IDA3|A2IDA3_HUMAN DNA-3-methyladenine glycosylase (Fragment) OS=Homo sapiens GN=MPG PE=3 SV=1;>tr|G5E9E2|G5E9E2_HUMAN DNA-3-methyladenine glycosylase OS=Homo sapiens GN=MPG PE=3 SV=1;>tr|Q5J9I4|Q5J9I4_HUMAN DNA-3-methyladenine glycosylase OS=Homo sap	5	1	1	1	12.4	12.4	12.4	27.295	251	251;281;293;293;298	9.4842e-08	2.4187	2.3918	10.774	6	1.2112	1.1827	15.902	6	0.52294	0.54702	15.753	6	22094000	4590800	11428000	6074700				22	397	TRUE	410	1125;1126;1127;1128;1129;1130	1882;1883;1884;1885;1886;1887;1888;1889;1890	1885
A2IDC7;Q4TT37;A2IDC6;Q4TT38;Q13084	A2IDC7;Q4TT37;A2IDC6;Q4TT38;Q13084	1;1;1;1;1	1;1;1;1;1	1;1;1;1;1	39S ribosomal protein L28, mitochondrial	MRPL28	>tr|A2IDC7|A2IDC7_HUMAN 39S ribosomal protein L28, mitochondrial (Fragment) OS=Homo sapiens GN=MRPL28 PE=2 SV=1;>tr|Q4TT37|Q4TT37_HUMAN 39S ribosomal protein L28, mitochondrial (Fragment) OS=Homo sapiens GN=MRPL28 PE=2 SV=1;>tr|A2IDC6|A2IDC6_HUMAN 39S ribo	5	1	1	1	6.7	6.7	6.7	23.146	194	194;218;240;256;256	0.010752	0.91341	0.87126	10.839	3	0.83981	0.78848	17.721	3	0.9675	0.98329	12.5	3	10677000	3893100	3582700	3201000				23	11520	TRUE	12272	38739;38740;38741	63636;63637;63638;63639;63640;63641	63637
H0Y5G7;A2RRP1-2;A2RRP1;H7C007	H0Y5G7;A2RRP1-2;A2RRP1;H7C007	2;2;2;1	2;2;2;1	2;2;2;1	Neuroblastoma-amplified sequence	NBAS	>tr|H0Y5G7|H0Y5G7_HUMAN Neuroblastoma-amplified sequence (Fragment) OS=Homo sapiens GN=NBAS PE=4 SV=1;>sp|A2RRP1-2|NBAS_HUMAN Isoform 2 of Neuroblastoma-amplified sequence OS=Homo sapiens GN=NBAS;>sp|A2RRP1|NBAS_HUMAN Neuroblastoma-amplified sequence OS=Ho	4	2	2	2	2	2	2	160.41	1419	1419;2251;2371;171	2.4887e-11	0.45691	0.51646	32.858	5	0.60651	0.58064	87.21	5	1.3688	1.379	88.358	5	39964000	17059000	6912600	15992000				24	5458;14965	True;True	5754;15907	17592;17593;49965;49966;49967	28782;28783;28784;82142;82143;82144	28783;82142
A2RUS2-2;A2RUS2;H0YAY3;E9PF32	A2RUS2-2;A2RUS2;H0YAY3;E9PF32	1;1;1;1	1;1;1;1	1;1;1;1	DENN domain-containing protein 3	DENND3	>sp|A2RUS2-2|DEND3_HUMAN Isoform 2 of DENN domain-containing protein 3 OS=Homo sapiens GN=DENND3;>sp|A2RUS2|DEND3_HUMAN DENN domain-containing protein 3 OS=Homo sapiens GN=DENND3 PE=1 SV=2;>tr|H0YAY3|H0YAY3_HUMAN DENN domain-containing protein 3 (Fragment)	4	1	1	1	0.8	0.8	0.8	129.81	1146	1146;1198;1203;1278	0.0069238	NaN	NaN	NaN	1	NaN	NaN	NaN	1	NaN	NaN	NaN	1	1269200	304810	580860	383580				25	13071	TRUE	13901	43392	71336;71337	71337
Q9Y2G9-3;K7ES28;Q9Y2G9;A3KN83-3;A3KN83-2;A3KN83	Q9Y2G9-3;K7ES28;Q9Y2G9;A3KN83-3;A3KN83-2;A3KN83	1;1;1;1;1;1	1;1;1;1;1;1	1;1;1;1;1;1	Protein strawberry notch homolog 2;Protein strawberry notch homolog 1	SBNO2;SBNO1	>sp|Q9Y2G9-3|SBNO2_HUMAN Isoform 2 of Protein strawberry notch homolog 2 OS=Homo sapiens GN=SBNO2;>tr|K7ES28|K7ES28_HUMAN Protein strawberry notch homolog 2 OS=Homo sapiens GN=SBNO2 PE=4 SV=1;>sp|Q9Y2G9|SBNO2_HUMAN Protein strawberry notch homolog 2 OS=Hom	6	1	1	1	1	1	1	144.16	1309	1309;1356;1366;1391;1392;1393	6.1184e-06	NaN	NaN	NaN	1	NaN	NaN	NaN	1	NaN	NaN	NaN	1	5244300	1074800	2552700	1616900				26	12133	TRUE	12918	40604	66847	66847
P20839;E7EQS0;P20839-3;C9JV30;J3KNX8;A4D0Z6;C9K0R9;P20839-2;P20839-4;C9J381	P20839;E7EQS0;P20839-3;C9JV30;J3KNX8;A4D0Z6;C9K0R9;P20839-2;P20839-4;C9J381	2;2;2;2;2;2;1;1;1;1	2;2;2;2;2;2;1;1;1;1	2;2;2;2;2;2;1;1;1;1	Inosine-5-monophosphate dehydrogenase 1;Inosine-5-monophosphate dehydrogenase	IMPDH1	>sp|P20839|IMDH1_HUMAN Inosine-5-monophosphate dehydrogenase 1 OS=Homo sapiens GN=IMPDH1 PE=1 SV=2;>tr|E7EQS0|E7EQS0_HUMAN Inosine-5-monophosphate dehydrogenase OS=Homo sapiens GN=IMPDH1 PE=2 SV=1;>sp|P20839-3|IMDH1_HUMAN Isoform 3 of Inosine-5-monophos	10	2	2	2	8.6	8.6	8.6	55.405	514	514;530;563;566;589;599;289;489;509;513	5.7712e-15	1.0297	1.0855	12.341	7	0.56775	0.5622	19.405	7	0.511	0.49564	19.826	7	67152000	25867000	26559000	14727000				27	7682;13804	True;True	8129;14676;14677	25508;25509;25510;46069;46070;46071;46072	41828;41829;41830;41831;41832;41833;41834;41835;41836;75812;75813;75814;75815	41831;75815	13	495
K7EKU0;Q7Z570;A4D1E1;Q9UKJ3-2;Q9UKJ3	K7EKU0;Q7Z570;A4D1E1;Q9UKJ3-2;Q9UKJ3	1;1;1;1;1	1;1;1;1;1	1;1;1;1;1	Zinc finger protein 804A;Zinc finger protein 804B;G patch domain-containing protein 8	GPATCH8;ZNF804A;ZNF804B	>tr|K7EKU0|K7EKU0_HUMAN G patch domain-containing protein 8 (Fragment) OS=Homo sapiens GN=GPATCH8 PE=4 SV=1;>sp|Q7Z570|Z804A_HUMAN Zinc finger protein 804A OS=Homo sapiens GN=ZNF804A PE=1 SV=3;>sp|A4D1E1|Z804B_HUMAN Zinc finger protein 804B OS=Homo sapiens	5	1	1	1	7.2	7.2	7.2	25.641	221	221;1209;1349;1424;1502	7.5333e-05	2.053	2.1297	8.3644	2	1.5691	1.7303	20.91	2	0.78735	0.78047	15.624	2	7641000	1551000	3502300	2587700				28	6058	TRUE	6412	20014;20015	32593;32594	32594
Q5TGE2;Q5TGE1;A5PLL7	Q5TGE2;Q5TGE1;A5PLL7	4;4;4	1;1;1	1;1;1	Transmembrane protein 189	TMEM189	>tr|Q5TGE2|Q5TGE2_HUMAN HCG2044780, isoform CRA_b OS=Homo sapiens GN=TMEM189 PE=2 SV=1;>tr|Q5TGE1|Q5TGE1_HUMAN Transmembrane protein 189 OS=Homo sapiens GN=TMEM189 PE=2 SV=1;>sp|A5PLL7|TM189_HUMAN Transmembrane protein 189 OS=Homo sapiens GN=TMEM189 PE=1 S	3	4	1	1	30.8	7.7	7.7	22.883	195	195;267;270	3.9216e-17	0.06017	0.071992	80.264	2	0.2414	0.2684	153.95	2	3.7289	4.3895	150.46	2	56437000	43611000	2810600	10016000				29	2676;5339;12118;15556	False;False;True;False	2816;5627;5628;12902;16529	8378;8379;8380;8381;8382;17143;17144;40564;40565;52036	13816;13817;13818;13819;13820;13821;28035;28036;66781;66782;66783;85628	13820;28036;66782;85628	14	75
A5YKK6-3;A5YKK6-2;A5YKK6;H3BMZ2;B5MDN3;A5YKK6-4	A5YKK6-3;A5YKK6-2;A5YKK6;H3BMZ2;B5MDN3	5;5;5;3;3;2	5;5;5;3;3;2	5;5;5;3;3;2	CCR4-NOT transcription complex subunit 1	CNOT1	>sp|A5YKK6-3|CNOT1_HUMAN Isoform 3 of CCR4-NOT transcription complex subunit 1 OS=Homo sapiens GN=CNOT1;>sp|A5YKK6-2|CNOT1_HUMAN Isoform 2 of CCR4-NOT transcription complex subunit 1 OS=Homo sapiens GN=CNOT1;>sp|A5YKK6|CNOT1_HUMAN CCR4-NOT transcription co	6	5	5	5	4.1	4.1	4.1	241.26	2150	2150;2371;2376;439;1227;1551	4.7539e-20	1.1897	1.2483	18.821	7	1.1427	1.2246	22.503	7	0.8973	0.88077	17.022	7	68848000	19303000	24245000	25300000				30	856;3327;3355;13165;13596	True;True;True;True;True	896;3501;3530;13999;14000;14454	2659;10266;10267;10369;43649;43650;43651;45363	4378;16885;16886;17025;71742;71743;71744;74661	4378;16885;17025;71744;74661	15	1787
A6H8Z3;Q15042;C9J837	A6H8Z3;Q15042;C9J837	4;4;4	4;4;4	4;4;4	Rab3 GTPase-activating protein catalytic subunit	RAB3GAP1	>tr|A6H8Z3|A6H8Z3_HUMAN RAB3GAP1 protein OS=Homo sapiens GN=RAB3GAP1 PE=2 SV=1;>sp|Q15042|RB3GP_HUMAN Rab3 GTPase-activating protein catalytic subunit OS=Homo sapiens GN=RAB3GAP1 PE=1 SV=3;>tr|C9J837|C9J837_HUMAN Rab3 GTPase-activating protein catalytic su	3	4	4	4	5.5	5.5	5.5	105.29	935	935;981;988	8.7078e-41	0.51534	0.51688	13.15	10	0.64301	0.67042	15.914	10	1.2124	1.197	13.222	10	88627000	40853000	22175000	25599000				31	247;4039;7525;7932	True;True;True;True	251;4251;7960;8390	622;12806;12807;12808;24979;24980;24981;24982;26417;26418;26419	1040;1041;21026;21027;21028;21029;21030;40860;40861;40862;40863;40864;43474;43475;43476;43477;43478	1041;21026;40864;43476
A6NCC9;E9PME3;C9JHT9;C9JJV1;Q9Y5U2-2;Q9Y5U2	A6NCC9;E9PME3;C9JHT9;C9JJV1;Q9Y5U2-2;Q9Y5U2	2;2;2;2;2;2	2;2;2;2;2;2	2;2;2;2;2;2	Protein TSSC4	TSSC4	>tr|A6NCC9|A6NCC9_HUMAN Protein TSSC4 OS=Homo sapiens GN=TSSC4 PE=2 SV=1;>tr|E9PME3|E9PME3_HUMAN Protein TSSC4 (Fragment) OS=Homo sapiens GN=TSSC4 PE=2 SV=1;>tr|C9JHT9|C9JHT9_HUMAN Protein TSSC4 (Fragment) OS=Homo sapiens GN=TSSC4 PE=2 SV=1;>tr|C9JJV1|C9JJ	6	2	2	2	24.4	24.4	24.4	13.847	127	127;191;203;208;265;329	2.4269e-06	0.9961	1.0248	26.37	6	1.541	1.5111	27.095	6	1.4798	1.493	17.827	6	44679000	12026000	11505000	21148000				32	11913;15045	True;True	12687;15995	39924;39925;50255;50256;50257;50258	65558;65559;65560;82641;82642;82643;82644;82645;82646	65560;82642
H3BTL1;Q9GZQ8;A6NCE7	H3BTL1;Q9GZQ8;A6NCE7	1;1;1	1;1;1	1;1;1	Microtubule-associated proteins 1A/1B light chain 3B;Microtubule-associated proteins 1A/1B light chain 3 beta 2	MAP1LC3B;MAP1LC3B2	>tr|H3BTL1|H3BTL1_HUMAN Microtubule-associated protein 1 light chain 3 beta, isoform CRA_f OS=Homo sapiens GN=MAP1LC3B PE=3 SV=1;>sp|Q9GZQ8|MLP3B_HUMAN Microtubule-associated proteins 1A/1B light chain 3B OS=Homo sapiens GN=MAP1LC3B PE=1 SV=3;>sp|A6NCE7|MP	3	1	1	1	18.7	18.7	18.7	9.0115	75	75;125;125	0.0010141	0.53562	0.58091	8.9475	6	0.51628	0.55207	11.901	6	0.91399	0.90025	13.783	6	32985000	15143000	9068400	8773800				33	3847	TRUE	4045	12052;12053;12054;12055;12056;12057	19796;19797;19798;19799;19800;19801;19802;19803;19804;19805	19800
J3KPP0;Q9Y6G3;A6NCI0	J3KPP0;Q9Y6G3;A6NCI0	2;2;2	2;2;2	2;2;2	39S ribosomal protein L42, mitochondrial	MRPL42	>tr|J3KPP0|J3KPP0_HUMAN 39S ribosomal protein L42, mitochondrial OS=Homo sapiens GN=MRPL42 PE=4 SV=1;>sp|Q9Y6G3|RM42_HUMAN 39S ribosomal protein L42, mitochondrial OS=Homo sapiens GN=MRPL42 PE=1 SV=1;>tr|A6NCI0|A6NCI0_HUMAN 39S ribosomal protein L42, mitoc	3	2	2	2	26.6	26.6	26.6	16.204	139	139;142;142	3.0711e-08	0.92867	0.92974	15.722	6	0.81474	0.82855	16.751	6	0.82483	0.84746	22.191	6	25175000	8604000	9152500	7418200				34	11158;13672	True;True	11895;14534	37635;37636;37637;37638;45588;45589	61914;61915;61916;61917;75032;75033	61916;75033
A8MU28;Q13564-2;Q13564;A6NCK0;H3BMR3;J3QRA5;J3QLH4	A8MU28;Q13564-2;Q13564;A6NCK0;H3BMR3;J3QRA5	5;5;5;5;3;3;1	5;5;5;5;3;3;1	5;5;5;5;3;3;1	NEDD8-activating enzyme E1 regulatory subunit	NAE1	>tr|A8MU28|A8MU28_HUMAN NEDD8-activating enzyme E1 regulatory subunit OS=Homo sapiens GN=NAE1 PE=2 SV=1;>sp|Q13564-2|ULA1_HUMAN Isoform 2 of NEDD8-activating enzyme E1 regulatory subunit OS=Homo sapiens GN=NAE1;>sp|Q13564|ULA1_HUMAN NEDD8-activating enzyme	7	5	5	5	19.1	19.1	19.1	50.624	445	445;528;534;537;109;124;112	5.6923e-16	1.2158	1.2929	13.611	16	1.6464	1.7841	11.492	16	1.3662	1.3522	12.41	16	110910000	27443000	36068000	47399000				35	2666;2713;8416;11056;15731	True;True;True;True;True	2805;2806;2855;8901;11788;16715	8332;8333;8334;8335;8336;8337;8338;8339;8340;8341;8342;8343;8504;28097;37307;52633	13759;13760;13761;13762;13763;13764;13765;13766;13767;13768;13769;13770;13771;13772;13773;13994;13995;13996;46600;61433;86554	13771;13996;46600;61433;86554	16	115
A6NDG6	A6NDG6	3	3	3	Phosphoglycolate phosphatase	PGP	>sp|A6NDG6|PGP_HUMAN Phosphoglycolate phosphatase OS=Homo sapiens GN=PGP PE=1 SV=1	1	3	3	3	16.2	16.2	16.2	34.006	321	321	2.3341e-21	2.2111	2.3215	57.555	4	1.4445	1.55	29.715	4	0.58807	0.58578	41.993	4	20566000	4730700	9374500	6460300				36	859;1184;15937	True;True;True	899;1243;1244;16937	2663;3632;3633;53455	4384;6028;6029;6030;87932	4384;6028;87932	17	179
A6NDU8	A6NDU8	1	1	1	UPF0600 protein C5orf51	C5orf51	>sp|A6NDU8|CE051_HUMAN UPF0600 protein C5orf51 OS=Homo sapiens GN=C5orf51 PE=1 SV=1	1	1	1	1	9.9	9.9	9.9	33.62	294	294	9.677e-09	NaN	NaN	NaN	1	NaN	NaN	NaN	1	NaN	NaN	NaN	1	13082000	5955000	5054500	2072900				37	12277	TRUE	13067	41043	67626	67626
F5H6N1;B1ARP8;A6NEC0;P61326;Q96A72	F5H6N1;B1ARP8;A6NEC0;P61326;Q96A72	1;1;1;1;1	1;1;1;1;1	1;1;1;1;1	Protein mago nashi homolog;Protein mago nashi homolog 2	MAGOHB;MAGOH	>tr|F5H6N1|F5H6N1_HUMAN Protein mago nashi homolog 2 OS=Homo sapiens GN=MAGOHB PE=2 SV=1;>tr|B1ARP8|B1ARP8_HUMAN Mago-nashi homolog, proliferation-associated (Drosophila), isoform CRA_a OS=Homo sapiens GN=MAGOH PE=4 SV=1;>tr|A6NEC0|A6NEC0_HUMAN Protein mag	5	1	1	1	16.7	16.7	16.7	10.715	90	90;109;111;146;148	1.2465e-09	2.5808	2.431	6.0292	3	3.2293	3.0671	9.8666	3	1.223	1.2933	7.5934	3	132850000	18127000	49385000	65341000				38	3605	TRUE	3789	11110;11111;11112	18223;18224;18225;18226;18227;18228;18229	18226
G3V3B9;O43708-2;A6NED0;G3V267;G3V5T0;O43708;G3V4T6	G3V3B9;O43708-2;A6NED0;G3V267;G3V5T0;O43708;G3V4T6	1;1;1;1;1;1;1	1;1;1;1;1;1;1	1;1;1;1;1;1;1	Maleylacetoacetate isomerase	GSTZ1	>tr|G3V3B9|G3V3B9_HUMAN Maleylacetoacetate isomerase OS=Homo sapiens GN=GSTZ1 PE=2 SV=1;>sp|O43708-2|MAAI_HUMAN Isoform 2 of Maleylacetoacetate isomerase OS=Homo sapiens GN=GSTZ1;>tr|A6NED0|A6NED0_HUMAN Glutathione transferase zeta 1 (Maleylacetoacetate is	7	1	1	1	11.8	11.8	11.8	13.155	119	119;161;174;189;202;216;217	6.7617e-05	NaN	NaN	NaN	1	NaN	NaN	NaN	1	NaN	NaN	NaN	1	5337900	1850900	2729000	757970				39	9298	TRUE	9819	31093	51340	51340
G3V2I3;A6NED2	G3V2I3;A6NED2	2;2	2;2	2;2	RCC1 domain-containing protein 1	RCCD1	>tr|G3V2I3|G3V2I3_HUMAN RCC1 domain-containing protein 1 OS=Homo sapiens GN=RCCD1 PE=2 SV=1;>sp|A6NED2|RCCD1_HUMAN RCC1 domain-containing protein 1 OS=Homo sapiens GN=RCCD1 PE=1 SV=1	2	2	2	2	8.6	8.6	8.6	39.906	374	374;376	1.3704e-07	3.3075	3.2767	8.4711	5	0.88712	0.94694	29.574	5	0.28864	0.2833	24.901	5	24516000	4562800	15274000	4680000				40	5575;15770	True;True	5880;16759	18108;52850;52851;52852;52853	29640;86903;86904;86905;86906	29640;86903
P51610-2;P51610;A6NEM2;P51610-3;H7C1C4	P51610-2;P51610;A6NEM2;P51610-3	3;3;3;2;1	3;3;3;2;1	3;3;3;2;1	Host cell factor 1;HCF N-terminal chain 1;HCF N-terminal chain 2;HCF N-terminal chain 3;HCF N-terminal chain 4;HCF N-terminal chain 5;HCF N-terminal chain 6;HCF C-terminal chain 1;HCF C-terminal chain 2;HCF C-terminal chain 3;HCF C-terminal chain 4;HCF C-terminal chain 5;HCF C-terminal chain 6	HCFC1	>sp|P51610-2|HCFC1_HUMAN Isoform 2 of Host cell factor 1 OS=Homo sapiens GN=HCFC1;>sp|P51610|HCFC1_HUMAN Host cell factor 1 OS=Homo sapiens GN=HCFC1 PE=1 SV=2;>tr|A6NEM2|A6NEM2_HUMAN HCF N-terminal chain 5 OS=Homo sapiens GN=HCFC1 PE=2 SV=2;>sp|P51610-3|HC	5	3	3	3	3.1	3.1	3.1	201.85	1966	1966;2035;2080;428;611	1.5855e-09	1.631	1.7277	30.608	5	1.5957	1.5587	23.754	5	1.1321	1.0989	12.278	5	34091000	7477500	13045000	13568000				41	1974;9459;10378	True;True;True	2073;10000;11058	6142;6143;31560;31561;34843	10114;10115;52110;52111;52112;57290	10115;52111;57290
D7R525;A6NF29;P45984-5;Q308M2;H0Y9H3;J3KNK1;P45984-3;P45984-2;P45983-3;P45983-2;P53779-2;P45984-4;P45984;P53779-3;P45983-4;P45983;P53779;D6RBH2;D6R9C1;C9JWQ4;E5RJ57;D6RAJ0;D6RCB1;D6RAU3;C9J762;A8MPV1;P53779-4;Q499Y8;A8MWW6	D7R525;A6NF29;P45984-5;Q308M2;H0Y9H3;J3KNK1;P45984-3;P45984-2;P45983-3;P45983-2;P53779-2;P45984-4;P45984;P53779-3;P45983-4;P45983;P53779;D6RBH2;D6R9C1;C9JWQ4;E5RJ57;D6RAJ0;D6RCB1;D6RAU3;C9J762;A8MPV1;P53779-4;Q499Y8;A8MWW6	2;2;2;2;2;2;2;2;2;2;2;2;2;2;2;2;2;1;1;1;1;1;1;1;1;1;1;1;1	2;2;2;2;2;2;2;2;2;2;2;2;2;2;2;2;2;1;1;1;1;1;1;1;1;1;1;1;1	2;2;2;2;2;2;2;2;2;2;2;2;2;2;2;2;2;1;1;1;1;1;1;1;1;1;1;1;1	Mitogen-activated protein kinase 9;Mitogen-activated protein kinase 8;Mitogen-activated protein kinase 10	MAPK9;MAPK8;MAPK10	>tr|D7R525|D7R525_HUMAN Mitogen-activated protein kinase 9 OS=Homo sapiens GN=MAPK9 PE=2 SV=1;>tr|A6NF29|A6NF29_HUMAN Mitogen-activated protein kinase 8 OS=Homo sapiens GN=MAPK8 PE=2 SV=1;>sp|P45984-5|MK09_HUMAN Isoform 5 of Mitogen-activated protein kinas	29	2	2	2	10.3	10.3	10.3	24.561	214	214;218;242;308;335;339;382;382;384;384;422;424;424;426;427;427;464;74;84;97;104;117;121;141;142;143;277;319;319	1.9322e-05	1.4123	1.4093	17.542	2	1.749	1.7796	0.66178	2	1.2069	1.1885	26.059	2	6620900	1683400	2138000	2799500				42	5820;9681	True;True	6143;10236	19056;32333	31143;53281	31143;53281
A6NF48;Q9Y2X9	A6NF48;Q9Y2X9	1;1	1;1	1;1	Zinc finger protein 281	ZNF281	>tr|A6NF48|A6NF48_HUMAN Zinc finger protein 281 OS=Homo sapiens GN=ZNF281 PE=2 SV=1;>sp|Q9Y2X9|ZN281_HUMAN Zinc finger protein 281 OS=Homo sapiens GN=ZNF281 PE=1 SV=1	2	1	1	1	1	1	1	93.231	859	859;895	0.00041196	NaN	NaN	NaN	1	NaN	NaN	NaN	1	NaN	NaN	NaN	1	2752200	1114200	682530	955480				43	6281	TRUE	6650	20946	34215	34215
Q8IZP0-10;Q8IZP0-8;F5H1G9;Q8IZP0-7;F8WA55;Q8IZP0-2;Q8IZP0-4;Q8IZP0-3;Q8IZP0-5;Q8IZP0-6;Q8IZP0-9;F8WA56;Q8IZP0-12;Q8IZP0;A6NFN2;Q8IZP0-11;E9PEZ7	Q8IZP0-10;Q8IZP0-8;F5H1G9;Q8IZP0-7;F8WA55;Q8IZP0-2;Q8IZP0-4;Q8IZP0-3;Q8IZP0-5;Q8IZP0-6;Q8IZP0-9;F8WA56;Q8IZP0-12;Q8IZP0;A6NFN2;Q8IZP0-11	3;3;3;3;3;3;3;3;3;3;3;3;3;3;3;2;1	3;3;3;3;3;3;3;3;3;3;3;3;3;3;3;2;1	2;2;2;2;2;2;2;2;2;2;2;2;2;2;2;2;0	Abl interactor 1	ABI1	>sp|Q8IZP0-10|ABI1_HUMAN Isoform 10 of Abl interactor 1 OS=Homo sapiens GN=ABI1;>sp|Q8IZP0-8|ABI1_HUMAN Isoform 8 of Abl interactor 1 OS=Homo sapiens GN=ABI1;>tr|F5H1G9|F5H1G9_HUMAN Abl interactor 1 OS=Homo sapiens GN=ABI1 PE=2 SV=1;>sp|Q8IZP0-7|ABI1_HUMAN	17	3	3	2	13.9	13.9	9.8	42.667	388	388;393;394;422;423;446;451;452;476;480;481;482;496;508;509;329;458	2.278e-08	0.61582	0.62508	8.3005	8	1.0975	1.0416	16.059	8	1.7254	1.6842	11.689	8	57638000	22643000	12987000	22009000				44	10093;13705;15211	True;True;True	10683;14569;16166	33722;33723;45711;45712;45713;45714;45715;45716;50761	55545;55546;75244;75245;75246;75247;75248;75249;75250;75251;75252;75253;83511	55546;75250;83511
Q9UKK9;A6NFX8;A6NJU6;A6NHE8;A6NCQ0;H0YEY4;C9JYY9	Q9UKK9;A6NFX8;A6NJU6;A6NHE8;A6NCQ0	7;7;6;6;4;3;1	7;7;6;6;4;3;1	7;7;6;6;4;3;1	ADP-sugar pyrophosphatase	NUDT5	>sp|Q9UKK9|NUDT5_HUMAN ADP-sugar pyrophosphatase OS=Homo sapiens GN=NUDT5 PE=1 SV=1;>tr|A6NFX8|A6NFX8_HUMAN ADP-sugar pyrophosphatase OS=Homo sapiens GN=NUDT5 PE=2 SV=1;>tr|A6NJU6|A6NJU6_HUMAN ADP-sugar pyrophosphatase OS=Homo sapiens GN=NUDT5 PE=2 SV=2;>t	7	7	7	7	45.2	45.2	45.2	24.327	219	219;232;186;189;180;137;98	6.5362e-42	0.97792	0.95449	27.372	33	0.78576	0.79978	28.22	33	0.79875	0.808	22.092	33	684720000	259930000	227620000	197160000				45	5293;7657;11181;11266;11562;11892;13726	True;True;True;True;True;True;True	5580;8103;11918;12006;12316;12666;14591	17012;17013;17014;25432;25433;37690;37951;37952;37953;37954;37955;37956;37957;37958;37959;37960;37961;37962;37963;38852;39817;39818;39819;45790;45791;45792;45793;45794;45795;45796;45797;45798;45799;45800;45801;45802;45803	27811;27812;27813;27814;27815;27816;27817;27818;41682;41683;41684;41685;41686;61999;62399;62400;62401;62402;62403;62404;62405;62406;62407;62408;62409;62410;62411;62412;62413;62414;62415;62416;62417;62418;62419;62420;62421;62422;62423;62424;62425;62426;62427;63806;65336;65337;65338;65339;75382;75383;75384;75385;75386;75387;75388;75389;75390;75391;75392;75393;75394;75395;75396;75397;75398;75399;754…	27813;41685;61999;62420;63806;65338;75397	18	87
K7EIK1;B4DFG2;A6NG10;K7EMC9;Q969T9	K7EIK1;B4DFG2;A6NG10;K7EMC9;Q969T9	1;1;1;1;1	1;1;1;1;1	1;1;1;1;1	WW domain-binding protein 2	WBP2	>tr|K7EIK1|K7EIK1_HUMAN WW domain-binding protein 2 (Fragment) OS=Homo sapiens GN=WBP2 PE=4 SV=1;>tr|B4DFG2|B4DFG2_HUMAN WW domain-binding protein 2 OS=Homo sapiens GN=WBP2 PE=2 SV=1;>tr|A6NG10|A6NG10_HUMAN WW domain-binding protein 2 OS=Homo sapiens GN=WB	5	1	1	1	17.6	17.6	17.6	21.472	205	205;216;239;257;261	9.1029e-14	NaN	NaN	NaN	1	NaN	NaN	NaN	1	NaN	NaN	NaN	1	8420400	6288600	1157800	973930				46	22	TRUE	22	35	48	48	19	141
Q13813-3;Q13813;Q13813-2;A6NG51	Q13813-3;Q13813;Q13813-2;A6NG51	29;29;29;29	29;29;29;29	29;29;29;29	Spectrin alpha chain, non-erythrocytic 1	SPTAN1	>sp|Q13813-3|SPTN1_HUMAN Isoform 3 of Spectrin alpha chain, non-erythrocytic 1 OS=Homo sapiens GN=SPTAN1;>sp|Q13813|SPTN1_HUMAN Spectrin alpha chain, non-erythrocytic 1 OS=Homo sapiens GN=SPTAN1 PE=1 SV=3;>sp|Q13813-2|SPTN1_HUMAN Isoform 2 of Spectrin alph	4	29	29	29	15.6	15.6	15.6	282.28	2452	2452;2472;2477;2477	2.5319e-201	0.47909	0.48087	34.711	119	0.34297	0.33311	35.401	119	0.69703	0.69483	39.556	119	1258700000	670100000	345650000	242950000				47	68;408;895;5289;5371;6050;6051;6076;6399;7678;7792;7794;7798;7834;7835;8022;8193;8932;8981;9116;9544;10279;10906;11955;12112;13008;13085;14778;16097	True;True;True;True;True;True;True;True;True;True;True;True;True;True;True;True;True;True;True;True;True;True;True;True;True;True;True;True;True	70;423;935;5576;5661;6404;6405;6432;6773;8124;8125;8244;8246;8247;8251;8289;8290;8483;8662;9442;9493;9632;10093;10927;11632;12730;12896;13836;13917;15703;17108;17109	133;134;135;136;137;1171;1172;2786;2787;2788;2789;2790;2791;2792;2793;2794;16998;16999;17000;17001;17002;17003;17004;17005;17006;17007;17008;17235;19975;19976;19977;19978;19979;19980;19981;19982;19983;19984;19985;19986;19987;19988;19989;20116;20117;20118;20119;21368;21369;21370;21371;21372;25492;25493;25494;25495;25496;25497;25886;25887;25888;25889;25890;25891;25892;25893;25894;25895;25907;25908;…	201;202;203;204;205;206;207;1954;1955;1956;4585;4586;4587;4588;4589;4590;4591;4592;4593;4594;4595;4596;4597;4598;27789;27790;27791;27792;27793;27794;27795;27796;27797;27798;27799;27800;27801;27802;27803;27804;27805;27806;27807;28191;32519;32520;32521;32522;32523;32524;32525;32526;32527;32528;32529;32530;32531;32532;32533;32534;32535;32536;32537;32538;32539;32540;32541;32542;32543;32544;32775;3277…	203;1956;4596;27796;28191;32530;32538;32777;34880;41797;42523;42543;42553;42761;42764;43987;45094;49486;49720;50497;52598;56729;60640;65819;66758;71136;71398;81291;88965	20;21;22	198;936;2282
M0R2H0;Q9H2I8;A6NG64	M0R2H0;Q9H2I8;A6NG64	1;1;1	1;1;1	1;1;1	Leucine-rich repeat-containing protein C10orf11	C10orf11	>tr|M0R2H0|M0R2H0_HUMAN Leucine-rich repeat-containing protein C10orf11 OS=Homo sapiens GN=C10orf11 PE=4 SV=1;>sp|Q9H2I8|CJ011_HUMAN Leucine-rich repeat-containing protein C10orf11 OS=Homo sapiens GN=C10orf11 PE=1 SV=1;>tr|A6NG64|A6NG64_HUMAN Leucine-rich	3	1	1	1	18.2	18.2	18.2	6.2047	55	55;198;226	0.010953	NaN	NaN	NaN	1	NaN	NaN	NaN	1	NaN	NaN	NaN	1	840090	704260	50718	85106				48	6386	TRUE	6760	21330	34805	34805
H0YE12;H0Y679;A6NG79;Q92733	H0YE12;H0Y679;A6NG79;Q92733	1;1;1;1	1;1;1;1	1;1;1;1	Proline-rich protein PRCC	PRCC	>tr|H0YE12|H0YE12_HUMAN Proline-rich protein PRCC (Fragment) OS=Homo sapiens GN=PRCC PE=2 SV=1;>tr|H0Y679|H0Y679_HUMAN Proline-rich protein PRCC (Fragment) OS=Homo sapiens GN=PRCC PE=4 SV=1;>tr|A6NG79|A6NG79_HUMAN Proline-rich protein PRCC OS=Homo sapiens	4	1	1	1	5.6	5.6	5.6	22.543	198	198;257;459;491	7.3762e-05	1.89	2.0041	35.836	3	1.5262	1.657	30.642	3	0.56431	0.59035	24.411	3	8546600	1846700	3915000	2784900				49	6069	TRUE	6425	20094;20095;20096	32740;32741;32742;32743	32743
P51808;A6NGJ0;F2Z328	P51808;A6NGJ0;F2Z328	2;2;1	2;2;1	2;2;1	Dynein light chain Tctex-type 3	DYNLT3	>sp|P51808|DYLT3_HUMAN Dynein light chain Tctex-type 3 OS=Homo sapiens GN=DYNLT3 PE=1 SV=1;>tr|A6NGJ0|A6NGJ0_HUMAN Dynein light chain Tctex-type 3 OS=Homo sapiens GN=DYNLT3 PE=2 SV=1;>tr|F2Z328|F2Z328_HUMAN Dynein light chain Tctex-type 3 OS=Homo sapiens G	3	2	2	2	35.3	35.3	35.3	13.062	116	116;152;122	2.121e-18	1.0565	1.0659	10.021	8	0.73783	0.7575	16.992	8	0.68092	0.67589	13.509	8	38189000	13101000	14409000	10679000				50	5313;12370	True;True	5600;13164	17077;17078;17079;17080;41269;41270;41271;41272	27923;27924;27925;27926;27927;27928;27929;27930;27931;67974;67975;67976;67977;67978;67979;67980;67981;67982	27929;67977
E9PIZ0;C9JST7;A6NGW1;O95070;F8W9A1	E9PIZ0;C9JST7;A6NGW1;O95070;F8W9A1	1;1;1;1;1	1;1;1;1;1	1;1;1;1;1	Protein YIF1A	YIF1A	>tr|E9PIZ0|E9PIZ0_HUMAN Protein YIF1A (Fragment) OS=Homo sapiens GN=YIF1A PE=2 SV=1;>tr|C9JST7|C9JST7_HUMAN Protein YIF1A (Fragment) OS=Homo sapiens GN=YIF1A PE=2 SV=2;>tr|A6NGW1|A6NGW1_HUMAN Protein YIF1A OS=Homo sapiens GN=YIF1A PE=2 SV=1;>sp|O95070|YIF1	5	1	1	1	7.5	7.5	7.5	17.627	160	160;199;241;293;297	0.00067506	0.41814	0.43814	5.6205	2	0.19211	0.19822	4.4173	2	0.409	0.41522	14.767	2	3499300	2160100	872510	466740				51	1212	TRUE	1275	3762;3763	6319;6320	6320
A6NH27;O95229	A6NH27;O95229	1;1	1;1	1;1	ZW10 interactor	ZWINT	>tr|A6NH27|A6NH27_HUMAN ZW10 interactor OS=Homo sapiens GN=ZWINT PE=2 SV=1;>sp|O95229|ZWINT_HUMAN ZW10 interactor OS=Homo sapiens GN=ZWINT PE=1 SV=2	2	1	1	1	8.3	8.3	8.3	18.224	157	157;277	2.9525e-07	2.2313	2.3761	2.0823	2	3.5635	3.9315	23.038	2	1.5683	1.6362	18.257	2	11547000	1341900	3674600	6530300				52	5879	TRUE	6210	19273;19274	31478;31479	31478
A6NHL2-2;A6NHL2	A6NHL2-2;A6NHL2	5;5	1;1	1;1	Tubulin alpha chain-like 3	TUBAL3	>sp|A6NHL2-2|TBAL3_HUMAN Isoform 2 of Tubulin alpha chain-like 3 OS=Homo sapiens GN=TUBAL3;>sp|A6NHL2|TBAL3_HUMAN Tubulin alpha chain-like 3 OS=Homo sapiens GN=TUBAL3 PE=1 SV=2	2	5	1	1	11.3	4.2	4.2	45.517	406	406;446	3.4847e-18	NaN	NaN	NaN	1	NaN	NaN	NaN	1	NaN	NaN	NaN	1	24699000	8024700	6536400	10138000				53	2407;3476;8404;12500;15955	False;False;False;True;False	2532;3656;8888;8889;13297;16955	7526;7527;10754;28056;28057;41595;41596;53514;53515	12452;12453;12454;12455;12456;17666;17667;46537;46538;46539;46540;68463;68464;88027;88028	12454;17667;46539;68463;88027	23	365
A6NHR9-2;A6NHR9;J3KTL8;A6NHR9-3	A6NHR9-2;A6NHR9;J3KTL8;A6NHR9-3	7;7;6;5	7;7;6;5	7;7;6;5	Structural maintenance of chromosomes flexible hinge domain-containing protein 1	SMCHD1	>sp|A6NHR9-2|SMHD1_HUMAN Isoform 2 of Structural maintenance of chromosomes flexible hinge domain-containing protein 1 OS=Homo sapiens GN=SMCHD1;>sp|A6NHR9|SMHD1_HUMAN Structural maintenance of chromosomes flexible hinge domain-containing protein 1 OS=Homo	4	7	7	7	5.6	5.6	5.6	215.74	1917	1917;2005;1388;762	5.3798e-30	2.0359	2.0981	43.056	14	3.7707	4.2036	43.126	14	1.97	1.9836	8.1006	14	108820000	14600000	29178000	65046000				54	1951;2147;2694;3792;6763;7360;9959	True;True;True;True;True;True;True	2050;2255;2834;3987;7152;7792;10525	6087;6088;6089;6685;6686;8438;8439;11833;11834;11835;22628;22629;24505;33277;33278	10034;10035;10036;11104;11105;13902;13903;19429;19430;19431;37076;37077;40067;54833;54834	10036;11104;13903;19431;37076;40067;54834
P63092-3;P63092-2;P63092;A6NI00;Q5JWF2-2;Q5JWF2;P38405;P38405-2;Q5JWE9;H0Y7F4;K7EQ80;P38405-3;K7EPE2	P63092-3;P63092-2;P63092;A6NI00;Q5JWF2-2;Q5JWF2;P38405;P38405-2;Q5JWE9;H0Y7F4	4;4;4;4;4;4;3;3;2;2;1;1;1	3;3;3;3;3;3;2;2;1;1;1;1;1	3;3;3;3;3;3;2;2;1;1;1;1;1	Guanine nucleotide-binding protein G(s) subunit alpha isoforms short;Guanine nucleotide-binding protein G(s) subunit alpha isoforms XLas;Guanine nucleotide-binding protein G(olf) subunit alpha	GNAS;GNAL	>sp|P63092-3|GNAS2_HUMAN Isoform 3 of Guanine nucleotide-binding protein G(s) subunit alpha isoforms short OS=Homo sapiens GN=GNAS;>sp|P63092-2|GNAS2_HUMAN Isoform Gnas-2 of Guanine nucleotide-binding protein G(s) subunit alpha isoforms short OS=Homo sapie	13	4	3	3	17.7	14.8	14.8	44.179	379	379;380;394;395;1023;1037;381;458;193;199;145;174;179	1.1461e-20	0.70369	0.70669	18.221	16	0.64579	0.64967	13.955	16	0.89414	0.89255	18.332	16	123260000	51459000	38208000	33594000				55	2342;6343;9219;14963	True;True;False;True	2463;6714;9737;15904;15905	7319;7320;21152;21153;21154;30884;49953;49954;49955;49956;49957;49958;49959;49960;49961;49962;49963	12127;12128;12129;34522;34523;34524;34525;34526;34527;34528;34529;34530;51046;51047;82122;82123;82124;82125;82126;82127;82128;82129;82130;82131;82132;82133;82134;82135;82136;82137;82138	12129;34529;51046;82128	24	206
A6NJA2;J3QRZ5;B7Z4N8;P54578;J3QQT6;J3KS55	A6NJA2;J3QRZ5;B7Z4N8;P54578	4;4;4;4;1;1	4;4;4;4;1;1	4;4;4;4;1;1	Ubiquitin carboxyl-terminal hydrolase;Ubiquitin carboxyl-terminal hydrolase 14	USP14	>tr|A6NJA2|A6NJA2_HUMAN Ubiquitin carboxyl-terminal hydrolase OS=Homo sapiens GN=USP14 PE=2 SV=2;>tr|J3QRZ5|J3QRZ5_HUMAN Ubiquitin carboxyl-terminal hydrolase OS=Homo sapiens GN=USP14 PE=3 SV=1;>tr|B7Z4N8|B7Z4N8_HUMAN Ubiquitin carboxyl-terminal hydrolase	6	4	4	4	15.2	15.2	15.2	51.086	448	448;459;483;494;20;28	3.8074e-30	0.84712	0.91109	21.94	7	1.3429	1.414	19.038	7	1.5455	1.4879	10.875	7	222780000	63665000	59649000	99467000				56	898;3051;12282;15683	True;True;True;True	938;3213;13072;16665	2797;9495;41054;52507;52508;52509;52510	4601;4602;15641;67641;86345;86346;86347;86348;86349;86350;86351;86352;86353;86354;86355;86356	4601;15641;67641;86347
A6NKB8;Q9H4A4	A6NKB8;Q9H4A4	7;7	7;7	7;7	Aminopeptidase B	RNPEP	>tr|A6NKB8|A6NKB8_HUMAN Aminopeptidase B OS=Homo sapiens GN=RNPEP PE=2 SV=1;>sp|Q9H4A4|AMPB_HUMAN Aminopeptidase B OS=Homo sapiens GN=RNPEP PE=1 SV=2	2	7	7	7	12.3	12.3	12.3	68.168	611	611;650	3.1103e-32	0.88302	0.83106	15.634	18	0.46119	0.42037	23.052	18	0.50999	0.49756	17.67	18	197170000	81145000	76377000	39649000				57	513;8440;10440;12193;12275;14292;14718	True;True;True;True;True;True;True	535;8925;11122;12982;13065;15180;15639	1535;28178;28179;35092;40776;40777;40778;40779;41033;41034;41035;41036;41037;41038;41039;41040;47518;49255	2522;46737;46738;57683;67127;67128;67129;67130;67131;67132;67133;67610;67611;67612;67613;67614;67615;67616;67617;67618;67619;67620;67621;78126;78127;80997	2522;46737;57683;67132;67621;78126;80997
A6NKC6;Q8IWN7	A6NKC6;Q8IWN7	1;1	1;1	1;1	Retinitis pigmentosa 1-like 1 protein	RP1L1	>tr|A6NKC6|A6NKC6_HUMAN Retinitis pigmentosa 1-like 1 protein OS=Homo sapiens GN=RP1L1 PE=4 SV=2;>sp|Q8IWN7|RP1L1_HUMAN Retinitis pigmentosa 1-like 1 protein OS=Homo sapiens GN=RP1L1 PE=1 SV=4	2	1	1	1	0.5	0.5	0.5	252.29	2400	2400;2480	0.0088691	NaN	NaN	NaN	1	NaN	NaN	NaN	1	NaN	NaN	NaN	1	3981600	3609500	262730	109380				58	3664	TRUE	3850	11356	18681	18681
Q13596-2;A6NKH4;Q13596;Q13596-3;H0YK42	Q13596-2;A6NKH4;Q13596;Q13596-3;H0YK42	4;4;4;4;3	4;4;4;4;3	4;4;4;4;3	Sorting nexin-1	SNX1	>sp|Q13596-2|SNX1_HUMAN Isoform 1A of Sorting nexin-1 OS=Homo sapiens GN=SNX1;>tr|A6NKH4|A6NKH4_HUMAN Sorting nexin 1, isoform CRA_d OS=Homo sapiens GN=SNX1 PE=4 SV=2;>sp|Q13596|SNX1_HUMAN Sorting nexin-1 OS=Homo sapiens GN=SNX1 PE=1 SV=3;>sp|Q13596-3|SNX1	5	4	4	4	9	9	9	51.812	457	457;474;522;557;304	2.8817e-24	0.63723	0.63605	9.4502	15	0.57322	0.60732	12.493	15	0.89978	0.92428	8.6506	15	159070000	72048000	45654000	41368000				59	6168;7436;7961;8802	True;True;True;True	6525;7870;8420;9305	20448;20449;20450;24709;24710;24711;26508;26509;29430;29431;29432;29433;29434;29435;29436	33375;33376;33377;40401;40402;40403;40404;40405;40406;43628;43629;43630;43631;43632;48685;48686;48687;48688;48689;48690;48691;48692;48693;48694;48695;48696;48697;48698;48699	33377;40406;43629;48695
D6REB4;A6NKV8;Q9H074-2;Q9H074;D6RJF2;D6RJ02;D6R9H8	D6REB4;A6NKV8;Q9H074-2;Q9H074;D6RJF2	4;4;4;4;2;1;1	4;4;4;4;2;1;1	4;4;4;4;2;1;1	Polyadenylate-binding protein-interacting protein 1	PAIP1	>tr|D6REB4|D6REB4_HUMAN Polyadenylate-binding protein-interacting protein 1 OS=Homo sapiens GN=PAIP1 PE=4 SV=1;>tr|A6NKV8|A6NKV8_HUMAN Polyadenylate-binding protein-interacting protein 1 OS=Homo sapiens GN=PAIP1 PE=2 SV=1;>sp|Q9H074-2|PAIP1_HUMAN Isoform 2	7	4	4	4	17.1	17.1	17.1	39.908	351	351;367;400;479;200;168;266	2.2209e-43	1.1381	1.2963	16.835	5	0.6262	0.67095	18.614	5	0.51794	0.50581	14.231	5	63221000	22439000	26911000	13872000				60	162;2932;6566;8363	True;True;True;True	165;3081;6945;8845	416;9161;21856;27878;27879	699;15113;35723;46146;46147;46148;46149	699;15113;35723;46148
Q5T5P2-4;Q5T5P2-8;Q5T5P2-6;Q5T5P2-2;Q5T5P2-7;A6NLF3;Q5T5P2-3;Q5T5P2;Q5T5P0;Q5T5P1;F5H1Q3	Q5T5P2-4;Q5T5P2-8;Q5T5P2-6;Q5T5P2-2;Q5T5P2-7;A6NLF3;Q5T5P2-3;Q5T5P2;Q5T5P0;Q5T5P1	4;4;4;4;4;4;4;4;2;2;1	4;4;4;4;4;4;4;4;2;2;1	4;4;4;4;4;4;4;4;2;2;1	Sickle tail protein homolog	KIAA1217	>sp|Q5T5P2-4|SKT_HUMAN Isoform 4 of Sickle tail protein homolog OS=Homo sapiens GN=KIAA1217;>sp|Q5T5P2-8|SKT_HUMAN Isoform 7 of Sickle tail protein homolog OS=Homo sapiens GN=KIAA1217;>sp|Q5T5P2-6|SKT_HUMAN Isoform 6 of Sickle tail protein homolog OS=Homo	11	4	4	4	6.8	6.8	6.8	95.122	866	866;906;932;1344;1349;1374;1465;1943;783;933;611	5.5513e-10	0.068371	0.070001	7.4959	4	0.38795	0.39759	8.0616	4	6.0093	5.7023	21.595	4	13921000	9366400	634220	3919900				61	10623;10938;12965;12983	True;True;True;True	11323;11664;13793;13811	35663;36908;43150;43151;43182	58562;60803;70983;70984;71023	58562;60803;70983;71023
A6NLH6;Q9P003	A6NLH6;Q9P003	1;1	1;1	1;1	Protein cornichon homolog 4	CNIH4	>tr|A6NLH6|A6NLH6_HUMAN Protein cornichon homolog 4 OS=Homo sapiens GN=CNIH4 PE=2 SV=1;>sp|Q9P003|CNIH4_HUMAN Protein cornichon homolog 4 OS=Homo sapiens GN=CNIH4 PE=1 SV=1	2	1	1	1	14.6	14.6	14.6	15.771	137	137;139	8.9963e-07	0.84181	0.85476	11.286	12	0.42737	0.43163	8.7801	12	0.51067	0.52107	11.23	12	198280000	87252000	71436000	39597000				62	15843	TRUE	16839;16840;16841	53139;53140;53141;53142;53143;53144;53145;53146;53147;53148;53149;53150	87390;87391;87392;87393;87394;87395;87396;87397;87398;87399;87400;87401;87402;87403;87404;87405;87406;87407;87408;87409;87410	87395	25;26	87;93
E7EQQ5;Q9C035-6;Q9C035-5;Q9C035-4;F8W6N8;Q9C035-3;Q9C035-2;Q9C035;A6NLP3	E7EQQ5;Q9C035-6;Q9C035-5;Q9C035-4;F8W6N8;Q9C035-3;Q9C035-2;Q9C035;A6NLP3	1;1;1;1;1;1;1;1;1	1;1;1;1;1;1;1;1;1	1;1;1;1;1;1;1;1;1	Tripartite motif-containing protein 5	TRIM5	>tr|E7EQQ5|E7EQQ5_HUMAN Tripartite motif-containing protein 5 (Fragment) OS=Homo sapiens GN=TRIM5 PE=2 SV=1;>sp|Q9C035-6|TRIM5_HUMAN Isoform Iota of Tripartite motif-containing protein 5 OS=Homo sapiens GN=TRIM5;>sp|Q9C035-5|TRIM5_HUMAN Isoform Epsilon of	9	1	1	1	5.7	5.7	5.7	24.204	209	209;257;271;326;327;347;400;493;493	3.4404e-06	NaN	NaN	NaN	1	NaN	NaN	NaN	1	NaN	NaN	NaN	1	6287000	2033900	633790	3619300				63	4587	TRUE	4835	14608	23868;23869	23868
P22307-4;A6NM69;C9JC79;P22307;H0YF61;E1B6W5;P22307-2;H0YCB0;P22307-3;E9PLD1	P22307-4;A6NM69;C9JC79;P22307;H0YF61;E1B6W5;P22307-2	3;3;3;3;2;2;2;1;1;1	3;3;3;3;2;2;2;1;1;1	3;3;3;3;2;2;2;1;1;1	Non-specific lipid-transfer protein	SCP2	>sp|P22307-4|NLTP_HUMAN Isoform 4 of Non-specific lipid-transfer protein OS=Homo sapiens GN=SCP2;>tr|A6NM69|A6NM69_HUMAN Non-specific lipid-transfer protein OS=Homo sapiens GN=SCP2 PE=2 SV=2;>tr|C9JC79|C9JC79_HUMAN Non-specific lipid-transfer protein OS=Ho	10	3	3	3	8.2	8.2	8.2	50.341	466	466;503;523;547;140;140;143;224;322;366	4.029e-10	0.60266	0.59423	28.676	4	0.4482	0.47697	37.578	4	0.83983	0.83549	25.788	4	28561000	14118000	7915400	6527500				64	2380;7929;15765	True;True;True	2503;8387;16753	7403;26400;52830;52831	12275;43445;86867;86868	12275;43445;86867
A6NMA8;O95825;H7C3S0;C9JQD0;C9K0F7;C9JAL0;F8WF64;B3KQ77;H7C3I5;A6NND8;A6NHJ8;C9JZK8	A6NMA8;O95825;H7C3S0;C9JQD0;C9K0F7;C9JAL0;F8WF64;B3KQ77;H7C3I5;A6NND8;A6NHJ8	3;3;2;2;2;2;2;2;2;2;2;1	3;3;2;2;2;2;2;2;2;2;2;1	3;3;2;2;2;2;2;2;2;2;2;1	Quinone oxidoreductase-like protein 1	CRYZL1	>tr|A6NMA8|A6NMA8_HUMAN Quinone oxidoreductase-like protein 1 OS=Homo sapiens GN=CRYZL1 PE=2 SV=1;>sp|O95825|QORL1_HUMAN Quinone oxidoreductase-like protein 1 OS=Homo sapiens GN=CRYZL1 PE=1 SV=2;>tr|H7C3S0|H7C3S0_HUMAN Quinone oxidoreductase-like protein 1	12	3	3	3	14.1	14.1	14.1	37.061	334	334;349;96;107;158;181;183;198;241;322;325;197	1.1923e-12	0.88816	0.93147	19.904	8	0.87252	0.88324	13.166	8	0.9831	0.98041	6.1788	8	70783000	24285000	22727000	23770000				65	1226;9695;14551	True;True;True	1289;10251;15457	3811;3812;32368;32369;32370;32371;48580;48581	6397;6398;6399;6400;53328;53329;53330;53331;53332;53333;79874;79875;79876;79877	6400;53333;79876
Q92599-3;Q92599-2;A6NMH6;F6W7K9;Q92599;H7C604;C9J4G8	Q92599-3;Q92599-2;A6NMH6;F6W7K9;Q92599;H7C604;C9J4G8	2;2;2;2;2;1;1	1;1;1;1;1;1;1	1;1;1;1;1;1;1	Septin-8	2014-09-08	>sp|Q92599-3|SEPT8_HUMAN Isoform 3 of Septin-8 OS=Homo sapiens GN=SEPT8;>sp|Q92599-2|SEPT8_HUMAN Isoform 2 of Septin-8 OS=Homo sapiens GN=SEPT8;>tr|A6NMH6|A6NMH6_HUMAN Septin-8 OS=Homo sapiens GN=SEPT8 PE=2 SV=1;>tr|F6W7K9|F6W7K9_HUMAN Septin-8 OS=Homo sap	7	2	1	1	11.7	6.5	6.5	43.519	369	369;429;430;442;483;79;97	1.167e-22	0.49382	0.45066	20.688	2	0.78959	0.75546	3.1446	2	1.2177	1.2846	16.795	2	16752000	7395400	4148100	5208000				66	1549;11901	True;False	1628;12675	4815;4816;39838;39839;39840;39841;39842;39843	7952;7953;7954;65370;65371;65372;65373;65374;65375;65376;65377;65378;65379;65380;65381	7952;65372
O60879-2;A6NML8;O60879-3;C9J6U3;O60879;K4DI95	O60879-2;A6NML8;O60879-3;C9J6U3;O60879;K4DI95	2;2;2;2;2;2	2;2;2;2;2;2	2;2;2;2;2;2	Protein diaphanous homolog 2	DIAPH2	>sp|O60879-2|DIAP2_HUMAN Isoform 2 of Protein diaphanous homolog 2 OS=Homo sapiens GN=DIAPH2;>tr|A6NML8|A6NML8_HUMAN Diaphanous homolog 2 (Drosophila), isoform CRA_c OS=Homo sapiens GN=DIAPH2 PE=4 SV=3;>sp|O60879-3|DIAP2_HUMAN Isoform 3 of Protein diaphano	6	2	2	2	2.9	2.9	2.9	124.83	1096	1096;1096;1097;1097;1101;1101	0.002506	1.3746	1.3951	42.92	2	1.3596	1.4576	176.18	2	0.88687	0.92047	112.54	2	47474000	18860000	19959000	8655000				67	6816;7707	True;True	7206;8154	22780;25589	37299;41975	37299;41975
B3KSL6;Q7L5Y1-2;J3QL81;Q7L5Y1;A6NMP3	B3KSL6;Q7L5Y1-2;J3QL81;Q7L5Y1;A6NMP3	1;1;1;1;1	1;1;1;1;1	1;1;1;1;1	Mitochondrial enolase superfamily member 1	ENOSF1	>tr|B3KSL6|B3KSL6_HUMAN Mitochondrial enolase superfamily member 1 OS=Homo sapiens GN=ENOSF1 PE=2 SV=1;>sp|Q7L5Y1-2|ENOF1_HUMAN Isoform 2 of Mitochondrial enolase superfamily member 1 OS=Homo sapiens GN=ENOSF1;>tr|J3QL81|J3QL81_HUMAN Mitochondrial enolase	5	1	1	1	6.1	6.1	6.1	24.284	213	213;361;367;443;450	0.0014742	NaN	NaN	NaN	1	NaN	NaN	NaN	1	NaN	NaN	NaN	1	10302000	2844900	5401200	2055600				68	14238	TRUE	15126	47375	77902	77902
P09884;A6NMQ1	P09884;A6NMQ1	2;2	2;2	2;2	DNA polymerase alpha catalytic subunit;DNA polymerase	POLA1	>sp|P09884|DPOLA_HUMAN DNA polymerase alpha catalytic subunit OS=Homo sapiens GN=POLA1 PE=1 SV=2;>tr|A6NMQ1|A6NMQ1_HUMAN DNA polymerase OS=Homo sapiens GN=POLA1 PE=2 SV=1	2	2	2	2	2.8	2.8	2.8	165.91	1462	1462;1468	2.8055e-05	3.7196	3.8976	15.692	2	2.6131	2.798	12.546	2	0.70252	0.71494	4.8834	2	7505900	831470	3786000	2888400				69	10478;11518	True;True	11164;12270	35203;38737	57832;63634	57832;63634
O43768-6;O43768-5;O43768-2;O43768;O43768-9;O43768-7;O43768-3;O43768-4;A6NMQ3;C9JUF4;Q5T5H1	O43768-6;O43768-5;O43768-2;O43768;O43768-9;O43768-7;O43768-3;O43768-4;A6NMQ3;C9JUF4;Q5T5H1	1;1;1;1;1;1;1;1;1;1;1	1;1;1;1;1;1;1;1;1;1;1	1;1;1;1;1;1;1;1;1;1;1	Alpha-endosulfine	ENSA	>sp|O43768-6|ENSA_HUMAN Isoform 6 of Alpha-endosulfine OS=Homo sapiens GN=ENSA;>sp|O43768-5|ENSA_HUMAN Isoform 5 of Alpha-endosulfine OS=Homo sapiens GN=ENSA;>sp|O43768-2|ENSA_HUMAN Isoform 2 of Alpha-endosulfine OS=Homo sapiens GN=ENSA;>sp|O43768|ENSA_HUM	11	1	1	1	15	15	15	12.404	113	113;117;117;121;133;133;137;140;140;144;187	8.3702e-10	2.3451	2.175	56.179	7	2.1368	2.0769	59.255	7	0.92373	0.93643	9.6621	7	98808000	20265000	38624000	39919000				70	10813	TRUE	11526	36363;36364;36365;36366;36367;36368;36369	59722;59723;59724;59725;59726;59727;59728;59729;59730;59731;59732	59729
A6NN80;P08133;P08133-2;E5RK69;E7EMC6;E5RK63;E5RJF5;E5RFF0;E5RI05;E5RJR0;E5RIU8;H0YC77	A6NN80;P08133;P08133-2;E5RK69;E7EMC6	24;24;23;17;14;7;6;6;5;4;3;2	24;24;23;17;14;7;6;6;5;4;3;2	24;24;23;17;14;7;6;6;5;4;3;2	Annexin;Annexin A6	ANXA6	>tr|A6NN80|A6NN80_HUMAN Annexin OS=Homo sapiens GN=ANXA6 PE=3 SV=3;>sp|P08133|ANXA6_HUMAN Annexin A6 OS=Homo sapiens GN=ANXA6 PE=1 SV=3;>sp|P08133-2|ANXA6_HUMAN Isoform 2 of Annexin A6 OS=Homo sapiens GN=ANXA6;>tr|E5RK69|E5RK69_HUMAN Annexin OS=Homo sapien	12	24	24	24	46.8	46.8	46.8	75.276	667	667;673;641;460;330;150;130;156;129;110;94;91	3.4792e-200	0.21043	0.21488	49.699	134	0.81395	0.86216	13.78	134	3.9146	3.8911	48.454	134	3583000000	1649400000	497570000	1436100000				71	670;1342;1433;1861;2345;3867;4454;4786;5025;5111;6987;6988;8962;9000;9636;9814;10246;10321;10705;12459;12783;12817;13813;15478	True;True;True;True;True;True;True;True;True;True;True;True;True;True;True;True;True;True;True;True;True;True;True;True	699;1406;1507;1958;2466;4070;4695;5042;5296;5297;5386;7392;7393;9473;9512;10189;10374;10879;10880;10981;11410;13256;13601;13636;14686;16447	2063;2064;2065;2066;2067;2068;2069;4164;4165;4166;4167;4168;4169;4170;4171;4493;4494;4495;4496;4497;4498;5861;5862;7327;7328;7329;7330;7331;12131;12132;12133;14210;15300;15301;15302;15303;15304;15305;15306;15307;15308;15309;15310;15311;15312;15313;15314;15315;15316;15317;15318;15319;16074;16075;16076;16077;16078;16079;16080;16081;16082;16083;16084;16085;16086;16087;16088;16089;16090;16091;16092;1…	3419;3420;3421;3422;3423;3424;3425;3426;3427;3428;6965;6966;6967;6968;6969;6970;6971;6972;6973;7428;7429;7430;7431;7432;7433;7434;9677;9678;9679;9680;9681;12137;12138;12139;12140;12141;12142;12143;12144;19912;19913;19914;23266;25065;25066;25067;25068;25069;25070;25071;25072;25073;25074;25075;25076;25077;25078;25079;25080;25081;25082;25083;25084;25085;25086;25087;25088;25089;25090;25091;25092;2509…	3420;6965;7431;9679;12140;19914;23266;25082;26312;26675;38275;38285;49624;49866;53054;54032;56499;56979;59094;68347;70140;70348;75836;85283	27;28;29;30;31	33;90;157;433;434
H0YEL5;A6NNE7;C9JQD4;O43447	H0YEL5;A6NNE7;C9JQD4;O43447	1;1;1;1	1;1;1;1	1;1;1;1	Peptidyl-prolyl cis-trans isomerase;Peptidyl-prolyl cis-trans isomerase H	PPIH	>tr|H0YEL5|H0YEL5_HUMAN Peptidyl-prolyl cis-trans isomerase H (Fragment) OS=Homo sapiens GN=PPIH PE=2 SV=1;>tr|A6NNE7|A6NNE7_HUMAN Peptidyl-prolyl cis-trans isomerase OS=Homo sapiens GN=PPIH PE=2 SV=1;>tr|C9JQD4|C9JQD4_HUMAN Peptidyl-prolyl cis-trans isome	4	1	1	1	14.6	14.6	14.6	10.281	96	96;134;144;177	9.8841e-08	2.8468	2.2039	10.96	9	2.0029	1.7882	6.9847	9	0.70061	0.74143	13.52	9	84820000	14062000	40999000	29760000				72	7861	TRUE	8317	26131;26132;26133;26134;26135;26136;26137;26138;26139	42942;42943;42944;42945;42946;42947;42948;42949;42950;42951;42952;42953;42954;42955;42956	42945
A6NNI4;P21926;G8JLH6	A6NNI4;P21926;G8JLH6	1;1;1	1;1;1	1;1;1	CD9 antigen	CD9	>tr|A6NNI4|A6NNI4_HUMAN CD9 antigen OS=Homo sapiens GN=CD9 PE=2 SV=1;>sp|P21926|CD9_HUMAN CD9 antigen OS=Homo sapiens GN=CD9 PE=1 SV=4;>tr|G8JLH6|G8JLH6_HUMAN CD9 antigen (Fragment) OS=Homo sapiens GN=CD9 PE=2 SV=1	3	1	1	1	15.7	15.7	15.7	17.764	159	159;228;228	1.698e-06	0.63775	0.724	17.065	3	0.97909	1.1301	4.7863	3	1.5352	1.4935	9.6084	3	56592000	20604000	10315000	25673000				73	532	TRUE	555	1601;1602;1603	2620;2621;2622	2620
A6NNY8;Q9UPT9-2;Q9UPT9	A6NNY8;Q9UPT9-2;Q9UPT9	1;1;1	1;1;1	1;1;1	Ubiquitin carboxyl-terminal hydrolase 27;Ubiquitin carboxyl-terminal hydrolase 22	USP27X;USP22	>sp|A6NNY8|UBP27_HUMAN Ubiquitin carboxyl-terminal hydrolase 27 OS=Homo sapiens GN=USP27X PE=2 SV=3;>sp|Q9UPT9-2|UBP22_HUMAN Isoform 2 of Ubiquitin carboxyl-terminal hydrolase 22 OS=Homo sapiens GN=USP22;>sp|Q9UPT9|UBP22_HUMAN Ubiquitin carboxyl-terminal h	3	1	1	1	2.7	2.7	2.7	49.63	438	438;513;525	0.011842	3.0391	2.9741	5.5117	2	3.9055	3.6888	34.22	2	1.5961	1.5539	0.26522	2	7711200	1022500	2859900	3828800				74	4067	TRUE	4280	12885;12886	21174;21175	21174
A6PVH9;F2Z2V0;Q99829;B0QZ18;E7ENH5;Q5JX56;Q5JX58;Q5JX59;Q5JX60;Q5JX44;Q5JX55;Q5JX45;Q5JX54;Q5JX61;Q5JX52;Q5JX57;E7EV27;Q5JX53;H0Y524	A6PVH9;F2Z2V0;Q99829;B0QZ18;E7ENH5;Q5JX56;Q5JX58;Q5JX59;Q5JX60;Q5JX44;Q5JX55;Q5JX45;Q5JX54;Q5JX61;Q5JX52	10;10;10;9;8;7;7;7;7;7;6;6;5;5;5;4;4;3;1	10;10;10;9;8;7;7;7;7;7;6;6;5;5;5;4;4;3;1	10;10;10;9;8;7;7;7;7;7;6;6;5;5;5;4;4;3;1	Copine-1	CPNE1	>tr|A6PVH9|A6PVH9_HUMAN Copine-1 OS=Homo sapiens GN=CPNE1 PE=2 SV=1;>tr|F2Z2V0|F2Z2V0_HUMAN Copine-1 (Fragment) OS=Homo sapiens GN=CPNE1 PE=2 SV=1;>sp|Q99829|CPNE1_HUMAN Copine-1 OS=Homo sapiens GN=CPNE1 PE=1 SV=1;>tr|B0QZ18|B0QZ18_HUMAN Copine-1 OS=Homo s	19	10	10	10	32.8	32.8	32.8	53.046	481	481;533;537;542;427;174;202;209;231;304;152;386;136;213;305;138;138;67;208	1.4878e-114	0.44406	0.48541	22.829	41	1.0707	1.1443	18.774	41	2.4756	2.4294	27.186	41	1519800000	581970000	246200000	691590000				75	431;882;1492;2351;5090;9964;12410;12413;13755;15341	True;True;True;True;True;True;True;True;True;True	446;922;1567;1568;2472;5363;10530;13205;13208;14623;16303	1239;1240;1241;1242;1243;1244;1245;1246;1247;1248;1249;1250;2746;4676;4677;4678;7342;7343;7344;16271;33293;33294;33295;33296;33297;33298;33299;33300;33301;33302;33303;41387;41388;41391;41392;41393;41394;41395;41396;41397;45916;51231	2055;2056;2057;2058;2059;2060;2061;2062;2063;2064;2065;2066;2067;2068;2069;2070;2071;2072;2073;2074;2075;2076;2077;4520;7734;7735;7736;7737;7738;7739;7740;12164;12165;12166;12167;12168;12169;26588;26589;54858;54859;54860;54861;54862;54863;54864;54865;54866;54867;54868;54869;54870;54871;54872;54873;54874;54875;54876;54877;54878;54879;54880;54881;68162;68163;68164;68168;68169;68170;68171;68172;6817…	2068;4520;7740;12167;26589;54859;68163;68173;75568;84326	32	115
Q15257-3;Q15257-2;A6PVN5;Q15257;B4DZF8;Q5T949;Q5T948;A6PVN9;Q15257-4;Q68CR8;A6PVN6;B7ZBP9;B7ZBQ0;B7ZBP7;A6PVN8;C9IZ76;B4DDQ6;H0Y6E5	Q15257-3;Q15257-2;A6PVN5;Q15257;B4DZF8;Q5T949;Q5T948;A6PVN9;Q15257-4;Q68CR8;A6PVN6	4;4;4;4;4;3;3;3;3;2;2;1;1;1;1;1;1;1	4;4;4;4;4;3;3;3;3;2;2;1;1;1;1;1;1;1	4;4;4;4;4;3;3;3;3;2;2;1;1;1;1;1;1;1	Serine/threonine-protein phosphatase 2A activator	PPP2R4;DKFZp781M17165	>sp|Q15257-3|PTPA_HUMAN Isoform 3 of Serine/threonine-protein phosphatase 2A activator OS=Homo sapiens GN=PPP2R4;>sp|Q15257-2|PTPA_HUMAN Isoform 1 of Serine/threonine-protein phosphatase 2A activator OS=Homo sapiens GN=PPP2R4;>tr|A6PVN5|A6PVN5_HUMAN Serine	18	4	4	4	24.5	24.5	24.5	33.467	294	294;323;329;358;374;250;254;263;281;104;176;41;61;77;129;132;151;218	4.6922e-17	1.1077	1.0243	19.916	10	1.5892	1.6339	30.56	10	1.4159	1.3879	22.369	10	49009000	16023000	15326000	17660000				76	7639;8387;13523;14267	True;True;True;True	8082;8083;8871;14377;15155	25369;25370;25371;25372;25373;25374;25375;28013;44896;47433	41576;41577;41578;41579;41580;41581;41582;41583;41584;41585;41586;46475;46476;73902;78001	41576;46475;73902;78001	33	36
A6PVX1;A6PVW9;Q13228-2;Q13228;H0Y532;Q13228-3;C9JVL0;F2Z2W8;F8WCR4	A6PVX1;A6PVW9;Q13228-2;Q13228;H0Y532;Q13228-3	3;3;3;3;2;2;1;1;1	3;3;3;3;2;2;1;1;1	3;3;3;3;2;2;1;1;1	Selenium-binding protein 1	SELENBP1	>tr|A6PVX1|A6PVX1_HUMAN Selenium-binding protein 1 (Fragment) OS=Homo sapiens GN=SELENBP1 PE=2 SV=1;>tr|A6PVW9|A6PVW9_HUMAN Selenium-binding protein 1 (Fragment) OS=Homo sapiens GN=SELENBP1 PE=2 SV=1;>sp|Q13228-2|SBP1_HUMAN Isoform 2 of Selenium-binding pr	9	3	3	3	19.7	19.7	19.7	32.5	295	295;349;408;472;306;410;81;123;165	2.0467e-18	6.9106	6.9776	59.285	4	1.0713	1.0579	73.977	4	0.12472	0.12816	29.693	4	34270000	2572200	28854000	2843700				77	1535;3795;11188	True;True;True	1613;3990;11925	4772;4773;11839;11840;11841;37711	7893;7894;19437;19438;19439;62031	7894;19439;62031
Q99755-2;Q99755-4;Q99755-3;A6PW57;Q99755;A6PW58;A2A5X0;B4DY52	Q99755-2;Q99755-4;Q99755-3;A6PW57;Q99755;A6PW58;A2A5X0;B4DY52	2;2;2;2;2;1;1;1	2;2;2;2;2;1;1;1	2;2;2;2;2;1;1;1	Phosphatidylinositol 4-phosphate 5-kinase type-1 alpha	PIP5K1A	>sp|Q99755-2|PI51A_HUMAN Isoform 2 of Phosphatidylinositol 4-phosphate 5-kinase type-1 alpha OS=Homo sapiens GN=PIP5K1A;>sp|Q99755-4|PI51A_HUMAN Isoform 4 of Phosphatidylinositol 4-phosphate 5-kinase type-1 alpha OS=Homo sapiens GN=PIP5K1A;>sp|Q99755-3|PI5	8	2	2	2	8	8	8	56.052	500	500;522;549;550;562;86;101;198	0.00015976	1.3152	1.2728	5.164	3	1.2298	1.1766	6.1645	3	0.87413	0.81998	12.776	3	31377000	8623500	11235000	11519000				78	760;4233	True;True	795;4463	2417;2418;13499	3997;3998;3999;4000;22152;22153;22154	3998;22152
A6QRJ1;Q15904	A6QRJ1;Q15904	1;1	1;1	1;1	V-type proton ATPase subunit S1	ATP6AP1	>tr|A6QRJ1|A6QRJ1_HUMAN V-type proton ATPase subunit S1 (Fragment) OS=Homo sapiens GN=ATP6AP1 PE=2 SV=1;>sp|Q15904|VAS1_HUMAN V-type proton ATPase subunit S1 OS=Homo sapiens GN=ATP6AP1 PE=1 SV=2	2	1	1	1	6.1	6.1	6.1	24.871	230	230;470	3.3307e-05	1.6217	1.5511	31.681	2	1.1053	1.0873	13.159	2	0.62568	0.62576	1.9514	2	6473800	1632300	2988900	1852600				79	8662	TRUE	9157	28858;28859	47741;47742	47742
F8WET8;A6ZJA2;Q8WV93	F8WET8;A6ZJA2;Q8WV93	1;1;1	1;1;1	1;1;1	Lactation elevated protein 1	LACE1	>tr|F8WET8|F8WET8_HUMAN Lactation elevated protein 1 OS=Homo sapiens GN=LACE1 PE=2 SV=1;>tr|A6ZJA2|A6ZJA2_HUMAN Lactation elevated protein 1 (Fragment) OS=Homo sapiens GN=LACE1 PE=2 SV=1;>sp|Q8WV93|LACE1_HUMAN Lactation elevated protein 1 OS=Homo sapiens G	3	1	1	1	7.6	7.6	7.6	15.901	145	145;160;481	7.8636e-05	NaN	NaN	NaN	1	NaN	NaN	NaN	1	NaN	NaN	NaN	1	251950	123550	67581	60825				80	436	TRUE	451	1277	2112;2113	2112
H7C453;A7E2V4-5;A7E2V4;A7E2V4-3;A7E2V4-4;H7BZ52;A7E2V4-2	H7C453;A7E2V4-5;A7E2V4;A7E2V4-3;A7E2V4-4;H7BZ52;A7E2V4-2	2;2;2;2;2;1;1	2;2;2;2;2;1;1	2;2;2;2;2;1;1	Zinc finger SWIM domain-containing protein 8	ZSWIM8	>tr|H7C453|H7C453_HUMAN Zinc finger SWIM domain-containing protein 8 (Fragment) OS=Homo sapiens GN=ZSWIM8 PE=4 SV=1;>sp|A7E2V4-5|ZSWM8_HUMAN Isoform 5 of Zinc finger SWIM domain-containing protein 8 OS=Homo sapiens GN=ZSWIM8;>sp|A7E2V4|ZSWM8_HUMAN Zinc fin	7	2	2	2	3.1	3.1	3.1	118.54	1112	1112;1829;1837;1841;1842;1302;1892	1.5091e-05	0.67905	0.68402	7.291	3	1.9117	2.0307	52.226	3	3.0812	2.992	53.599	3	6968300	2077500	1799800	3091000				81	363;9670	True;True	372;10225	994;32312;32313	1669;1670;1671;1672;53250;53251	1669;53250
Q9ULV4;A7MAP0;A7MAP1;B4E3S0;H0YHL7;F8W1H8;F8VUX3;F8VSA4;F8VRE9;F8VTT6;F8VVB7;F8VV53;Q6QEF8-4;Q6QEF8-3;Q6QEF8-2	Q9ULV4;A7MAP0;A7MAP1;B4E3S0	7;7;7;6;3;2;2;2;2;2;2;1;1;1;1	7;7;7;6;3;2;2;2;2;2;2;1;1;1;1	6;6;6;5;2;2;2;2;2;2;2;1;0;0;0	Coronin-1C;Coronin	CORO1C	>sp|Q9ULV4|COR1C_HUMAN Coronin-1C OS=Homo sapiens GN=CORO1C PE=1 SV=1;>tr|A7MAP0|A7MAP0_HUMAN Coronin OS=Homo sapiens GN=CORO1C PE=2 SV=1;>tr|A7MAP1|A7MAP1_HUMAN Coronin OS=Homo sapiens GN=CORO1C PE=2 SV=1;>tr|B4E3S0|B4E3S0_HUMAN Coronin OS=Homo sapiens GN	15	7	7	6	27.2	27.2	24.9	53.248	474	474;480;527;369;165;151;159;162;163;169;181;125;237;285;286	1.2293e-30	0.51881	0.51961	15.86	23	0.7422	0.75972	12.866	23	1.4449	1.4077	14.679	23	267490000	118220000	60097000	89173000				82	7545;8140;10658;10828;14497;15256;15702	True;True;True;True;True;True;True	7982;8608;11360;11544;15398;16212;16685	25041;25042;25043;27138;35800;36498;48347;48348;48349;48350;48351;48352;48353;48354;48355;48356;48357;48358;50913;52549;52550;52551;52552	40969;40970;40971;40972;40973;44779;58800;60075;60076;79496;79497;79498;79499;79500;79501;79502;79503;79504;79505;79506;79507;79508;79509;79510;79511;79512;79513;79514;79515;83755;83756;86419;86420;86421;86422;86423;86424	40969;44779;58800;60076;79508;83756;86419	34;35	253;262
A8DCP3;A7Y322;E7ERJ1;Q15811-3;F8W7U0;E7ERJ0;B4DTM2;Q15811-2;Q15811-4;A8CTY3;A8CTX8;Q15811;E9PD98;CON__ENSEMBL:ENSBTAP00000001528;H0Y523	A8DCP3;A7Y322;E7ERJ1;Q15811-3;F8W7U0;E7ERJ0;B4DTM2;Q15811-2;Q15811-4;A8CTY3;A8CTX8;Q15811;E9PD98;CON__ENSEMBL:ENSBTAP00000001528	3;3;3;3;3;3;3;3;3;3;3;3;3;2;1	3;3;3;3;3;3;3;3;3;3;3;3;3;2;1	3;3;3;3;3;3;3;3;3;3;3;3;3;2;1	Intersectin-1	ITSN1	>tr|A8DCP3|A8DCP3_HUMAN Intersectin 1 short form variant 14 OS=Homo sapiens GN=ITSN1 PE=2 SV=1;>tr|A7Y322|A7Y322_HUMAN Intersectin 1 long form variant 4 OS=Homo sapiens GN=ITSN1 PE=2 SV=1;>tr|E7ERJ1|E7ERJ1_HUMAN Intersectin-1 OS=Homo sapiens GN=ITSN1 PE=2	15	3	3	3	5.8	5.8	5.8	104.19	914	914;1015;1020;1144;1149;1178;1215;1220;1650;1660;1716;1721;1721;1222;260	4.312e-10	0.80952	0.76834	22.102	3	0.83313	0.89044	26.573	3	1.1023	1.0664	10.602	3	7504000	2764700	2252900	2486400			+	83	6408;7147;8597	True;True;True	6782;7565;9087	21400;23875;28626	34938;39059;39060;39061;47397	34938;39060;47397
P35241;A7YIJ8;F5H1A7;H0YE16;P35241-2;P35241-3;E9PNV3	P35241;A7YIJ8;F5H1A7	15;15;13;4;4;3;2	6;6;5;4;4;2;1	6;6;5;4;4;2;1	Radixin	RDX	>sp|P35241|RADI_HUMAN Radixin OS=Homo sapiens GN=RDX PE=1 SV=1;>tr|A7YIJ8|A7YIJ8_HUMAN Radixin OS=Homo sapiens GN=RDX PE=2 SV=1;>tr|F5H1A7|F5H1A7_HUMAN Radixin OS=Homo sapiens GN=RDX PE=2 SV=1	7	15	6	6	24.2	12.2	12.2	68.563	583	583;604;447;253;257;200;148	3.0762e-66	0.95208	0.99186	22.626	20	1.3078	1.3286	16.108	20	1.3731	1.3865	18.619	20	257120000	75694000	79492000	101940000				84	269;2771;2820;4100;6675;6923;7208;7534;7712;7891;8043;8177;8591;10911;12093	True;True;False;False;False;False;True;False;False;True;False;True;False;True;False	273;2916;2966;4315;7060;7323;7324;7325;7633;7971;8159;8347;8504;8646;9081;11637;12875;12876	678;8677;8678;8679;8680;8834;13023;13024;13025;13026;13027;13028;22295;22296;22297;23174;23175;23176;23177;23178;23179;23180;23181;23182;23183;23184;23185;23186;23187;23188;23189;23190;23191;23192;23193;23194;23195;23196;23197;23198;24062;24063;24064;24065;24066;24067;24068;24069;25009;25010;25011;25012;25013;25014;25015;25016;25017;25018;25598;25599;25600;25601;25602;25603;26251;26252;26758;2726…	1143;14259;14260;14261;14262;14263;14264;14265;14266;14267;14268;14548;21404;21405;21406;21407;21408;21409;21410;21411;21412;21413;36501;36502;36503;36504;36505;37927;37928;37929;37930;37931;37932;37933;37934;37935;37936;37937;37938;37939;37940;37941;37942;37943;37944;37945;37946;37947;37948;37949;37950;37951;37952;37953;37954;37955;37956;37957;37958;37959;37960;37961;37962;37963;37964;37965;3936…	1143;14263;14548;21409;36504;37936;39366;40929;41988;43186;44061;45000;47386;60660;66648	36;37;38	285;292;305
A8K2U1;Q5NDL2;B4E243;Q5NDL2-3;F5H225;Q5NDL2-2	A8K2U1;Q5NDL2;B4E243;Q5NDL2-3	3;3;2;2;1;1	3;3;2;2;1;1	3;3;2;2;1;1	EGF domain-specific O-linked N-acetylglucosamine transferase	EOGT	>tr|A8K2U1|A8K2U1_HUMAN EGF domain-specific O-linked N-acetylglucosamine transferase OS=Homo sapiens GN=EOGT PE=2 SV=1;>sp|Q5NDL2|EOGT_HUMAN EGF domain-specific O-linked N-acetylglucosamine transferase OS=Homo sapiens GN=EOGT PE=2 SV=1;>tr|B4E243|B4E243_HU	6	3	3	3	8.5	8.5	8.5	50.237	426	426;527;251;443;206;208	4.77e-14	0.84862	0.87482	10.259	5	1.7658	1.7127	8.0784	5	1.9659	1.9975	8.0361	5	51842000	13350000	12522000	25970000				85	276;3742;4586	True;True;True	280;3931;4834	696;11651;11652;14606;14607	1166;19146;19147;19148;23863;23864;23865;23866;23867	1166;19148;23864
J3QLU7;P53990-2;P53990;P53990-4;A8KAH5;J3KR23	J3QLU7;P53990-2;P53990;P53990-4;A8KAH5;J3KR23	2;2;2;2;2;1	2;2;2;2;2;1	2;2;2;2;2;1	IST1 homolog	IST1	>tr|J3QLU7|J3QLU7_HUMAN IST1 homolog OS=Homo sapiens GN=IST1 PE=4 SV=1;>sp|P53990-2|IST1_HUMAN Isoform 2 of IST1 homolog OS=Homo sapiens GN=IST1;>sp|P53990|IST1_HUMAN IST1 homolog OS=Homo sapiens GN=IST1 PE=1 SV=1;>sp|P53990-4|IST1_HUMAN Isoform 4 of IST1	6	2	2	2	11.9	11.9	11.9	23.089	218	218;335;364;366;379;289	8.3828e-05	0.81071	0.939	23.64	4	0.56109	0.51182	6.5652	4	0.67233	0.64988	9.2334	4	21074000	8443000	7239500	5391800				86	10680;11984	True;True	11383;12761	35871;35872;40172;40173	58925;58926;66077;66078	58926;66078
P55196-1;P55196;A8MQ02;J3KN01;P55196-5;P55196-2;P55196-6;Q5TIG5;P55196-3;C9JX92;H0Y8L4;H0Y7R8	P55196-1;P55196;A8MQ02;J3KN01;P55196-5;P55196-2;P55196-6;Q5TIG5;P55196-3;C9JX92	3;3;3;3;3;2;2;2;2;2;1;1	3;3;3;3;3;2;2;2;2;2;1;1	3;3;3;3;3;2;2;2;2;2;1;1	Afadin	MLLT4	>sp|P55196-1|AFAD_HUMAN Isoform 2 of Afadin OS=Homo sapiens GN=MLLT4;>sp|P55196|AFAD_HUMAN Afadin OS=Homo sapiens GN=MLLT4 PE=1 SV=3;>tr|A8MQ02|A8MQ02_HUMAN Afadin OS=Homo sapiens GN=MLLT4 PE=2 SV=1;>tr|J3KN01|J3KN01_HUMAN Afadin OS=Homo sapiens GN=MLLT4 P	12	3	3	3	2.6	2.6	2.6	205.6	1816	1816;1824;1824;1831;1834;1612;1651;1665;1743;1743;313;389	3.1276e-07	1.0493	1.0279	33.037	3	1.3941	1.4152	19.223	3	1.7529	1.7479	10.776	3	6504400	1857900	1872000	2774400				87	2269;9904;12202	True;True;True	2387;10467;12991	7104;33126;40810	11721;54593;67193	11721;54593;67193
M0QYV0;A8MT37;P49840	M0QYV0;A8MT37;P49840	2;2;2	1;1;1	1;1;1	Glycogen synthase kinase-3 alpha	GSK3A	>tr|M0QYV0|M0QYV0_HUMAN Uncharacterized protein (Fragment) OS=Homo sapiens PE=4 SV=1;>tr|A8MT37|A8MT37_HUMAN Glycogen synthase kinase-3 alpha OS=Homo sapiens GN=GSK3A PE=2 SV=2;>sp|P49840|GSK3A_HUMAN Glycogen synthase kinase-3 alpha OS=Homo sapiens GN=GSK3	3	2	1	1	13.2	7.8	7.8	19.274	167	167;401;483	5.9927e-07	NaN	NaN	NaN	1	NaN	NaN	NaN	1	NaN	NaN	NaN	1	3333700	968560	761130	1604000				88	7917;12767	False;True	8374;13585	26349;26350;26351;26352;42579	43347;43348;43349;43350;43351;43352;43353;43354;43355;43356;43357;43358;70088	43350;70088
A8MT40;Q8NCN5;H3BUH3;B3KSE1;B7ZAR9;H3BQG3	A8MT40;Q8NCN5	4;4;1;1;1;1	4;4;1;1;1;1	4;4;1;1;1;1	Pyruvate dehydrogenase phosphatase regulatory subunit, mitochondrial	PDPR	>tr|A8MT40|A8MT40_HUMAN Pyruvate dehydrogenase phosphatase regulatory subunit, mitochondrial OS=Homo sapiens GN=PDPR PE=2 SV=2;>sp|Q8NCN5|PDPR_HUMAN Pyruvate dehydrogenase phosphatase regulatory subunit, mitochondrial OS=Homo sapiens GN=PDPR PE=1 SV=2	6	4	4	4	7.7	7.7	7.7	88.569	779	779;879;197;224;237;491	1.3667e-20	0.41435	0.48805	25.537	7	0.35325	0.33199	15.639	7	0.85904	0.85766	15.882	7	41003000	23195000	9706000	8101500				89	1102;5531;12088;13488	True;True;True;True	1156;5833;12870;14340	3388;3389;17935;17936;40474;44775;44776	5619;5620;5621;5622;29342;29343;66621;73721;73722	5619;29342;66621;73722	39	543
P61956-2;P61956;H7BZT4;P55854;A8MUA9;B4DUW4;A8MU27;Q6EEV6	P61956-2;P61956;H7BZT4;P55854;A8MUA9;B4DUW4;A8MU27;Q6EEV6	2;2;2;2;2;2;2;1	2;2;2;2;2;2;2;1	2;2;2;2;2;2;2;1	Small ubiquitin-related modifier 2;Small ubiquitin-related modifier 3;Small ubiquitin-related modifier 4	SUMO2;SUMO3;SUMO4	>sp|P61956-2|SUMO2_HUMAN Isoform 2 of Small ubiquitin-related modifier 2 OS=Homo sapiens GN=SUMO2;>sp|P61956|SUMO2_HUMAN Small ubiquitin-related modifier 2 OS=Homo sapiens GN=SUMO2 PE=1 SV=3;>tr|H7BZT4|H7BZT4_HUMAN Uncharacterized protein OS=Homo sapiens P	8	2	2	2	26.8	26.8	26.8	8.1111	71	71;95;95;103;135;141;147;95	0.0011128	1.2154	1.1078	2.6559	2	1.4617	1.4256	0.84178	2	1.1576	1.2083	20.092	2	24533000	6339300	8647700	9545800				90	12070;14161	True;True	12852;15046	40430;47093	66550;66551;77462	66551;77462
A8MU39;H0YDU8;P53041	A8MU39;H0YDU8;P53041	2;2;2	2;2;2	2;2;2	Serine/threonine-protein phosphatase;Serine/threonine-protein phosphatase 5	PPP5C	>tr|A8MU39|A8MU39_HUMAN Serine/threonine-protein phosphatase OS=Homo sapiens GN=PPP5C PE=2 SV=1;>tr|H0YDU8|H0YDU8_HUMAN Serine/threonine-protein phosphatase (Fragment) OS=Homo sapiens GN=PPP5C PE=3 SV=1;>sp|P53041|PPP5_HUMAN Serine/threonine-protein phosph	3	2	2	2	8.4	8.4	8.4	42.394	371	371;485;499	1.1152e-06	2.0809	2.8701	146.25	5	2.8334	3.6815	163.05	5	1.2712	1.2293	16.912	5	121980000	73333000	22588000	26061000				91	9314;14824	True;True	9836;15750	31126;31127;31128;49576;49577	51390;51391;51392;81510;81511	51391;81511	40	223
A8MUB1;P68366;C9JDL2;C9JEV8;C9JQ00;C9JJQ8	A8MUB1;P68366	19;19;5;5;5;5	3;3;2;2;2;2	3;3;2;2;2;2	Tubulin alpha-4A chain	TUBA4A	>tr|A8MUB1|A8MUB1_HUMAN Tubulin alpha-4A chain OS=Homo sapiens GN=TUBA4A PE=2 SV=1;>sp|P68366|TBA4A_HUMAN Tubulin alpha-4A chain OS=Homo sapiens GN=TUBA4A PE=1 SV=1	6	19	3	3	56.6	10.4	10.4	48.328	433	433;448;120;153;180;198	7.0877e-232	0.31057	0.31423	18.003	6	0.074376	0.07675	65.215	6	0.23486	0.23674	65.606	6	68448000	49984000	14951000	3513400				92	324;1094;1118;1207;2224;2407;2443;3466;3476;4641;6739;8404;10721;11691;12160;12720;13636;14496;15955	False;False;True;False;True;False;False;False;False;False;False;False;False;False;False;False;True;False;False	330;331;1148;1172;1268;1269;2340;2532;2569;3646;3656;4891;7128;8888;8889;11427;12452;12948;13535;14496;15397;16955	869;870;871;872;873;874;875;876;877;878;879;880;881;882;883;884;885;886;887;888;3360;3361;3362;3363;3364;3365;3366;3367;3368;3426;3427;3428;3697;3698;3699;3700;3701;3702;3703;3704;3705;3706;3707;3708;3709;3710;3711;3712;3713;3714;3715;3716;3717;3718;3719;3720;3721;3722;3723;3724;3725;3726;3727;3728;3729;6959;7526;7527;7630;10700;10701;10702;10703;10704;10705;10706;10707;10708;10709;10710;10711;10…	1457;1458;1459;1460;1461;1462;1463;1464;1465;1466;1467;1468;1469;1470;1471;1472;1473;1474;1475;1476;1477;1478;1479;1480;1481;1482;1483;1484;1485;1486;1487;1488;1489;1490;1491;1492;1493;1494;1495;1496;1497;1498;1499;1500;1501;1502;1503;1504;1505;1506;1507;1508;1509;1510;1511;5554;5555;5556;5557;5558;5559;5560;5561;5562;5563;5564;5565;5566;5567;5568;5569;5570;5571;5572;5573;5574;5678;5679;5680;5681…	1498;5574;5678;6147;11517;12454;12612;17569;17667;24163;36968;46539;59242;64392;67013;69841;74872;79495;88027	23;41;42	287;383;398
P18859;P18859-2;A8MUH2	P18859;P18859-2;A8MUH2	1;1;1	1;1;1	1;1;1	ATP synthase-coupling factor 6, mitochondrial	ATP5J	>sp|P18859|ATP5J_HUMAN ATP synthase-coupling factor 6, mitochondrial OS=Homo sapiens GN=ATP5J PE=1 SV=1;>sp|P18859-2|ATP5J_HUMAN Isoform 2 of ATP synthase-coupling factor 6, mitochondrial OS=Homo sapiens GN=ATP5J;>tr|A8MUH2|A8MUH2_HUMAN ATP synthase-coupli	3	1	1	1	13.9	13.9	13.9	12.587	108	108;116;119	6.0642e-05	NaN	NaN	NaN	1	NaN	NaN	NaN	1	NaN	NaN	NaN	1	5011600	2184400	1531800	1295400				93	11743	TRUE	12508	39357	64581	64581
C9JVR6;Q53HC9;A8MUM1	C9JVR6;Q53HC9;A8MUM1	2;2;2	2;2;2	2;2;2	Protein TSSC1	TSSC1	>tr|C9JVR6|C9JVR6_HUMAN Protein TSSC1 (Fragment) OS=Homo sapiens GN=TSSC1 PE=2 SV=1;>sp|Q53HC9|TSSC1_HUMAN Protein TSSC1 OS=Homo sapiens GN=TSSC1 PE=1 SV=2;>tr|A8MUM1|A8MUM1_HUMAN Protein TSSC1 OS=Homo sapiens GN=TSSC1 PE=2 SV=2	3	2	2	2	20.2	20.2	20.2	20.179	178	178;387;414	4.6629e-10	0.96384	0.96466	10.061	7	0.91663	0.90381	11.015	7	0.94826	0.95975	10.459	7	23075000	7607600	7900300	7567200				94	15560;15982	True;True	16533;16987	52054;53649;53650;53651;53652;53653;53654	85654;85655;85656;88264;88265;88266;88267;88268;88269;88270;88271;88272;88273;88274;88275	85655;88273
P62750;H7BY10;K7EJV9;K7ERT8;A8MUS3;K7EMA7	P62750;H7BY10;K7EJV9;K7ERT8;A8MUS3;K7EMA7	6;6;6;6;6;4	6;6;6;6;6;4	6;6;6;6;6;4	60S ribosomal protein L23a	RPL23A	>sp|P62750|RL23A_HUMAN 60S ribosomal protein L23a OS=Homo sapiens GN=RPL23A PE=1 SV=1;>tr|H7BY10|H7BY10_HUMAN 60S ribosomal protein L23a (Fragment) OS=Homo sapiens GN=RPL23A PE=3 SV=1;>tr|K7EJV9|K7EJV9_HUMAN 60S ribosomal protein L23a (Fragment) OS=Homo sa	6	6	6	6	32.1	32.1	32.1	17.695	156	156;158;170;175;194;70	1.8454e-21	1.2918	1.3223	22.933	18	1.2388	1.2098	16.174	18	0.88682	0.89345	11.157	18	114610000	32559000	43068000	38982000				95	7851;8308;8407;10698;15011;15012	True;True;True;True;True;True	8306;8787;8892;11403;15959;15960	26089;27722;28065;28066;28067;28068;35944;35945;35946;35947;35948;35949;50143;50144;50145;50146;50147;50148	42858;45862;46550;46551;46552;46553;46554;46555;59045;59046;59047;59048;59049;59050;59051;59052;59053;59054;59055;59056;82469;82470;82471;82472;82473;82474;82475	42858;45862;46553;59055;82472;82475
D6R9W4;Q16643;A8MV58;Q16643-2;D6RFI1;D6RCR4;F8W9Z3;D6R9Q9	D6R9W4;Q16643;A8MV58;Q16643-2	6;6;6;5;2;1;1;1	6;6;6;5;2;1;1;1	6;6;6;5;2;1;1;1	Drebrin	DBN1	>tr|D6R9W4|D6R9W4_HUMAN Drebrin (Fragment) OS=Homo sapiens GN=DBN1 PE=2 SV=1;>sp|Q16643|DREB_HUMAN Drebrin OS=Homo sapiens GN=DBN1 PE=1 SV=4;>tr|A8MV58|A8MV58_HUMAN Drebrin OS=Homo sapiens GN=DBN1 PE=2 SV=1;>sp|Q16643-2|DREB_HUMAN Isoform 2 of Drebrin OS=H	8	6	6	6	29	29	29	36.471	317	317;649;695;651;124;93;381;391	8.0478e-28	0.62544	0.66291	23.869	12	0.86723	0.86341	20.621	12	1.2896	1.3304	23.958	12	48296000	19185000	12262000	16850000				96	3126;3141;8149;8522;9576;16136	True;True;True;True;True;True	3292;3307;8617;9010;10126;17150	9677;9707;9708;9709;9710;27159;27160;28423;28424;31968;54202;54203	15919;15920;15963;15964;15965;15966;15967;15968;44815;44816;47101;47102;52727;89142;89143;89144	15920;15963;44816;47101;52727;89144	43	268
K7ELT5;K7EP07;K7EK42;Q6FGY5;A8MVD5;Q99426;K7ENS2	K7ELT5;K7EP07;K7EK42;Q6FGY5;A8MVD5;Q99426;K7ENS2	2;2;2;2;2;2;1	2;2;2;2;2;2;1	2;2;2;2;2;2;1	Tubulin-folding cofactor B	TBCB;CKAP1	>tr|K7ELT5|K7ELT5_HUMAN Tubulin-folding cofactor B OS=Homo sapiens GN=TBCB PE=4 SV=1;>tr|K7EP07|K7EP07_HUMAN Tubulin-folding cofactor B (Fragment) OS=Homo sapiens GN=TBCB PE=4 SV=1;>tr|K7EK42|K7EK42_HUMAN Tubulin-folding cofactor B OS=Homo sapiens GN=TBCB	7	2	2	2	12.9	12.9	12.9	18.059	163	163;170;191;193;214;244;120	3.1381e-08	0.81539	0.87939	10.864	7	1.8576	1.9316	12.104	7	2.2161	2.2595	6.4643	7	400420000	103280000	88283000	208860000				97	6791;16102	True;True	7181;17115	22711;22712;22713;22714;22715;22716;54113	37199;37200;37201;37202;37203;37204;37205;37206;37207;88993	37202;88993
O43660;A8MW61;D6RA26;O43660-2;B7Z982;H0YA24	O43660;A8MW61;D6RA26;O43660-2	3;3;2;2;1;1	3;3;2;2;1;1	3;3;2;2;1;1	Pleiotropic regulator 1	PLRG1	>sp|O43660|PLRG1_HUMAN Pleiotropic regulator 1 OS=Homo sapiens GN=PLRG1 PE=1 SV=1;>tr|A8MW61|A8MW61_HUMAN Pleiotropic regulator 1 OS=Homo sapiens GN=PLRG1 PE=2 SV=1;>tr|D6RA26|D6RA26_HUMAN Pleiotropic regulator 1 (Fragment) OS=Homo sapiens GN=PLRG1 PE=2 SV	6	3	3	3	13.8	13.8	13.8	57.193	514	514;514;212;505;131;156	9.3092e-06	1.4337	1.4611	25.551	3	1.6186	1.6291	33.807	3	1.243	1.3464	11.72	3	24696000	6300400	9591400	8804700				98	1008;11898;13554	True;True;True	1055;12672;14410	3104;39831;45021	5163;65360;65361;74130	5163;65360;74130	44	24
Q49AN9;F5H013;P62308;A8MWD9;C9JVQ0	Q49AN9;F5H013;P62308;A8MWD9;C9JVQ0	2;2;2;2;1	2;2;2;2;1	2;2;2;2;1	Small nuclear ribonucleoprotein G;Small nuclear ribonucleoprotein G-like protein	SNRPG	>tr|Q49AN9|Q49AN9_HUMAN SNRPG protein OS=Homo sapiens GN=SNRPG PE=4 SV=1;>tr|F5H013|F5H013_HUMAN Small nuclear ribonucleoprotein G OS=Homo sapiens GN=SNRPG PE=2 SV=1;>sp|P62308|RUXG_HUMAN Small nuclear ribonucleoprotein G OS=Homo sapiens GN=SNRPG PE=1 SV=1	5	2	2	2	29.7	29.7	29.7	7.1013	64	64;68;76;76;96	6.1782e-06	1.8862	1.875	11.324	5	1.8729	1.7687	15.711	5	1.008	1.0362	6.4226	5	28901000	5990000	11237000	11674000				99	4895;6296	True;True	5159;6665	15685;20995;20996;20997;20998	25700;25701;34286;34287;34288;34289;34290	25700;34288
A8MWK3;P19022	A8MWK3;P19022	3;3	3;3	3;3	Cadherin-2	CDH2	>tr|A8MWK3|A8MWK3_HUMAN Cadherin-2 OS=Homo sapiens GN=CDH2 PE=2 SV=1;>sp|P19022|CADH2_HUMAN Cadherin-2 OS=Homo sapiens GN=CDH2 PE=1 SV=4	2	3	3	3	3.8	3.8	3.8	97.039	875	875;906	3.7254e-16	0.21461	0.21554	24.081	11	0.3284	0.2797	35.483	11	1.5624	1.5411	37.576	11	105430000	66278000	15395000	23762000				100	10043;11253;12311	True;True;True	10618;10619;11993;13104	33568;33569;33570;33571;33572;33573;33574;33575;37914;41128;41129	55322;55323;55324;55325;55326;55327;55328;55329;55330;62346;67760;67761	55326;62346;67760	45	778
C9JW55;F8W808;A8MWP7;P41227	C9JW55;F8W808;A8MWP7;P41227	1;1;1;1	1;1;1;1	1;1;1;1	N-alpha-acetyltransferase 10	NAA10	>tr|C9JW55|C9JW55_HUMAN N-alpha-acetyltransferase 10 (Fragment) OS=Homo sapiens GN=NAA10 PE=2 SV=1;>tr|F8W808|F8W808_HUMAN N-alpha-acetyltransferase 10 OS=Homo sapiens GN=NAA10 PE=2 SV=1;>tr|A8MWP7|A8MWP7_HUMAN N-alpha-acetyltransferase 10 OS=Homo sapiens	4	1	1	1	13.7	13.7	13.7	16.98	146	146;169;184;235	0.0028236	NaN	NaN	NaN	1	NaN	NaN	NaN	1	NaN	NaN	NaN	1	2134600	522930	781400	830320				101	66	TRUE	67	130	198	198
A8MX75;P18074;P18074-2;E7EVE9;K7EKF3;K7ENL1;K7EIT8	A8MX75;P18074;P18074-2;E7EVE9;K7EKF3	4;4;3;3;2;1;1	4;4;3;3;2;1;1	4;4;3;3;2;1;1	TFIIH basal transcription factor complex helicase XPD subunit	ERCC2	>tr|A8MX75|A8MX75_HUMAN TFIIH basal transcription factor complex helicase XPD subunit (Fragment) OS=Homo sapiens GN=ERCC2 PE=2 SV=2;>sp|P18074|ERCC2_HUMAN TFIIH basal transcription factor complex helicase XPD subunit OS=Homo sapiens GN=ERCC2 PE=1 SV=1;>sp|	7	4	4	4	7.8	7.8	7.8	80.511	706	706;760;405;682;202;109;292	3.2612e-14	0.78397	0.77941	15.922	8	1.0456	1.0432	30.006	8	1.236	1.2894	22.548	8	66502000	24919000	17885000	23699000				102	927;13280;15077;15130	True;True;True;True	969;14123;16028;16082	2867;2868;2869;44032;50350;50351;50514;50515	4718;4719;4720;4721;4722;72384;72385;82788;82789;83045;83046;83047;83048	4721;72384;82788;83047
H0YA25;Q8WUS9;Q9Y343-2;Q9Y343;Q96L94;A8MXB7	H0YA25;Q8WUS9;Q9Y343-2;Q9Y343;Q96L94;A8MXB7	1;1;1;1;1;1	1;1;1;1;1;1	1;1;1;1;1;1	Sorting nexin-24;Sorting nexin-22	SNX24;SNX22	>tr|H0YA25|H0YA25_HUMAN Sorting nexin-24 (Fragment) OS=Homo sapiens GN=SNX24 PE=2 SV=1;>tr|Q8WUS9|Q8WUS9_HUMAN SNX22 protein OS=Homo sapiens GN=SNX22 PE=2 SV=1;>sp|Q9Y343-2|SNX24_HUMAN Isoform 2 of Sorting nexin-24 OS=Homo sapiens GN=SNX24;>sp|Q9Y343|SNX24	6	1	1	1	13.2	13.2	13.2	8.1686	68	68;120;159;169;193;202	6.6211e-10	0.47366	0.50481	10.626	5	1.1416	1.215	14.256	5	2.448	2.489	12.618	5	25427000	9977800	3954000	11496000				103	16060	TRUE	17069	53971;53972;53973;53974;53975	88793;88794;88795;88796;88797;88798;88799	88793
C9JAX1;Q16595-2;A8MXJ6;Q16595	C9JAX1;Q16595-2;A8MXJ6;Q16595	1;1;1;1	1;1;1;1	1;1;1;1	Frataxin, mitochondrial;Frataxin intermediate form;Frataxin(56-210);Frataxin(78-210);Frataxin mature form	FXN	>tr|C9JAX1|C9JAX1_HUMAN Frataxin, mitochondrial OS=Homo sapiens GN=FXN PE=2 SV=1;>sp|Q16595-2|FRDA_HUMAN Isoform 2 of Frataxin, mitochondrial OS=Homo sapiens GN=FXN;>tr|A8MXJ6|A8MXJ6_HUMAN Frataxin, mitochondrial OS=Homo sapiens GN=FXN PE=2 SV=1;>sp|Q16595	4	1	1	1	12.6	12.6	12.6	14.91	135	135;171;196;210	0.0019818	NaN	NaN	NaN	1	NaN	NaN	NaN	1	NaN	NaN	NaN	1	1064600	323840	421500	319270				104	12592	TRUE	13397	41986	69192	69192
Q6NUT3-2;E9PAJ8;Q6NUT3;A8MXP7	Q6NUT3-2;E9PAJ8;Q6NUT3;A8MXP7	1;1;1;1	1;1;1;1	1;1;1;1	Major facilitator superfamily domain-containing protein 12	C19orf28;MFSD12	>sp|Q6NUT3-2|MFS12_HUMAN Isoform 2 of Major facilitator superfamily domain-containing protein 12 OS=Homo sapiens GN=MFSD12;>tr|E9PAJ8|E9PAJ8_HUMAN Major facilitator superfamily domain-containing protein 12 OS=Homo sapiens GN=C19orf28 PE=4 SV=1;>sp|Q6NUT3|M	4	1	1	1	5.5	5.5	5.5	51.029	471	471;473;480;538	1.5642e-07	3.4536	3.4048	43.598	6	0.89266	0.85228	41.131	6	0.25822	0.26003	12.179	6	8176100	924880	6256900	994270				105	4215	TRUE	4443	13439;13440;13441;13442;13443;13444;13445	22058;22059;22060;22061;22062;22063;22064;22065	22063
A8MXP8;Q14257;F8WCY5	A8MXP8;Q14257;F8WCY5	3;3;3	3;3;3	3;3;3	Reticulocalbin-2	RCN2	>tr|A8MXP8|A8MXP8_HUMAN Reticulocalbin-2 OS=Homo sapiens GN=RCN2 PE=2 SV=1;>sp|Q14257|RCN2_HUMAN Reticulocalbin-2 OS=Homo sapiens GN=RCN2 PE=1 SV=1;>tr|F8WCY5|F8WCY5_HUMAN Reticulocalbin-2 OS=Homo sapiens GN=RCN2 PE=2 SV=1	3	3	3	3	23.6	23.6	23.6	24.796	216	216;317;335	2.8403e-29	0.72334	0.68862	13.932	4	0.79384	0.78553	23.008	4	1.1675	1.2513	28.067	4	9390800	3183600	3079100	3128100				106	9617;11695;15443	True;True;True	10170;12456;16409	32105;32106;32107;39242;39243;51610	52934;52935;52936;64410;64411;84905;84906	52935;64410;84906
P43243;A8MXP9;H0Y8T4;D6REM6;D6R991;B3KM87;P43243-2;D6RBI2;D6RBK5;D6RE02;D6RIA2;D6RAM9;D6RAY2	P43243;A8MXP9;H0Y8T4;D6REM6;D6R991;B3KM87;P43243-2	7;7;6;6;5;4;4;2;2;2;2;1;1	7;7;6;6;5;4;4;2;2;2;2;1;1	7;7;6;6;5;4;4;2;2;2;2;1;1	Matrin-3	MATR3	>sp|P43243|MATR3_HUMAN Matrin-3 OS=Homo sapiens GN=MATR3 PE=1 SV=2;>tr|A8MXP9|A8MXP9_HUMAN Matrin-3 OS=Homo sapiens GN=MATR3 PE=4 SV=1;>tr|H0Y8T4|H0Y8T4_HUMAN Matrin-3 (Fragment) OS=Homo sapiens GN=MATR3 PE=4 SV=1;>tr|D6REM6|D6REM6_HUMAN Matrin-3 OS=Homo s	13	7	7	7	12.6	12.6	12.6	94.622	847	847;895;334;794;433;509;559;109;121;125;172;81;86	2.1028e-45	2.0425	2.1485	18.535	20	2.039	2.2585	18.119	20	1.031	1.056	11.852	20	312880000	64092000	125440000	123340000				107	1382;3353;5252;10988;14663;15295;16036	True;True;True;True;True;True;True	1450;3528;5538;11716;15580;16253;17045	4342;4343;10358;16851;16852;16853;37050;37051;37052;37053;37054;49071;49072;49073;49074;49075;49076;49077;51055;53917	7206;7207;7208;17010;27568;27569;27570;27571;27572;61029;61030;61031;61032;61033;61034;61035;61036;61037;80662;80663;80664;80665;80666;80667;80668;80669;80670;80671;80672;80673;80674;80675;80676;84032;88705	7207;17010;27572;61031;80669;84032;88705
H7C3N9;C9JSU1;Q9Y608-2;Q9Y608-4;A8MXR0;Q9Y608	H7C3N9;C9JSU1;Q9Y608-2;Q9Y608-4;A8MXR0;Q9Y608	1;1;1;1;1;1	1;1;1;1;1;1	1;1;1;1;1;1	Leucine-rich repeat flightless-interacting protein 2	LRRFIP2	>tr|H7C3N9|H7C3N9_HUMAN Leucine-rich repeat flightless-interacting protein 2 (Fragment) OS=Homo sapiens GN=LRRFIP2 PE=4 SV=1;>tr|C9JSU1|C9JSU1_HUMAN Leucine-rich repeat flightless-interacting protein 2 (Fragment) OS=Homo sapiens GN=LRRFIP2 PE=2 SV=1;>sp|Q9	6	1	1	1	4.9	4.9	4.9	20.935	182	182;225;400;424;503;721	0.00024939	1.0311	1.0709	19.897	8	2.47	2.6787	18.297	8	2.2176	2.2997	11.072	8	28639000	6262700	6786500	15590000				108	5937	TRUE	6269;6270	19493;19494;19495;19496;19497;19498;19499;19500	31793;31794;31795;31796;31797;31798;31799;31800;31801;31802	31798	46	47
A8MXV4	A8MXV4	2	2	2	Nucleoside diphosphate-linked moiety X motif 19, mitochondrial	NUDT19	>sp|A8MXV4|NUD19_HUMAN Nucleoside diphosphate-linked moiety X motif 19, mitochondrial OS=Homo sapiens GN=NUDT19 PE=1 SV=1	1	2	2	2	7.7	7.7	7.7	42.233	375	375	2.1655e-07	0.55583	0.60187	28.992	3	0.87186	0.98315	29.308	3	1.6725	1.6224	22.175	3	40641000	15179000	9558000	15904000				109	5929;11161	True;True	6261;11898	19466;19467;19468;37641	31745;31746;31747;61921	31747;61921
H0YDG7;J3KR29;A8MY67;P30154;P30154-3;P30154-2	H0YDG7;J3KR29;A8MY67;P30154;P30154-3;P30154-2	3;3;3;3;3;3	1;1;1;1;1;1	1;1;1;1;1;1	Serine/threonine-protein phosphatase 2A 65 kDa regulatory subunit A beta isoform	PPP2R1B	>tr|H0YDG7|H0YDG7_HUMAN Serine/threonine-protein phosphatase 2A 65 kDa regulatory subunit A beta isoform (Fragment) OS=Homo sapiens GN=PPP2R1B PE=4 SV=1;>tr|J3KR29|J3KR29_HUMAN Serine/threonine-protein phosphatase 2A 65 kDa regulatory subunit A beta isofor	6	3	1	1	22.8	7.1	7.1	24.644	224	224;440;474;601;603;667	1.2307e-66	1.9782	2.096	5.8557	2	1.4265	1.523	1.4639	2	0.78256	0.79405	9.5104	2	10064000	2247000	4383600	3433800				110	3055;9380;11724	True;False;False	3217;9917;12487	9502;9503;31350;31351;31352;31353;39321	15648;15649;51780;51781;51782;51783;51784;51785;51786;51787;64524;64525;64526;64527	15648;51786;64526
A8MYT4;Q8NEB9	A8MYT4;Q8NEB9	1;1	1;1	1;1	Phosphatidylinositol 3-kinase catalytic subunit type 3	PIK3C3	>tr|A8MYT4|A8MYT4_HUMAN Phosphatidylinositol 3-kinase catalytic subunit type 3 OS=Homo sapiens GN=PIK3C3 PE=2 SV=2;>sp|Q8NEB9|PK3C3_HUMAN Phosphatidylinositol 3-kinase catalytic subunit type 3 OS=Homo sapiens GN=PIK3C3 PE=1 SV=1	2	1	1	1	1.8	1.8	1.8	94.399	824	824;887	0.0005308	0.47466	0.44484	13.679	4	0.43721	0.39848	18.94	4	0.95063	0.91841	9.142	4	9201500	4591700	2173200	2436600				111	12578	TRUE	13383	41954;41955;41956;41957	69135;69136;69137;69138;69139;69140;69141	69140
A8MZB2;P61599;P61599-2	A8MZB2;P61599;P61599-2	2;2;1	2;2;1	2;2;1	N-alpha-acetyltransferase 20	NAA20	>tr|A8MZB2|A8MZB2_HUMAN N-acetyltransferase 5 (ARD1 homolog, S. cerevisiae), isoform CRA_a OS=Homo sapiens GN=NAA20 PE=4 SV=1;>sp|P61599|NAA20_HUMAN N-alpha-acetyltransferase 20 OS=Homo sapiens GN=NAA20 PE=1 SV=1;>sp|P61599-2|NAA20_HUMAN Isoform 2 of N-alp	3	2	2	2	19.3	19.3	19.3	18.857	166	166;178;111	7.1946e-06	1.6194	1.9615	22.12	3	1.6628	1.7928	2.0911	3	0.92923	0.886	10.515	3	30399000	6632000	12195000	11572000				112	2530;12699	True;True	2662;13513	7865;42369;42370	12982;69742;69743	12982;69743
Q01196-7;Q01196-3;A8MZI9;Q01196-4;Q01196-11;Q01196;Q01196-9;Q01196-10;Q01196-2;Q01196-8	Q01196-7;Q01196-3;A8MZI9;Q01196-4;Q01196-11;Q01196;Q01196-9;Q01196-10;Q01196-2;Q01196-8	1;1;1;1;1;1;1;1;1;1	1;1;1;1;1;1;1;1;1;1	1;1;1;1;1;1;1;1;1;1	Runt-related transcription factor 1	RUNX1	>sp|Q01196-7|RUNX1_HUMAN Isoform AML-1FC of Runt-related transcription factor 1 OS=Homo sapiens GN=RUNX1;>sp|Q01196-3|RUNX1_HUMAN Isoform AML-1C of Runt-related transcription factor 1 OS=Homo sapiens GN=RUNX1;>tr|A8MZI9|A8MZI9_HUMAN Runt-related transcript	10	1	1	1	5.4	5.4	5.4	26.509	242	242;250;256;257;348;453;456;468;472;480	0.00028945	NaN	NaN	NaN	1	NaN	NaN	NaN	1	NaN	NaN	NaN	1	1429900	155580	161470	1112900				113	15165	TRUE	16119	50611	83208	83208
P01892;A9R9N7;A9R9N8	P01892;A9R9N7;A9R9N8	15;15;13	1;1;1	0;0;0	HLA class I histocompatibility antigen, A-2 alpha chain	HLA-A	>sp|P01892|1A02_HUMAN HLA class I histocompatibility antigen, A-2 alpha chain OS=Homo sapiens GN=HLA-A PE=1 SV=1;>tr|A9R9N7|A9R9N7_HUMAN HLA class I histocompatibility antigen, A-68 alpha chain OS=Homo sapiens GN=HLA-A PE=2 SV=1;>tr|A9R9N8|A9R9N8_HUMAN HLA	3	15	1	0	43.6	2.2	0	40.921	365	365;371;299	9.6589e-159	NaN	NaN	NaN	1	NaN	NaN	NaN	1	NaN	NaN	NaN	1	6901500	5446400	796530	658550	+			114	1217;1615;1616;3491;3692;4544;5240;5755;7745;10367;13580;15448;15705;16093;16094	False;False;False;False;False;False;False;False;False;False;False;False;True;False;False	1280;1698;1699;3672;3880;4791;5526;6073;8195;11041;14437;16414;16688;17104;17105	3778;3779;3780;3781;3782;3783;3784;3785;3786;3787;4998;4999;10801;11460;11461;11462;11463;11464;11465;11466;11467;14480;14481;16809;18803;18804;25711;25712;34800;45271;45272;45273;51617;51618;51619;51620;51621;51622;51623;52560;54061;54062;54063;54064;54065;54066;54067;54068;54069;54070;54071;54072;54073;54074;54075	6336;6337;6338;6339;6340;6341;6342;6343;6344;6345;8268;8269;17732;18833;18834;18835;18836;18837;18838;18839;18840;18841;18842;18843;18844;18845;23682;23683;27486;30749;30750;42180;42181;57214;74516;74517;74518;74519;74520;74521;84915;84916;84917;84918;84919;84920;84921;84922;86439;88923;88924;88925;88926;88927;88928;88929;88930;88931;88932;88933;88934;88935;88936;88937;88938;88939	6338;8268;8269;17732;18844;23682;27486;30750;42180;57214;74520;84916;86439;88934;88939	47	213
B0AZT5;C9J5D1;E7EQ69;Q9GZZ1;Q9GZZ1-2	B0AZT5;C9J5D1;E7EQ69;Q9GZZ1;Q9GZZ1-2	2;2;2;2;1	2;2;2;2;1	2;2;2;2;1	N-alpha-acetyltransferase 50	NAA50	>tr|B0AZT5|B0AZT5_HUMAN N-alpha-acetyltransferase 50 OS=Homo sapiens GN=NAA50 PE=4 SV=1;>tr|C9J5D1|C9J5D1_HUMAN N-alpha-acetyltransferase 50 OS=Homo sapiens GN=NAA50 PE=2 SV=1;>tr|E7EQ69|E7EQ69_HUMAN N-alpha-acetyltransferase 50 OS=Homo sapiens GN=NAA50 PE	5	2	2	2	24.2	24.2	24.2	10.904	95	95;129;168;169;81	4.7279e-06	2.425	2.3405	13.825	6	1.9563	1.8008	9.1096	6	0.83239	0.85338	10.83	6	36164000	6266200	15521000	14377000				115	10224;12076	True;True	10852;12858	34243;40440;40441;40442;40443;40444	56357;66566;66567;66568;66569;66570;66571;66572;66573;66574;66575;66576	56357;66567
B0FLL2;O60825	B0FLL2;O60825	1;1	1;1	1;1	6-phosphofructo-2-kinase/fructose-2,6-bisphosphatase 2;6-phosphofructo-2-kinase;Fructose-2,6-bisphosphatase	PFKFB2	>tr|B0FLL2|B0FLL2_HUMAN 6-phosphofructo-2-kinase/fructose-2, 6-bisphosphatase 2 transcript variant 3 OS=Homo sapiens GN=PFKFB2 PE=2 SV=1;>sp|O60825|F262_HUMAN 6-phosphofructo-2-kinase/fructose-2,6-bisphosphatase 2 OS=Homo sapiens GN=PFKFB2 PE=1 SV=2	2	1	1	1	1.9	1.9	1.9	54.777	472	472;505	0.0063376	NaN	NaN	NaN	1	NaN	NaN	NaN	1	NaN	NaN	NaN	1	5519700	2395800	2434100	689750				116	11290	TRUE	12030	38020	62510	62510
B0QY36;B0QY35;B0QY34;P48730-2;P48730;P49674;H7BYT1;B4DLF1;H0Y2N6;J3QQI9;H0Y645	B0QY36;B0QY35;B0QY34;P48730-2;P48730;P49674;H7BYT1;B4DLF1	3;3;3;3;3;3;3;2;1;1;1	3;3;3;3;3;3;3;2;1;1;1	3;3;3;3;3;3;3;2;1;1;1	Casein kinase I isoform delta;Casein kinase I isoform epsilon	CSNK1E;CSNK1D	>tr|B0QY36|B0QY36_HUMAN Casein kinase I isoform epsilon (Fragment) OS=Homo sapiens GN=CSNK1E PE=2 SV=1;>tr|B0QY35|B0QY35_HUMAN Casein kinase I isoform epsilon OS=Homo sapiens GN=CSNK1E PE=2 SV=1;>tr|B0QY34|B0QY34_HUMAN Casein kinase I isoform epsilon OS=Ho	11	3	3	3	8.4	8.4	8.4	25.615	225	225;311;336;409;415;416;427;126;120;187;270	8.5271e-10	1.2198	1.2811	5.8485	6	1.1415	1.1977	19.351	6	0.90704	0.91879	6.3865	6	25152000	8127200	8955500	8069600				117	6038;13593;13680	True;True;True	6390;14451;14542	19927;45353;45354;45355;45618;45619	32453;74650;74651;74652;75079;75080;75081	32453;74650;75079
B0QY60;J3KQE0;Q9UH99;Q9UH99-2	B0QY60;J3KQE0;Q9UH99;Q9UH99-2	1;1;1;1	1;1;1;1	1;1;1;1	SUN domain-containing protein 2	SUN2	>tr|B0QY60|B0QY60_HUMAN SUN domain-containing protein 2 (Fragment) OS=Homo sapiens GN=SUN2 PE=2 SV=1;>tr|J3KQE0|J3KQE0_HUMAN SUN domain-containing protein 2 OS=Homo sapiens GN=SUN2 PE=4 SV=1;>sp|Q9UH99|SUN2_HUMAN SUN domain-containing protein 2 OS=Homo sap	4	1	1	1	6.6	6.6	6.6	21.772	198	198;706;717;738	4.8277e-07	0.29829	0.27374	11.828	2	0.45632	0.42866	6.064	2	1.6232	1.6877	8.9161	2	59064000	32955000	9462800	16647000				118	7245	TRUE	7670	24190;24191	39566;39567;39568;39569	39569
Q9Y262-2;J3KN35;Q9Y262;B0QY89;B0QY90;C9JHP4;C9K0Q7;H7C3A0	Q9Y262-2;J3KN35;Q9Y262;B0QY89;B0QY90	8;8;8;8;5;3;3;1	8;8;8;8;5;3;3;1	8;8;8;8;5;3;3;1	Eukaryotic translation initiation factor 3 subunit L	EIF3L	>sp|Q9Y262-2|EIF3L_HUMAN Isoform 2 of Eukaryotic translation initiation factor 3 subunit L OS=Homo sapiens GN=EIF3L;>tr|J3KN35|J3KN35_HUMAN Eukaryotic translation initiation factor 3 subunit L OS=Homo sapiens GN=EIF3L PE=3 SV=1;>sp|Q9Y262|EIF3L_HUMAN Eukar	8	8	8	8	25.2	25.2	25.2	61.013	516	516;531;564;607;466;150;183;127	1.4428e-81	1.2239	1.2984	12.749	23	1.4642	1.6302	31.745	23	1.2672	1.2703	32.547	23	651670000	172300000	202720000	276640000				119	3837;4324;8894;10526;11003;11688;14443;15387	True;True;True;True;True;True;True;True	4034;4556;9403;11214;11732;12449;15342;16349	12001;12002;12003;12004;12005;12006;12007;13744;29758;29759;29760;29761;29762;29763;29764;29765;35340;35341;37100;37101;37102;39217;48158;51395	19699;19700;19701;19702;19703;19704;19705;19706;19707;19708;22536;49202;49203;49204;49205;49206;49207;49208;49209;49210;49211;49212;49213;58042;58043;58044;61102;61103;61104;61105;64372;64373;79178;79179;79180;84591	19708;22536;49204;58043;61103;64373;79179;84591
Q8WUA7-2;B0QYI1;B0QYI3;Q8WUA7	Q8WUA7-2;B0QYI1;B0QYI3;Q8WUA7	1;1;1;1	1;1;1;1	1;1;1;1	TBC1 domain family member 22A	TBC1D22A	>sp|Q8WUA7-2|TB22A_HUMAN Isoform 2 of TBC1 domain family member 22A OS=Homo sapiens GN=TBC1D22A;>tr|B0QYI1|B0QYI1_HUMAN TBC1 domain family member 22A OS=Homo sapiens GN=TBC1D22A PE=2 SV=1;>tr|B0QYI3|B0QYI3_HUMAN TBC1 domain family member 22A OS=Homo sapien	4	1	1	1	1.8	1.8	1.8	50.93	439	439;458;470;517	0.0012477	0.34607	0.35314	12.73	5	0.65329	0.69594	21.087	5	1.8899	1.9831	19.306	5	31471000	15612000	5518300	10340000				120	5774	TRUE	6094	18873;18874;18875;18876;18877	30848;30849;30850;30851;30852;30853;30854	30850
Q01844-6;B0QYK0;Q01844-3;Q01844;Q01844-5;Q01844-2;C9JGE3;H7BY36;F8WC90;Q01844-4	Q01844-6;B0QYK0;Q01844-3;Q01844;Q01844-5;Q01844-2;C9JGE3;H7BY36	5;5;5;5;5;4;4;3;1;1	5;5;5;5;5;4;4;3;1;1	5;5;5;5;5;4;4;3;1;1	RNA-binding protein EWS	EWSR1	>sp|Q01844-6|EWS_HUMAN Isoform 6 of RNA-binding protein EWS OS=Homo sapiens GN=EWSR1;>tr|B0QYK0|B0QYK0_HUMAN RNA-binding protein EWS OS=Homo sapiens GN=EWSR1 PE=2 SV=1;>sp|Q01844-3|EWS_HUMAN Isoform 3 of RNA-binding protein EWS OS=Homo sapiens GN=EWSR1;>sp	10	5	5	5	14	14	14	62.507	600	600;618;655;656;661;583;583;308;293;354	9.3248e-75	0.80475	0.80649	22.981	14	1.5102	1.5861	20.026	14	1.8215	1.8126	7.9093	14	68888000	20546000	17131000	31212000				121	347;4289;4527;11510;13533	True;True;True;True;True	355;4520;4773;12260;12261;14387	952;953;13646;14425;14426;14427;38708;38709;38710;38711;38712;44928;44929;44930	1606;1607;1608;22376;23593;23594;23595;23596;23597;63578;63579;63580;63581;63582;63583;63584;63585;63586;63587;63588;63589;63590;73961;73962;73963;73964	1607;22376;23597;63583;73964	48	219
B0QZ43;O75477	B0QZ43;O75477	2;2	2;2	1;1	Erlin-1	ERLIN1	>tr|B0QZ43|B0QZ43_HUMAN Erlin-1 (Fragment) OS=Homo sapiens GN=ERLIN1 PE=2 SV=1;>sp|O75477|ERLN1_HUMAN Erlin-1 OS=Homo sapiens GN=ERLIN1 PE=1 SV=1	2	2	2	1	10.5	10.5	6.2	31.077	275	275;346	2.0464e-15	0.45231	0.44931	30.363	4	0.61064	0.58227	20.984	4	1.3797	1.4112	12.202	4	33154000	15939000	7134700	10081000				122	6591;13209	True;True	6972;14047	21946;21947;21948;43821	35860;35861;35862;35863;35864;35865;72016;72017;72018	35862;72018
B0QZK4;Q5SSJ5-3;Q5SSJ5-2;Q5SSJ5	B0QZK4;Q5SSJ5-3;Q5SSJ5-2;Q5SSJ5	1;1;1;1	1;1;1;1	1;1;1;1	Heterochromatin protein 1-binding protein 3	HP1BP3	>tr|B0QZK4|B0QZK4_HUMAN Heterochromatin protein 1-binding protein 3 (Fragment) OS=Homo sapiens GN=HP1BP3 PE=2 SV=1;>sp|Q5SSJ5-3|HP1B3_HUMAN Isoform 3 of Heterochromatin protein 1-binding protein 3 OS=Homo sapiens GN=HP1BP3;>sp|Q5SSJ5-2|HP1B3_HUMAN Isoform	4	1	1	1	7.5	7.5	7.5	28.515	253	253;401;515;553	0.0011105	1.0059	1.0781	55.543	2	1.7304	2.0246	66.691	2	1.7202	1.728	19.006	2	31397000	7344500	7408600	16644000				123	16134	TRUE	17148	54199;54200	89134;89135;89136;89137	89137	49	240
B0S8I6;Q14320	B0S8I6;Q14320	2;2	2;2	2;2	Protein FAM50A	FAM50A	>tr|B0S8I6|B0S8I6_HUMAN Protein FAM50A (Fragment) OS=Homo sapiens GN=FAM50A PE=2 SV=1;>sp|Q14320|FA50A_HUMAN Protein FAM50A OS=Homo sapiens GN=FAM50A PE=1 SV=2	2	2	2	2	12.3	12.3	12.3	30.693	260	260;339	1.0069e-13	1.0312	1.0153	83.322	4	0.82418	0.83624	66.497	4	0.87426	0.87504	8.8463	4	104080000	22879000	44365000	36841000				124	2438;12577	True;True	2564;13382	7620;41951;41952;41953	12595;69131;69132;69133;69134	12595;69131
B0S8I7;Q14657	B0S8I7;Q14657	1;1	1;1	1;1	L antigen family member 3	LAGE3	>tr|B0S8I7|B0S8I7_HUMAN L antigen family member 3 OS=Homo sapiens GN=LAGE3 PE=2 SV=1;>sp|Q14657|LAGE3_HUMAN L antigen family member 3 OS=Homo sapiens GN=LAGE3 PE=1 SV=2	2	1	1	1	21.7	21.7	21.7	10.42	106	106;143	4.6023e-05	4.9074	5.4569	44.164	4	3.6979	4.1356	43.377	4	0.84691	0.8592	9.6377	4	68645000	8276500	33203000	27165000				125	4547	TRUE	4794	14484;14485;14486;14487	23686;23687;23688;23689;23690;23691	23688
P46379-4;P46379-5;P46379-2;B0UX83;P46379;P46379-3;H0Y4L1;F6TC96;F6UR09;F6U1F2;F6XTU0;H0Y710;F6RG75;F6WML8;F6VEM6;F6X9W3;F6U341;F6S6P2	P46379-4;P46379-5;P46379-2;B0UX83;P46379;P46379-3	4;4;4;4;4;4;1;1;1;1;1;1;1;1;1;1;1;1	4;4;4;4;4;4;1;1;1;1;1;1;1;1;1;1;1;1	4;4;4;4;4;4;1;1;1;1;1;1;1;1;1;1;1;1	Large proline-rich protein BAG6	BAG6	>sp|P46379-4|BAG6_HUMAN Isoform 4 of Large proline-rich protein BAG6 OS=Homo sapiens GN=BAG6;>sp|P46379-5|BAG6_HUMAN Isoform 5 of Large proline-rich protein BAG6 OS=Homo sapiens GN=BAG6;>sp|P46379-2|BAG6_HUMAN Isoform 2 of Large proline-rich protein BAG6 O	18	4	4	4	9.2	9.2	9.2	96.798	903	903;1077;1126;1126;1132;1162;136;158;197;206;215;226;233;244;258;259;262;515	5.977e-36	1.0714	1.1861	15.714	14	1.3642	1.4258	18.999	14	1.3524	1.3521	13.095	14	268960000	79481000	76929000	112550000				126	841;3175;9567;12495	True;True;True;True	881;3343;10116;10117;13292	2634;2635;9835;31941;31942;31943;31944;31945;31946;31947;31948;41579;41580;41581	4336;4337;4338;4339;16228;16229;52694;52695;52696;52697;52698;52699;52700;52701;68439;68440;68441;68442;68443	4336;16228;52700;68443	50	797
P30512;B0UXQ0;B0UXQ1;P16189	P30512;B0UXQ0;B0UXQ1;P16189	11;11;10;10	1;1;1;0	0;0;0;0	HLA class I histocompatibility antigen, A-29 alpha chain;HLA class I histocompatibility antigen, A-31 alpha chain	HLA-A	>sp|P30512|1A29_HUMAN HLA class I histocompatibility antigen, A-29 alpha chain OS=Homo sapiens GN=HLA-A PE=2 SV=2;>tr|B0UXQ0|B0UXQ0_HUMAN HLA class I histocompatibility antigen, A-68 alpha chain OS=Homo sapiens GN=HLA-A PE=3 SV=1;>tr|B0UXQ1|B0UXQ1_HUMAN HL	4	11	1	0	40.5	4.7	0	40.862	365	365;365;299;365	2.7804e-143	0.23579	0.22494	101.62	2	0.086696	0.087602	32.135	2	0.36768	0.37939	62.159	2	4903400	3843300	713210	346890				127	851;1217;1615;1616;3491;3692;7744;13241;13580;16093;16094	True;False;False;False;False;False;False;False;False;False;False	891;1280;1698;1699;3672;3880;8194;14082;14437;17104;17105	2653;2654;3778;3779;3780;3781;3782;3783;3784;3785;3786;3787;4998;4999;10801;11460;11461;11462;11463;11464;11465;11466;11467;25709;25710;43905;45271;45272;45273;54061;54062;54063;54064;54065;54066;54067;54068;54069;54070;54071;54072;54073;54074;54075	4368;4369;6336;6337;6338;6339;6340;6341;6342;6343;6344;6345;8268;8269;17732;18833;18834;18835;18836;18837;18838;18839;18840;18841;18842;18843;18844;18845;42178;42179;72161;74516;74517;74518;74519;74520;74521;88923;88924;88925;88926;88927;88928;88929;88930;88931;88932;88933;88934;88935;88936;88937;88938;88939	4369;6338;8268;8269;17732;18844;42178;72161;74520;88934;88939	47	213
H7C5H1;B0UXW4;P00751-2;P00751;E7ETN3;B4E1Z4	H7C5H1;B0UXW4;P00751-2;P00751;E7ETN3;B4E1Z4	1;1;1;1;1;1	1;1;1;1;1;1	1;1;1;1;1;1	Complement factor B;Complement factor B Ba fragment;Complement factor B Bb fragment	CFB	>tr|H7C5H1|H7C5H1_HUMAN Complement factor B (Fragment) OS=Homo sapiens GN=CFB PE=3 SV=1;>tr|B0UXW4|B0UXW4_HUMAN Complement factor B (Fragment) OS=Homo sapiens GN=CFB PE=4 SV=1;>sp|P00751-2|CFAB_HUMAN Isoform 2 of Complement factor B OS=Homo sapiens GN=CFB;	6	1	1	1	3	3	3	34.581	305	305;589;621;764;1115;1266	0.0007978	0.48057	0.39946	15.595	2	0.027228	0.026042	120.17	2	0.056658	0.058122	137.22	2	5840700	3568100	2146000	126600				128	7586	TRUE	8027	25197;25198;25199	41256;41257;41258	41258
P0C0L4-2;F5GXS0;P0C0L5;P0C0L4;B0UZ83	P0C0L4-2;F5GXS0;P0C0L5;P0C0L4;B0UZ83	1;1;1;1;1	1;1;1;1;1	1;1;1;1;1	Complement C4-B;Complement C4 beta chain;Complement C4-B alpha chain;C4a anaphylatoxin;C4b-B;C4d-B;Complement C4 gamma chain;Complement C4-A;Complement C4 beta chain;Complement C4-A alpha chain;C4a anaphylatoxin;C4b-A;C4d-A;Complement C4 gamma chain	C4B;C4A	>sp|P0C0L4-2|CO4A_HUMAN Isoform 2 of Complement C4-A OS=Homo sapiens GN=C4A;>tr|F5GXS0|F5GXS0_HUMAN C4b-B OS=Homo sapiens GN=C4B PE=4 SV=1;>sp|P0C0L5|CO4B_HUMAN Complement C4-B OS=Homo sapiens GN=C4B PE=1 SV=2;>sp|P0C0L4|CO4A_HUMAN Complement C4-A OS=Homo	5	1	1	1	1.4	1.4	1.4	187.7	1698	1698;1698;1744;1744;1744	0.00010435	NaN	NaN	NaN	1	NaN	NaN	NaN	1	NaN	NaN	NaN	1	7647000	5428700	1559300	659030				129	16141	TRUE	17155	54212	89155;89156	89155
Q5JNW7;B0UZC1;P28062-2;P28062	Q5JNW7;B0UZC1;P28062-2;P28062	2;2;2;2	2;2;2;2	2;2;2;2	Proteasome subunit beta type-8	PSMB8	>tr|Q5JNW7|Q5JNW7_HUMAN Proteasome subunit beta type-8 OS=Homo sapiens GN=PSMB8 PE=4 SV=1;>tr|B0UZC1|B0UZC1_HUMAN Proteasome subunit beta type-8 OS=Homo sapiens GN=PSMB8 PE=2 SV=1;>sp|P28062-2|PSB8_HUMAN Isoform 2 of Proteasome subunit beta type-8 OS=Homo	4	2	2	2	10.3	10.3	10.3	27.85	252	252;252;272;276	1.0539e-10	0.57712	0.57885	12.458	10	0.4964	0.47352	12.905	10	0.87345	0.86215	11.086	10	147400000	70350000	40836000	36216000				130	3934;7763	True;True	4143;8213	12420;12421;12422;12423;25759;25760;25761;25762;25763;25764	20380;20381;20382;20383;20384;20385;42259;42260;42261;42262;42263;42264;42265;42266;42267;42268;42269;42270	20382;42264
P26640;B0V043;B4DZ61;Q5SP20;B0V044;A2ABF4;H0Y426	P26640;B0V043	17;17;5;3;2;2;2	17;17;5;3;2;2;2	17;17;5;3;2;2;2	Valine--tRNA ligase	VARS	>sp|P26640|SYVC_HUMAN Valine--tRNA ligase OS=Homo sapiens GN=VARS PE=1 SV=4;>tr|B0V043|B0V043_HUMAN Valine--tRNA ligase OS=Homo sapiens GN=VARS PE=3 SV=1	7	17	17	17	21.8	21.8	21.8	140.47	1264	1264;1264;297;366;174;174;288	6.4885e-111	1.9517	1.9632	40.714	66	1.6806	1.6933	46.447	66	0.82237	0.84431	14.917	66	1280000000	253270000	528630000	498110000				131	109;3341;4239;4400;4488;5561;6581;7013;7376;8823;9275;9604;11305;12800;14102;15073;15744	True;True;True;True;True;True;True;True;True;True;True;True;True;True;True;True;True	112;3516;4469;4638;4730;5865;6961;7420;7808;9331;9795;9796;10156;12045;13618;14987;16023;16731	232;10322;10323;10324;13505;13506;13507;13508;13509;13978;14300;14301;14302;14303;14304;18043;18044;21903;21904;23482;23483;24558;24559;29529;29530;29531;31035;31036;31037;31038;31039;31040;31041;31042;31043;31044;31045;31046;31047;31048;32059;38057;38058;38059;38060;38061;38062;38063;38064;42687;42688;42689;42690;42691;46925;50325;52663;52664;52665;52666;52667;52668;52669;52670;52671;52672	355;16968;16969;16970;22165;22166;22167;22168;22169;22170;22171;22923;22924;22925;23400;23401;23402;23403;23404;23405;23406;23407;29517;29518;35786;35787;38424;38425;38426;40153;40154;40155;48853;48854;48855;48856;48857;51270;51271;51272;51273;51274;51275;51276;51277;51278;51279;51280;51281;51282;51283;51284;51285;52861;62553;62554;62555;62556;62557;62558;62559;62560;62561;62562;62563;62564;62565…	355;16969;22168;22924;23403;29517;35786;38426;40155;48853;51274;52861;62558;70246;77212;82739;86612	51;52	713;1064
P48444;B0YIW6;P48444-2	P48444;B0YIW6;P48444-2	12;12;10	12;12;10	12;12;10	Coatomer subunit delta	ARCN1	>sp|P48444|COPD_HUMAN Coatomer subunit delta OS=Homo sapiens GN=ARCN1 PE=1 SV=1;>tr|B0YIW6|B0YIW6_HUMAN Archain 1, isoform CRA_a OS=Homo sapiens GN=ARCN1 PE=4 SV=1;>sp|P48444-2|COPD_HUMAN Isoform 2 of Coatomer subunit delta OS=Homo sapiens GN=ARCN1	3	12	12	12	26.2	26.2	26.2	57.21	511	511;552;423	3.3301e-44	0.52416	0.51906	16.953	30	0.69137	0.72121	18.032	30	1.3466	1.3402	11.783	30	291590000	127370000	67091000	97132000				132	1621;5177;5178;8635;8908;10134;10956;10992;11626;13477;14194;15240	True;True;True;True;True;True;True;True;True;True;True;True	1705;5459;5460;9129;9417;10739;10740;11683;11720;12385;14328;15082;16195	5034;16567;16568;16569;16570;16571;16572;16573;16574;16575;16576;28775;29817;33925;33926;33927;33928;33929;33930;33931;36957;37066;37067;39020;44715;47216;47217;47218;47219;47220;50850	8324;27052;27053;27054;27055;27056;27057;27058;27059;27060;27061;27062;27063;27064;27065;27066;27067;27068;27069;47628;49292;55866;55867;55868;55869;55870;55871;55872;55873;55874;55875;55876;55877;55878;55879;55880;60883;60884;60885;61060;61061;64064;73607;73608;77648;77649;77650;77651;77652;77653;77654;77655;83657;83658	8324;27052;27067;47628;49292;55868;60884;61060;64064;73607;77650;83657	53;54;55;56;57	264;271;276;300;302
B1AH77;B1AH78;B1AH80;P15153;J3KSC4;J3QLK0;P60763	B1AH77;B1AH78;B1AH80;P15153;J3KSC4;J3QLK0;P60763	3;3;3;3;2;2;2	1;1;1;1;0;0;0	1;1;1;1;0;0;0	Ras-related C3 botulinum toxin substrate 2;Ras-related C3 botulinum toxin substrate 3	RAC2;RAC3	>tr|B1AH77|B1AH77_HUMAN Ras-related C3 botulinum toxin substrate 2 OS=Homo sapiens GN=RAC2 PE=2 SV=1;>tr|B1AH78|B1AH78_HUMAN Ras-related C3 botulinum toxin substrate 2 (Fragment) OS=Homo sapiens GN=RAC2 PE=2 SV=1;>tr|B1AH80|B1AH80_HUMAN Ras-related C3 botu	7	3	1	1	27.7	9.5	9.5	16.775	148	148;166;185;192;130;136;192	3.3256e-30	NaN	NaN	NaN	1	NaN	NaN	NaN	1	NaN	NaN	NaN	1	28673000	23274000	491830	4907600				133	5612;11426;15890	True;False;False	5920;12172;16888	18248;38455;53306	29850;63206;63207;87697;87698	29850;63206;87698
B1AH87;P30536	B1AH87;P30536	1;1	1;1	1;1	Translocator protein	TSPO	>tr|B1AH87|B1AH87_HUMAN Putative peripheral benzodiazepine receptor-related protein (Fragment) OS=Homo sapiens GN=TSPO PE=2 SV=1;>sp|P30536|TSPOA_HUMAN Translocator protein OS=Homo sapiens GN=TSPO PE=1 SV=3	2	1	1	1	7.5	7.5	7.5	11.896	107	107;169	0.0038587	0.31985	0.33072	11.614	5	0.27335	0.26761	21.705	5	0.96083	0.96557	19.63	5	16843000	9858000	3489300	3495600				134	4092	TRUE	4306	12995;12996;12997;12998;12999	21363;21364;21365;21366;21367;21368	21366
B1AHB1;P33992;B1AHB2	B1AHB1;P33992	9;9;2	9;9;2	9;9;2	DNA replication licensing factor MCM5	MCM5	>tr|B1AHB1|B1AHB1_HUMAN DNA replication licensing factor MCM5 OS=Homo sapiens GN=MCM5 PE=3 SV=1;>sp|P33992|MCM5_HUMAN DNA replication licensing factor MCM5 OS=Homo sapiens GN=MCM5 PE=1 SV=5	3	9	9	9	13.6	13.6	13.6	77.592	691	691;734;150	3.072e-28	4.1531	4.1604	33.346	26	3.8741	3.9473	31.367	26	0.87372	0.9	11.63	26	148110000	16419000	69364000	62322000				135	3414;3482;5961;9480;11671;12005;12482;16004;16043	True;True;True;True;True;True;True;True;True	3591;3663;6306;6307;10021;10022;12432;12782;13279;17011;17052	10551;10780;10781;10782;19614;19615;19616;19617;19618;19619;31624;31625;31626;31627;31628;31629;39176;40230;41551;41552;41553;53742;53743;53927;53928;53929	17323;17324;17699;17700;17701;31952;31953;31954;31955;31956;31957;31958;31959;31960;31961;31962;31963;52203;52204;52205;52206;52207;52208;52209;52210;64308;64309;66172;66173;68394;68395;68396;68397;68398;68399;68400;88415;88416;88718;88719;88720;88721;88722	17323;17699;31957;52203;64309;66173;68398;88415;88721	58;59;60	198;202;336
B1AJY5;B1AJY7;O75832;B1AJY6;O75832-2	B1AJY5;B1AJY7;O75832;B1AJY6;O75832-2	3;3;3;2;2	3;3;3;2;2	3;3;3;2;2	26S proteasome non-ATPase regulatory subunit 10	PSMD10	>tr|B1AJY5|B1AJY5_HUMAN 26S proteasome non-ATPase regulatory subunit 10 OS=Homo sapiens GN=PSMD10 PE=2 SV=1;>tr|B1AJY7|B1AJY7_HUMAN 26S proteasome non-ATPase regulatory subunit 10 OS=Homo sapiens GN=PSMD10 PE=2 SV=1;>sp|O75832|PSD10_HUMAN 26S proteasome no	5	3	3	3	26.5	26.5	26.5	20.217	185	185;193;226;110;151	1.3883e-11	1.0518	1.0376	11.229	12	1.5315	1.4222	10.673	12	1.4243	1.4254	8.7973	12	45688000	12595000	13278000	19814000				136	1006;1731;5392	True;True;True	1053;1819;1820;5684	3096;5455;5456;5457;5458;5459;5460;5461;5462;5463;5464;17290	5152;9026;9027;9028;9029;9030;9031;9032;9033;9034;9035;9036;9037;9038;9039;9040;9041;28281	5152;9039;28281	61	102
G3V1R5;O43847;O43847-2;B1AKJ5;H0Y5G9;F5H7V1	G3V1R5;O43847;O43847-2;B1AKJ5;H0Y5G9;F5H7V1	5;5;5;5;3;3	5;5;5;5;3;3	5;5;5;5;3;3	Nardilysin	NRD1	>tr|G3V1R5|G3V1R5_HUMAN Nardilysin OS=Homo sapiens GN=NRD1 PE=3 SV=1;>sp|O43847|NRDC_HUMAN Nardilysin OS=Homo sapiens GN=NRD1 PE=1 SV=2;>sp|O43847-2|NRDC_HUMAN Isoform 2 of Nardilysin OS=Homo sapiens GN=NRD1;>tr|B1AKJ5|B1AKJ5_HUMAN Nardilysin OS=Homo sapie	6	5	5	5	5.9	5.9	5.9	125.12	1087	1087;1150;1218;1219;538;747	1.718e-37	1.1554	1.2613	15.445	18	1.5756	1.7882	20.828	18	1.3217	1.3459	11.633	18	330620000	88497000	99716000	142400000				137	3662;9791;11078;11331;11836	True;True;True;True;True	3848;10351;11813;12074;12609	11351;11352;11353;11354;32691;32692;32693;37400;37401;38166;38167;38168;38169;38170;38171;38172;38173;38174;39635	18675;18676;18677;18678;18679;53857;53858;53859;61560;61561;62741;62742;62743;62744;62745;62746;62747;62748;62749;62750;62751;62752;62753;64998	18678;53858;61560;62749;64998
H0YE19;Q96SU4-7;Q96SU4-2;Q96SU4;B1AKJ6;Q96SU4-6;J3KPA3;E9PJW9	H0YE19;Q96SU4-7;Q96SU4-2;Q96SU4;B1AKJ6;Q96SU4-6;J3KPA3;E9PJW9	2;2;2;2;2;2;2;1	2;2;2;2;2;2;2;1	2;2;2;2;2;2;2;1	Oxysterol-binding protein-related protein 9;Oxysterol-binding protein	OSBPL9	>tr|H0YE19|H0YE19_HUMAN Oxysterol-binding protein-related protein 9 (Fragment) OS=Homo sapiens GN=OSBPL9 PE=2 SV=1;>sp|Q96SU4-7|OSBL9_HUMAN Isoform 7 of Oxysterol-binding protein-related protein 9 OS=Homo sapiens GN=OSBPL9;>sp|Q96SU4-2|OSBL9_HUMAN Isoform	8	2	2	2	9.2	9.2	9.2	22.621	196	196;719;723;736;741;746;754;655	0.0018716	1.9282	1.9884	13.558	2	2.1565	2.2511	62.478	2	1.1099	1.1198	58.524	2	6982000	1289400	2375400	3317200				138	13447;15495	True;True	14297;16464	44588;51854	73402;85376	73402;85376
B1AKP7;G3V162;Q13148;Q13148-2;K7EJM5;K7EN94;Q13148-3;K7EJ99;B4DJ45	B1AKP7;G3V162;Q13148;Q13148-2;K7EJM5;K7EN94;Q13148-3	3;3;3;3;2;2;2;1;1	3;3;3;3;2;2;2;1;1	3;3;3;3;2;2;2;1;1	TAR DNA-binding protein 43	TARDBP	>tr|B1AKP7|B1AKP7_HUMAN TAR DNA-binding protein 43 OS=Homo sapiens GN=TARDBP PE=2 SV=1;>tr|G3V162|G3V162_HUMAN TAR DNA binding protein, isoform CRA_d OS=Homo sapiens GN=TARDBP PE=4 SV=1;>sp|Q13148|TADBP_HUMAN TAR DNA-binding protein 43 OS=Homo sapiens GN=T	9	3	3	3	17.6	17.6	17.6	33.462	295	295;298;414;416;201;222;260;80;298	6.8181e-19	1.5316	1.6649	14.941	6	1.2063	1.2942	11.661	6	0.79695	0.78082	14.688	6	45535000	11977000	18036000	15522000				139	2545;9805;13924	True;True;True	2677;10365;14797	7901;7902;7903;32749;46425;46426	13032;13033;13034;53976;76370;76371	13033;53976;76371
Q9NP97;B1AKR6;B4DFR2	Q9NP97;B1AKR6;B4DFR2	2;2;1	2;2;1	2;2;1	Dynein light chain roadblock-type 1	DYNLRB1	>sp|Q9NP97|DLRB1_HUMAN Dynein light chain roadblock-type 1 OS=Homo sapiens GN=DYNLRB1 PE=1 SV=3;>tr|B1AKR6|B1AKR6_HUMAN Dynein light chain roadblock-type 1 OS=Homo sapiens GN=DYNLRB1 PE=2 SV=1;>tr|B4DFR2|B4DFR2_HUMAN Dynein light chain roadblock-type 1 OS=	3	2	2	2	39.6	39.6	39.6	10.921	96	96;148;121	1.2747e-12	0.84542	0.9879	1.5761	2	1.319	1.3995	20.507	2	1.793	1.7959	3.2389	2	39257000	10177000	9269500	19810000				140	5175;8013	True;True	5457;8474	16565;26688	27048;27049;43951;43952	27048;43952	62	79
B1AKU2;P98170	B1AKU2;P98170	1;1	1;1	1;1	E3 ubiquitin-protein ligase XIAP	XIAP	>tr|B1AKU2|B1AKU2_HUMAN E3 ubiquitin-protein ligase XIAP (Fragment) OS=Homo sapiens GN=XIAP PE=2 SV=1;>sp|P98170|XIAP_HUMAN E3 ubiquitin-protein ligase XIAP OS=Homo sapiens GN=XIAP PE=1 SV=2	2	1	1	1	11.5	11.5	11.5	17.455	156	156;497	0.001043	NaN	NaN	NaN	1	NaN	NaN	NaN	1	NaN	NaN	NaN	1	6857800	2936000	1721200	2200600				141	1689	TRUE	1777	5322	8804	8804
B7Z1C6;B7Z7J8;Q9NVA1-3;H7BYA2;B7Z314;B1AKV4;Q9NVA1-5;B1AKV3;Q9NVA1-4;Q9NVA1-2;Q9NVA1	B7Z1C6;B7Z7J8;Q9NVA1-3;H7BYA2;B7Z314;B1AKV4;Q9NVA1-5;B1AKV3;Q9NVA1-4;Q9NVA1-2;Q9NVA1	1;1;1;1;1;1;1;1;1;1;1	1;1;1;1;1;1;1;1;1;1;1	1;1;1;1;1;1;1;1;1;1;1	Ubiquinol-cytochrome c reductase complex chaperone CBP3 homolog	UQCC	>tr|B7Z1C6|B7Z1C6_HUMAN Ubiquinol-cytochrome c reductase complex chaperone CBP3 homolog OS=Homo sapiens GN=UQCC PE=2 SV=1;>tr|B7Z7J8|B7Z7J8_HUMAN Ubiquinol-cytochrome c reductase complex chaperone CBP3 homolog OS=Homo sapiens GN=UQCC PE=2 SV=1;>sp|Q9NVA1-3	11	1	1	1	6.9	6.9	6.9	16.875	144	144;162;184;187;200;219;231;249;272;273;299	0.00049615	NaN	NaN	NaN	1	NaN	NaN	NaN	1	NaN	NaN	NaN	1	12079000	5564300	2882300	3631900				142	5795	TRUE	6118	18998	31065;31066	31066
M0R051;Q8N983-4;Q8N983-3;H0Y6Y8;B1AL05;Q8N983-2;Q8N983;C9J5Q3;B1AL06	M0R051;Q8N983-4;Q8N983-3;H0Y6Y8;B1AL05;Q8N983-2;Q8N983;C9J5Q3;B1AL06	1;1;1;1;1;1;1;1;1	1;1;1;1;1;1;1;1;1	1;1;1;1;1;1;1;1;1	39S ribosomal protein L43, mitochondrial	MRPL43	>tr|M0R051|M0R051_HUMAN 39S ribosomal protein L43, mitochondrial OS=Homo sapiens GN=MRPL43 PE=4 SV=1;>sp|Q8N983-4|RM43_HUMAN Isoform 4 of 39S ribosomal protein L43, mitochondrial OS=Homo sapiens GN=MRPL43;>sp|Q8N983-3|RM43_HUMAN Isoform 3 of 39S ribosomal	9	1	1	1	27.3	27.3	27.3	4.7233	44	44;159;164;169;184;202;215;235;261	5.0009e-05	0.77176	0.71746	18.629	3	0.73312	0.70326	17.527	3	0.93337	0.91541	11.518	3	9533400	3335900	3138500	3059000				143	3757	TRUE	3949	11696;11697;11698	19231;19232;19233;19234	19233
B1AL79;Q16513-3;Q16513-2;Q16513;Q16513-5;Q16513-4	B1AL79;Q16513-3;Q16513-2;Q16513;Q16513-5;Q16513-4	2;2;2;2;1;1	2;2;2;2;1;1	2;2;2;2;1;1	Serine/threonine-protein kinase N2	PKN2	>tr|B1AL79|B1AL79_HUMAN Protein kinase N2, isoform CRA_b OS=Homo sapiens GN=PKN2 PE=4 SV=1;>sp|Q16513-3|PKN2_HUMAN Isoform 3 of Serine/threonine-protein kinase N2 OS=Homo sapiens GN=PKN2;>sp|Q16513-2|PKN2_HUMAN Isoform 2 of Serine/threonine-protein kinase	6	2	2	2	5.8	5.8	5.8	68.296	604	604;936;968;984;658;827	8.3077e-10	1.3785	1.5313	21.63	6	1.0726	1.1436	12.8	6	0.77991	0.80407	7.649	6	111190000	31657000	43692000	35840000				144	549;7934	True;True	574;8392	1646;1647;1648;26421;26422;26423	2688;2689;2690;2691;2692;2693;43480;43481;43482;43483;43484;43485;43486;43487	2688;43485
F5H628;Q15063-4;Q15063-2;CON__Q2KJC7;Q15063-3;B1ALD9;B1ALD8;Q15063	F5H628;Q15063-4;Q15063-2;CON__Q2KJC7;Q15063-3;B1ALD9;B1ALD8;Q15063	1;1;1;1;1;1;1;1	1;1;1;1;1;1;1;1	1;1;1;1;1;1;1;1	Periostin	POSTN	>tr|F5H628|F5H628_HUMAN Periostin OS=Homo sapiens GN=POSTN PE=2 SV=1;>sp|Q15063-4|POSTN_HUMAN Isoform 4 of Periostin OS=Homo sapiens GN=POSTN;>sp|Q15063-2|POSTN_HUMAN Isoform 2 of Periostin OS=Homo sapiens GN=POSTN;>Q2KJC7 TREMBL:Q2KJC7;Q8HZM3 (Bos taurus)	8	1	1	1	2.4	2.4	2.4	83.526	749	749;751;779;779;781;808;809;836	3.3627e-06	NaN	NaN	NaN	1	NaN	NaN	NaN	0	NaN	NaN	NaN	0	5470200	5127400	183580	159210			+	145	6836	TRUE	7228	22854	37405	37405
C9IYS5;O14832-2;B1ALH6;O14832	C9IYS5;O14832-2;B1ALH6;O14832	1;1;1;1	1;1;1;1	1;1;1;1	Phytanoyl-CoA dioxygenase, peroxisomal	PHYH	>tr|C9IYS5|C9IYS5_HUMAN Phytanoyl-CoA dioxygenase, peroxisomal (Fragment) OS=Homo sapiens GN=PHYH PE=2 SV=1;>sp|O14832-2|PAHX_HUMAN Isoform 2 of Phytanoyl-CoA dioxygenase, peroxisomal OS=Homo sapiens GN=PHYH;>tr|B1ALH6|B1ALH6_HUMAN Phytanoyl-CoA dioxygenas	4	1	1	1	10.2	10.2	10.2	20.313	176	176;238;321;338	0.002652	NaN	NaN	NaN	1	NaN	NaN	NaN	1	NaN	NaN	NaN	1	10900000	6143300	1883400	2873800				146	4333	TRUE	4566	13776	22587;22588	22587
E7EUY6;E9PDQ5;Q14155-6;Q14155-1;B1ALK7;B7Z6G2;Q14155-5;Q14155-2;Q14155-3;Q14155	E7EUY6;E9PDQ5;Q14155-6;Q14155-1;B1ALK7;B7Z6G2;Q14155-5;Q14155-2;Q14155-3;Q14155	2;2;2;2;2;2;2;2;2;2	2;2;2;2;2;2;2;2;2;2	2;2;2;2;2;2;2;2;2;2	Rho guanine nucleotide exchange factor 7	ARHGEF7	>tr|E7EUY6|E7EUY6_HUMAN Rho guanine nucleotide exchange factor 7 (Fragment) OS=Homo sapiens GN=ARHGEF7 PE=2 SV=1;>tr|E9PDQ5|E9PDQ5_HUMAN Rho guanine nucleotide exchange factor 7 OS=Homo sapiens GN=ARHGEF7 PE=2 SV=1;>sp|Q14155-6|ARHG7_HUMAN Isoform 6 of Rho	10	2	2	2	6.5	6.5	6.5	50.493	447	447;547;625;646;705;721;731;753;782;803	2.1712e-08	0.57795	0.6108	16.256	5	0.59749	0.61523	5.2128	5	1.0493	1.049	22.152	5	23366000	10883000	6361400	6121400				147	5941;7054	True;True	6276;7462	19522;19523;19524;23608;23609	31824;31825;31826;31827;31828;31829;31830;38621;38622;38623;38624;38625	31829;38622
B1ALM7;B1ALM8;Q9P0T7;B1ALM5	B1ALM7;B1ALM8;Q9P0T7;B1ALM5	1;1;1;1	1;1;1;1	1;1;1;1	Transmembrane protein 9	TMEM9	>tr|B1ALM7|B1ALM7_HUMAN Transmembrane protein 9 (Fragment) OS=Homo sapiens GN=TMEM9 PE=2 SV=1;>tr|B1ALM8|B1ALM8_HUMAN Transmembrane protein 9 (Fragment) OS=Homo sapiens GN=TMEM9 PE=2 SV=1;>sp|Q9P0T7|TMEM9_HUMAN Transmembrane protein 9 OS=Homo sapiens GN=TM	4	1	1	1	13.8	13.8	13.8	15.558	138	138;151;183;186	1.1145e-05	NaN	NaN	NaN	1	NaN	NaN	NaN	1	NaN	NaN	NaN	1	1108800	390300	521390	197080				148	8041	TRUE	8502	26744	44034	44034
Q14141-2;Q14141-4;B1AMS2;Q14141;F5H1J5;Q14141-3;B4E049	Q14141-2;Q14141-4;B1AMS2;Q14141;F5H1J5;Q14141-3;B4E049	3;3;3;3;3;2;2	2;2;2;2;2;2;1	2;2;2;2;2;2;1	Septin-6	2014-09-06	>sp|Q14141-2|SEPT6_HUMAN Isoform I of Septin-6 OS=Homo sapiens GN=SEPT6;>sp|Q14141-4|SEPT6_HUMAN Isoform V of Septin-6 OS=Homo sapiens GN=SEPT6;>tr|B1AMS2|B1AMS2_HUMAN Septin 6, isoform CRA_b OS=Homo sapiens GN=SEPT6 PE=3 SV=1;>sp|Q14141|SEPT6_HUMAN Septin	7	3	2	2	9.1	6.8	6.8	48.872	427	427;429;431;434;457;267;369	3.4199e-07	1.5193	1.5669	17.178	4	1.5645	1.6568	23.69	4	0.95221	0.98992	7.9894	4	20239000	4627300	8055200	7556900				149	12156;14070;14813	False;True;True	12944;14951;15739	40688;40689;46835;49530;49531;49532	66994;66995;77070;77071;81432;81433;81434;81435;81436;81437	66995;77071;81433
B1AMX9;Q12933-4;Q12933-3;Q12933;Q12933-2;B1AMX7;B1AMX8	B1AMX9;Q12933-4;Q12933-3;Q12933;Q12933-2;B1AMX7;B1AMX8	2;2;2;2;2;1;1	2;2;2;2;2;1;1	2;2;2;2;2;1;1	TNF receptor-associated factor 2	TRAF2	>tr|B1AMX9|B1AMX9_HUMAN TNF receptor-associated factor 2 OS=Homo sapiens GN=TRAF2 PE=2 SV=1;>sp|Q12933-4|TRAF2_HUMAN Isoform 4 of TNF receptor-associated factor 2 OS=Homo sapiens GN=TRAF2;>sp|Q12933-3|TRAF2_HUMAN Isoform 3 of TNF receptor-associated factor	7	2	2	2	6.4	6.4	6.4	46.566	422	422;476;490;501;553;172;193	1.7098e-09	0.79379	0.85292	9.5234	7	1.4287	1.4494	9.5653	7	1.876	1.892	10.57	7	118020000	31634000	29447000	56942000				150	2734;5789	True;True	2877;6112	8588;8589;18939;18940;18941;18942;18943	14128;14129;14130;14131;30950;30951;30952;30953;30954;30955;30956;30957	14130;30951
Q16774;B1ANH5;B1ANH0;Q16774-2;B1ANG9;B1ANH1;B1ANH2;B1ANH3	Q16774;B1ANH5;B1ANH0;Q16774-2;B1ANG9;B1ANH1;B1ANH2;B1ANH3	1;1;1;1;1;1;1;1	1;1;1;1;1;1;1;1	1;1;1;1;1;1;1;1	Guanylate kinase	GUK1	>sp|Q16774|KGUA_HUMAN Guanylate kinase OS=Homo sapiens GN=GUK1 PE=1 SV=2;>tr|B1ANH5|B1ANH5_HUMAN Guanylate kinase OS=Homo sapiens GN=GUK1 PE=2 SV=1;>tr|B1ANH0|B1ANH0_HUMAN Guanylate kinase (Fragment) OS=Homo sapiens GN=GUK1 PE=2 SV=1;>sp|Q16774-2|KGUA_HUMA	8	1	1	1	11.2	11.2	11.2	21.725	197	197;199;217;218;218;241;253;272	0.0081486	NaN	NaN	NaN	1	NaN	NaN	NaN	1	NaN	NaN	NaN	1	7741700	3650500	1629400	2461900				151	1032	TRUE	1081	3183	5285	5285
B1ANM0;Q5T3P9;E9PN19;O00214;O00214-2	B1ANM0;Q5T3P9;E9PN19;O00214;O00214-2	1;1;1;1;1	1;1;1;1;1	1;1;1;1;1	Galectin-8	LGALS8	>tr|B1ANM0|B1ANM0_HUMAN Galectin-8 (Fragment) OS=Homo sapiens GN=LGALS8 PE=2 SV=1;>tr|Q5T3P9|Q5T3P9_HUMAN Galectin-8 (Fragment) OS=Homo sapiens GN=LGALS8 PE=2 SV=1;>tr|E9PN19|E9PN19_HUMAN Galectin-8 OS=Homo sapiens GN=LGALS8 PE=2 SV=1;>sp|O00214|LEG8_HUMAN	5	1	1	1	4.8	4.8	4.8	18.894	168	168;208;290;317;359	0.0058466	0.39818	0.41812	10.324	2	0.426	0.43842	68.621	2	1.1347	1.1095	84.824	2	6783200	4092300	1587800	1103000				152	6215	TRUE	6576	20658;20659	33715;33716	33716
B4DEJ6;B3KT28;B1ANM7;Q9UNN5-2;Q9UNN5	B4DEJ6;B3KT28;B1ANM7;Q9UNN5-2;Q9UNN5	2;2;2;2;2	2;2;2;2;2	2;2;2;2;2	FAS-associated factor 1	FAF1	>tr|B4DEJ6|B4DEJ6_HUMAN FAS-associated factor 1 OS=Homo sapiens GN=FAF1 PE=2 SV=1;>tr|B3KT28|B3KT28_HUMAN FAS-associated factor 1 OS=Homo sapiens GN=FAF1 PE=2 SV=1;>tr|B1ANM7|B1ANM7_HUMAN FAS-associated factor 1 OS=Homo sapiens GN=FAF1 PE=2 SV=1;>sp|Q9UNN5	5	2	2	2	5.9	5.9	5.9	47.108	408	408;464;490;498;650	4.7057e-11	3.3909	3.6258	13.588	8	2.7405	3.0298	10.029	8	0.85465	0.86791	7.1672	8	49014000	6528600	22888000	19597000				153	5451;13371	True;True	5747;14217	17574;17575;17576;44313;44314;44315;44316;44317	28759;28760;28761;28762;28763;28764;72926;72927;72928;72929;72930;72931;72932	28760;72926
B1ANR0;Q13310-2;Q13310;Q13310-3;H0Y5F5;H0YEU6;H0YER0;H0Y6X6	B1ANR0;Q13310-2;Q13310;Q13310-3;H0Y5F5	9;9;9;9;7;4;3;3	4;4;4;4;4;2;2;2	4;4;4;4;4;2;2;2	Polyadenylate-binding protein 4	PABPC4	>tr|B1ANR0|B1ANR0_HUMAN Poly(A) binding protein, cytoplasmic 4 (Inducible form), isoform CRA_e OS=Homo sapiens GN=PABPC4 PE=4 SV=1;>sp|Q13310-2|PABP4_HUMAN Isoform 2 of Polyadenylate-binding protein 4 OS=Homo sapiens GN=PABPC4;>sp|Q13310|PABP4_HUMAN Polyad	8	9	4	4	16.7	4.4	4.4	67.97	615	615;631;644;660;550;249;68;195	1.9711e-54	2.2549	2.2954	21.367	14	0.9659	0.93921	20.759	14	0.41672	0.42378	15.11	14	144130000	30586000	83671000	29868000				154	470;613;4443;7359;7531;11313;12757;12807;14268	True;False;False;False;True;False;True;False;True	487;640;4684;7789;7790;7791;7967;7968;12053;13575;13625;15156	1397;1398;1399;1400;1871;14165;24498;24499;24500;24501;24502;24503;24504;25001;25002;25003;25004;38085;42545;42546;42547;42548;42549;42705;47434	2307;2308;2309;2310;2311;3076;3077;3078;23201;40057;40058;40059;40060;40061;40062;40063;40064;40065;40066;40901;40902;40903;40904;40905;62607;62608;70032;70033;70034;70035;70036;70037;70271;70272;70273;78002	2309;3076;23201;40062;40901;62607;70036;70273;78002	63;64;65	383;564;576
B1AP15;Q14UF5;E9PSH2;P08174;Q14UF4;Q14UF6;P08174-2;B1AP13;H3BLV0	B1AP15;Q14UF5;E9PSH2;P08174;Q14UF4;Q14UF6;P08174-2;B1AP13;H3BLV0	2;2;2;2;2;2;2;2;1	2;2;2;2;2;2;2;2;1	2;2;2;2;2;2;2;2;1	Complement decay-accelerating factor	CD55;DAF	>tr|B1AP15|B1AP15_HUMAN CD55 antigen, decay accelerating factor for complement (Cromer blood group), isoform CRA_d OS=Homo sapiens GN=CD55 PE=4 SV=1;>tr|Q14UF5|Q14UF5_HUMAN Complement decay-accelerating factor OS=Homo sapiens GN=DAF PE=2 SV=1;>tr|E9PSH2|E9	9	2	2	2	12	12	12	34.033	317	317;364;377;381;384;439;440;444;326	8.915e-25	20.731	22.124	93.656	9	0.9767	1.1511	124.4	9	0.022204	0.02153	175.55	9	153710000	3903500	145420000	4378000				155	4484;5454	True;True	4726;5750	14293;14294;17579;17580;17581;17582;17583;17584;17585	23389;23390;28767;28768;28769;28770;28771;28772;28773	23390;28767	66	195
B1APE1;B1APE2;Q00403	B1APE1;B1APE2;Q00403	1;1;1	1;1;1	1;1;1	Transcription initiation factor IIB	GTF2B	>tr|B1APE1|B1APE1_HUMAN Transcription initiation factor IIB (Fragment) OS=Homo sapiens GN=GTF2B PE=2 SV=1;>tr|B1APE2|B1APE2_HUMAN Transcription initiation factor IIB (Fragment) OS=Homo sapiens GN=GTF2B PE=2 SV=1;>sp|Q00403|TF2B_HUMAN Transcription initiati	3	1	1	1	7.1	7.1	7.1	24.988	224	224;231;316	0.0064314	NaN	NaN	NaN	1	NaN	NaN	NaN	1	NaN	NaN	NaN	1	4615100	799470	2675200	1140400				156	15196	TRUE	16151	50708;50709	83375;83376	83375
B1APG2;B1APF8;B1APF9;P22694-8;B1APG3;P22694-10;P22694-4;P22694-3;P22694;P22694-5;P22694-7;P22694-6;C9JK39;P22694-9;P22694-2;B1APG1;B1APG0;K7ERP6	B1APG2;B1APF8;B1APF9;P22694-8;B1APG3;P22694-10;P22694-4;P22694-3;P22694;P22694-5;P22694-7;P22694-6;C9JK39;P22694-9;P22694-2;B1APG1;B1APG0;K7ERP6	2;2;2;2;2;2;2;2;2;2;2;2;2;2;2;1;1;1	1;1;1;1;1;1;1;1;1;1;1;1;1;1;1;1;1;0	1;1;1;1;1;1;1;1;1;1;1;1;1;1;1;1;1;0	cAMP-dependent protein kinase catalytic subunit beta	PRKACB;PRKACA	>tr|B1APG2|B1APG2_HUMAN cAMP-dependent protein kinase catalytic subunit beta (Fragment) OS=Homo sapiens GN=PRKACB PE=2 SV=1;>tr|B1APF8|B1APF8_HUMAN cAMP-dependent protein kinase catalytic subunit beta (Fragment) OS=Homo sapiens GN=PRKACB PE=2 SV=1;>tr|B1AP	18	2	1	1	20.6	11.5	11.5	24.324	209	209;214;245;257;264;321;338;339;351;354;355;357;357;358;398;197;206;251	1.3402e-15	0.42962	0.43773	12.812	3	0.25953	0.25758	25.054	3	0.63939	0.63724	24.999	3	25663000	14228000	6835800	4598800				157	1908;14109	True;False	2007;14994	5995;5996;5997;46940	9899;9900;9901;9902;9903;77232;77233	9903;77232
B1AV70;G5E997;Q96EC8	B1AV70;G5E997;Q96EC8	1;1;1	1;1;1	1;1;1	Protein YIPF6	YIPF6	>tr|B1AV70|B1AV70_HUMAN Protein YIPF6 (Fragment) OS=Homo sapiens GN=YIPF6 PE=2 SV=1;>tr|G5E997|G5E997_HUMAN Protein YIPF6 OS=Homo sapiens GN=YIPF6 PE=4 SV=1;>sp|Q96EC8|YIPF6_HUMAN Protein YIPF6 OS=Homo sapiens GN=YIPF6 PE=2 SV=2	3	1	1	1	4.3	4.3	4.3	20.904	188	188;193;236	0.0031867	NaN	NaN	NaN	1	NaN	NaN	NaN	1	NaN	NaN	NaN	1	4458100	1800100	1664900	993120				158	3861	TRUE	4063	12119	19897;19898	19898	67	31
P07602;P07602-2;C9JIZ6;P07602-3;B1AVU8	P07602;P07602-2;C9JIZ6;P07602-3;B1AVU8	7;7;7;7;7	7;7;7;7;7	7;7;7;7;7	Proactivator polypeptide;Saposin-A;Saposin-B-Val;Saposin-B;Saposin-C;Saposin-D	PSAP	>sp|P07602|SAP_HUMAN Proactivator polypeptide OS=Homo sapiens GN=PSAP PE=1 SV=2;>sp|P07602-2|SAP_HUMAN Isoform Sap-mu-6 of Proactivator polypeptide OS=Homo sapiens GN=PSAP;>tr|C9JIZ6|C9JIZ6_HUMAN Saposin-D OS=Homo sapiens GN=PSAP PE=2 SV=1;>sp|P07602-3|SAP	5	7	7	7	20.8	20.8	20.8	58.112	524	524;526;526;527;559	8.7442e-49	0.55252	0.60157	51.946	26	0.23933	0.25859	52.766	26	0.45323	0.45018	18.13	26	406580000	206230000	132590000	67767000				159	1320;2801;4388;5758;6648;8765;12430	True;True;True;True;True;True;True	1384;2947;4625;6077;7031;9267;13225	4075;8778;8779;8780;8781;13964;18821;18822;18823;18824;18825;18826;18827;18828;18829;18830;22169;22170;22171;22172;22173;29305;41431;41432;41433;41434	6797;14465;14466;14467;14468;14469;22905;30773;30774;30775;30776;30777;30778;30779;30780;30781;30782;30783;30784;30785;30786;36232;36233;36234;36235;36236;36237;36238;36239;36240;48490;48491;68231;68232;68233;68234;68235	6797;14469;22905;30783;36238;48491;68234
E9PGX5;P30511;Q5SPT7;P30511-3;B1AZU4;H0Y842;P30511-2	E9PGX5;P30511;Q5SPT7;P30511-3;B1AZU4;H0Y842;P30511-2	2;2;2;2;2;1;1	2;2;2;2;2;1;1	2;2;2;2;2;1;1	HLA class I histocompatibility antigen, alpha chain F	HLA-F	>tr|E9PGX5|E9PGX5_HUMAN HLA class I histocompatibility antigen, alpha chain F OS=Homo sapiens GN=HLA-F PE=2 SV=2;>sp|P30511|HLAF_HUMAN HLA class I histocompatibility antigen, alpha chain F OS=Homo sapiens GN=HLA-F PE=2 SV=3;>tr|Q5SPT7|Q5SPT7_HUMAN HLA clas	7	2	2	2	10	10	10	29.254	259	259;346;442;442;442;225;254	1.2214e-22	0.10973	0.1075	12.527	5	0.10281	0.11006	101.17	3	0.93694	0.91579	111.87	3	12928000	11557000	1028700	341560				160	494;5239	True;True	515;5525	1493;1494;1495;16806;16807;16808	2453;2454;2455;27483;27484;27485	2455;27485
F5H648;Q03518;B1AZV3	F5H648;Q03518;B1AZV3	1;1;1	1;1;1	1;1;1	Antigen peptide transporter 1	TAP1	>tr|F5H648|F5H648_HUMAN Antigen peptide transporter 1 OS=Homo sapiens GN=TAP1 PE=3 SV=1;>sp|Q03518|TAP1_HUMAN Antigen peptide transporter 1 OS=Homo sapiens GN=TAP1 PE=1 SV=2;>tr|B1AZV3|B1AZV3_HUMAN Antigen peptide transporter 1 OS=Homo sapiens GN=TAP1 PE=2	3	1	1	1	5.7	5.7	5.7	59.999	547	547;808;808	0.0024252	NaN	NaN	NaN	1	NaN	NaN	NaN	1	NaN	NaN	NaN	1	16461000	9039000	4415100	3006700				161	13158	TRUE	13992	43625	71705;71706;71707	71706
B1B0M1;Q4V328-4;Q4V328	B1B0M1;Q4V328-4;Q4V328	1;1;1	1;1;1	1;1;1	GRIP1-associated protein 1	GRIPAP1	>tr|B1B0M1|B1B0M1_HUMAN GRIP1-associated protein 1 OS=Homo sapiens GN=GRIPAP1 PE=2 SV=1;>sp|Q4V328-4|GRAP1_HUMAN Isoform 4 of GRIP1-associated protein 1 OS=Homo sapiens GN=GRIPAP1;>sp|Q4V328|GRAP1_HUMAN GRIP1-associated protein 1 OS=Homo sapiens GN=GRIPAP1	3	1	1	1	3.4	3.4	3.4	90.84	796	796;810;841	0.0036212	NaN	NaN	NaN	1	NaN	NaN	NaN	1	NaN	NaN	NaN	1	7851300	3124100	2986300	1740900				162	12864	TRUE	13685	42869	70526	70526
B2WTI3;B2WTI4;Q6NYC1-2;K7EJU9;Q6NYC1;Q6NYC1-3	B2WTI3;B2WTI4;Q6NYC1-2;K7EJU9;Q6NYC1;Q6NYC1-3	3;3;3;3;3;3	3;3;3;3;3;3	3;3;3;3;3;3	Bifunctional arginine demethylase and lysyl-hydroxylase JMJD6	JMJD6	>tr|B2WTI3|B2WTI3_HUMAN Bifunctional arginine demethylase and lysyl-hydroxylase JMJD6 OS=Homo sapiens GN=JMJD6 PE=2 SV=1;>tr|B2WTI4|B2WTI4_HUMAN Bifunctional arginine demethylase and lysyl-hydroxylase JMJD6 OS=Homo sapiens GN=JMJD6 PE=2 SV=1;>sp|Q6NYC1-2|J	6	3	3	3	14.9	14.9	14.9	39.241	335	335;361;372;395;403;414	2.1845e-06	0.63407	0.57121	24.464	3	0.88169	0.89202	10.238	3	1.1574	1.1211	12.805	3	16339000	6540800	4563500	5234700				163	3579;11445;13889	True;True;True	3762;12192;14762	11021;38519;46324	18065;63299;76206	18065;63299;76206
B3FL70;Q96BY6;H0YFC5	B3FL70;Q96BY6;H0YFC5	2;2;1	2;2;1	2;2;1	Dedicator of cytokinesis protein 10	DOCK10.2;DOCK10	>tr|B3FL70|B3FL70_HUMAN DOCK10.2 OS=Homo sapiens GN=DOCK10.2 PE=2 SV=2;>sp|Q96BY6|DOC10_HUMAN Dedicator of cytokinesis protein 10 OS=Homo sapiens GN=DOCK10 PE=1 SV=3;>tr|H0YFC5|H0YFC5_HUMAN Dedicator of cytokinesis protein 10 (Fragment) OS=Homo sapiens GN=	3	2	2	2	1.8	1.8	1.8	249.49	2180	2180;2186;190	1.0297e-08	0.1604	0.16127	20.225	3	1.0815	1.1337	13.275	3	6.6593	7.1537	31.216	3	17991000	8289700	1091100	8610100				164	8159;11192	True;True	8628;11929	27199;37717;37718	44886;62042;62043;62044	44886;62044	68	1964
F8W118;F8VY35;F8VV59;B3KNT8;F5H4R6;H0YIV4;P55209;H0YH88;H0YHC3;F8W020;F8VXI6;F8VUX1;B3KV44;F8W543;B7Z9C2;F8W0J6;F8VRJ2;F5H1X5;F8VVB5	F8W118;F8VY35;F8VV59;B3KNT8;F5H4R6;H0YIV4;P55209;H0YH88;H0YHC3;F8W020;F8VXI6;F8VUX1;B3KV44;F8W543;B7Z9C2;F8W0J6;F8VRJ2;F5H1X5	7;7;7;7;7;7;7;6;6;6;6;6;6;6;6;6;5;4;3	7;7;7;7;7;7;7;6;6;6;6;6;6;6;6;6;5;4;3	6;6;6;6;6;6;6;5;5;5;5;5;5;5;5;5;4;3;2	Nucleosome assembly protein 1-like 1	NAP1L1	>tr|F8W118|F8W118_HUMAN Nucleosome assembly protein 1-like 1 (Fragment) OS=Homo sapiens GN=NAP1L1 PE=2 SV=1;>tr|F8VY35|F8VY35_HUMAN Nucleosome assembly protein 1-like 1 (Fragment) OS=Homo sapiens GN=NAP1L1 PE=2 SV=1;>tr|F8VV59|F8VV59_HUMAN Nucleosome assem	19	7	7	6	46.9	46.9	42.1	24.694	209	209;264;327;368;383;385;391;177;198;207;215;237;323;328;349;379;114;131;161	4.2656e-46	0.95502	0.94644	31.773	22	1.4298	1.5085	23.339	22	1.4159	1.4193	26.684	22	433560000	125470000	124680000	183400000				165	3525;4156;4688;8237;8397;11018;15628	True;True;True;True;True;True;True	3706;4380;4940;8706;8881;11748;16604	10880;10881;13226;13227;13228;13229;13230;13231;14977;14978;14979;14980;14981;14982;27441;27442;27443;28039;37152;37153;37154;37155;52270	17854;17855;17856;21724;21725;21726;21727;21728;21729;21730;21731;21732;21733;21734;21735;24524;24525;24526;24527;24528;24529;24530;24531;24532;24533;45321;45322;45323;46517;46518;61196;61197;61198;61199;61200;61201;85993;85994;85995	17855;21727;24528;45323;46517;61198;85993
E9PM17;B3KNX7;Q13153;Q13153-2;H0YCG5;H0YCM0	E9PM17;B3KNX7;Q13153;Q13153-2;H0YCG5	3;3;3;3;2;1	2;2;2;2;1;1	2;2;2;2;1;1	Serine/threonine-protein kinase PAK 1	PAK1	>tr|E9PM17|E9PM17_HUMAN Serine/threonine-protein kinase PAK 1 OS=Homo sapiens GN=PAK1 PE=2 SV=1;>tr|B3KNX7|B3KNX7_HUMAN Serine/threonine-protein kinase PAK 1 OS=Homo sapiens GN=PAK1 PE=2 SV=1;>sp|Q13153|PAK1_HUMAN Serine/threonine-protein kinase PAK 1 OS=H	6	3	2	2	11.2	7.3	7.3	50.876	455	455;522;545;553;244;167	4.7583e-30	0.1981	0.20986	9.6108	2	0.51773	0.56944	42.543	2	2.417	2.4354	60.869	2	33285000	21246000	4794300	7244900				166	770;2401;8030	False;True;True	805;2525;8491	2444;7488;26727	4040;4041;12405;12406;44009;44010	4041;12405;44010
K7ENN8;O95361-2;B3KP96;O95361;H0Y626;I3L3K9;I3L2F3;Q309B1;J3KPT5;J3QKY5;I3L1X9	K7ENN8;O95361-2;B3KP96;O95361;H0Y626;I3L3K9;I3L2F3;Q309B1;J3KPT5;J3QKY5;I3L1X9	4;4;4;4;4;3;3;3;3;2;2	4;4;4;4;4;3;3;3;3;2;2	4;4;4;4;4;3;3;3;3;2;2	Tripartite motif-containing protein 16;Tripartite motif-containing protein 16-like protein	TRIM16;TRIM16L	>tr|K7ENN8|K7ENN8_HUMAN Tripartite motif-containing protein 16 (Fragment) OS=Homo sapiens GN=TRIM16 PE=4 SV=1;>sp|O95361-2|TRI16_HUMAN Isoform 2 of Tripartite motif-containing protein 16 OS=Homo sapiens GN=TRIM16;>tr|B3KP96|B3KP96_HUMAN Tripartite motif-co	11	4	4	4	23.3	23.3	23.3	27.466	232	232;348;434;564;953;224;232;348;402;115;115	6.6088e-43	0.20627	0.22176	33.148	15	0.10865	0.11378	46.906	13	0.53351	0.54288	53.615	13	106620000	79752000	15604000	11269000				167	3090;8211;14699;15234	True;True;True;True	3253;8680;15620;16189	9581;9582;27386;27387;49204;49205;49206;49207;49208;49209;50827;50828;50829;50830;50831	15767;15768;45232;45233;80909;80910;80911;80912;80913;80914;83626;83627;83628;83629;83630;83631	15767;45233;80909;83630
Q8IXK0-3;C9J3D2;Q8IXK0-2;B3KPJ4;Q8IXK0-4;Q8IXK0;Q8IXK0-5	Q8IXK0-3;C9J3D2;Q8IXK0-2;B3KPJ4;Q8IXK0-4;Q8IXK0;Q8IXK0-5	2;2;2;2;2;2;2	2;2;2;2;2;2;2	2;2;2;2;2;2;2	Polyhomeotic-like protein 2	PHC2	>sp|Q8IXK0-3|PHC2_HUMAN Isoform 3 of Polyhomeotic-like protein 2 OS=Homo sapiens GN=PHC2;>tr|C9J3D2|C9J3D2_HUMAN Polyhomeotic-like protein 2 OS=Homo sapiens GN=PHC2 PE=2 SV=1;>sp|Q8IXK0-2|PHC2_HUMAN Isoform 2 of Polyhomeotic-like protein 2 OS=Homo sapiens	7	2	2	2	10.1	10.1	10.1	30.053	267	267;317;323;464;829;858;859	1.0637e-06	2.1445	2.2748	37.589	3	3.6719	4.0615	20.305	3	2.0809	2.0531	19.914	3	21792000	2965500	5953300	12873000				168	1969;15532	True;True	2068;16504	6134;51961;51962	10100;85538;85539	10100;85538	69	197
B3KQC5;Q9UKM7;H0YG20;H0YI64;H0YGV7	B3KQC5;Q9UKM7;H0YG20	3;3;2;1;1	3;3;2;1;1	3;3;2;1;1	Endoplasmic reticulum mannosyl-oligosaccharide 1,2-alpha-mannosidase	MAN1B1	>tr|B3KQC5|B3KQC5_HUMAN Endoplasmic reticulum mannosyl-oligosaccharide 1,2-alpha-mannosidase OS=Homo sapiens GN=MAN1B1 PE=2 SV=1;>sp|Q9UKM7|MA1B1_HUMAN Endoplasmic reticulum mannosyl-oligosaccharide 1,2-alpha-mannosidase OS=Homo sapiens GN=MAN1B1 PE=1 SV=2	5	3	3	3	13.2	13.2	13.2	46.027	402	402;699;705;270;555	8.9181e-10	0.46168	0.47295	10.783	9	0.39375	0.41804	20.196	9	0.88267	0.91445	27.23	9	35165000	19051000	8886600	7227400				169	11741;15046;15239	True;True;True	12505;15996;16194	39353;39354;50259;50260;50845;50846;50847;50848;50849	64577;64578;82647;82648;83651;83652;83653;83654;83655;83656	64577;82648;83655	70	266
B3KQF6;F5H008;Q9H267	B3KQF6;F5H008;Q9H267	1;1;1	1;1;1	1;1;1	Vacuolar protein sorting-associated protein 33B	VPS33B	>tr|B3KQF6|B3KQF6_HUMAN Vacuolar protein sorting 33B (Yeast), isoform CRA_b OS=Homo sapiens GN=VPS33B PE=2 SV=1;>tr|F5H008|F5H008_HUMAN Vacuolar protein sorting-associated protein 33B OS=Homo sapiens GN=VPS33B PE=2 SV=1;>sp|Q9H267|VP33B_HUMAN Vacuolar prot	3	1	1	1	3.6	3.6	3.6	60.031	526	526;590;617	9.7536e-05	1.0655	1.1229	7.8772	3	0.57679	0.61222	29.853	3	0.641	0.66014	23.329	3	29301000	10335000	10535000	8430700				170	13902	TRUE	14775	46343;46344;46345	76235;76236;76237;76238;76239;76240	76236
E9PP67;E9PQ25;B3KXC6;F2Z2Y8;B3KR28;E7EN89;Q9H0E2	E9PP67;E9PQ25;B3KXC6;F2Z2Y8;B3KR28;E7EN89;Q9H0E2	1;1;1;1;1;1;1	1;1;1;1;1;1;1	1;1;1;1;1;1;1	Toll-interacting protein	TOLLIP	>tr|E9PP67|E9PP67_HUMAN Toll-interacting protein OS=Homo sapiens GN=TOLLIP PE=2 SV=1;>tr|E9PQ25|E9PQ25_HUMAN Toll-interacting protein (Fragment) OS=Homo sapiens GN=TOLLIP PE=2 SV=1;>tr|B3KXC6|B3KXC6_HUMAN Toll-interacting protein OS=Homo sapiens GN=TOLLIP	7	1	1	1	7.3	7.3	7.3	20.273	179	179;186;205;213;224;246;274	0.00035612	0.40215	0.39379	32.234	5	0.61752	0.60071	17.611	5	1.5356	1.5355	22.35	5	23402000	11720000	4227800	7454000				171	6443	TRUE	6818	21496;21497;21498;21499;21500	35108;35109;35110;35111;35112	35110
C9JKI7;C9JP81;B3KR41;Q9Y6D9	C9JKI7;C9JP81;B3KR41;Q9Y6D9	1;1;1;1	1;1;1;1	1;1;1;1	Mitotic spindle assembly checkpoint protein MAD1	MAD1L1	>tr|C9JKI7|C9JKI7_HUMAN Mitotic spindle assembly checkpoint protein MAD1 (Fragment) OS=Homo sapiens GN=MAD1L1 PE=2 SV=1;>tr|C9JP81|C9JP81_HUMAN Mitotic spindle assembly checkpoint protein MAD1 (Fragment) OS=Homo sapiens GN=MAD1L1 PE=2 SV=1;>tr|B3KR41|B3KR4	4	1	1	1	11.5	11.5	11.5	13.858	122	122;266;626;718	0.00035891	1.4851	1.4249	16.828	5	1.7924	1.4933	42.896	5	0.89848	0.86093	30.511	5	23128000	5982300	8411100	8734500				172	9577	TRUE	10127	31969;31970;31971;31972;31973	52728;52729;52730;52731;52732;52733	52731
O76054-5;B3KRD8;O76054;Q9UDX4-3;H7C417;Q9UDX4-2;B5MC44;O76054-4;Q9UDX4	O76054-5;B3KRD8;O76054;Q9UDX4-3;H7C417;Q9UDX4-2;B5MC44;O76054-4;Q9UDX4	2;2;2;1;1;1;1;1;1	2;2;2;1;1;1;1;1;1	2;2;2;1;1;1;1;1;1	SEC14-like protein 2;SEC14-like protein 3	SEC14L2;SEC14L3	>sp|O76054-5|S14L2_HUMAN Isoform 3 of SEC14-like protein 2 OS=Homo sapiens GN=SEC14L2;>tr|B3KRD8|B3KRD8_HUMAN SEC14-like 2 (S. cerevisiae), isoform CRA_c OS=Homo sapiens GN=SEC14L2 PE=2 SV=1;>sp|O76054|S14L2_HUMAN SEC14-like protein 2 OS=Homo sapiens GN=SE	9	2	2	2	12.8	12.8	12.8	36.636	320	320;329;403;323;338;341;353;392;400	3.9773e-15	0.31026	0.316	25.138	6	1.1935	1.1757	9.6585	6	3.9999	4.0333	28.735	6	40301000	14652000	4742800	20906000				173	5048;15995	True;True	5320;17002	16163;53709;53710;53711;53712;53713	26441;26442;88356;88357;88358;88359;88360;88361;88362	26441;88360
B3KRG4;Q9UPY3-2;Q9UPY3	B3KRG4;Q9UPY3-2;Q9UPY3	2;2;2	2;2;2	2;2;2	Endoribonuclease Dicer	DICER1	>tr|B3KRG4|B3KRG4_HUMAN Endoribonuclease Dicer OS=Homo sapiens GN=DICER1 PE=2 SV=1;>sp|Q9UPY3-2|DICER_HUMAN Isoform 2 of Endoribonuclease Dicer OS=Homo sapiens GN=DICER1;>sp|Q9UPY3|DICER_HUMAN Endoribonuclease Dicer OS=Homo sapiens GN=DICER1 PE=1 SV=3	3	2	2	2	4.4	4.4	4.4	92.725	820	820;1829;1922	9.2499e-11	2.7118	2.7048	15.465	4	1.814	1.8555	13.939	4	0.67042	0.66171	18.254	4	8663500	1428600	4726400	2508500				174	1169;6180	True;True	1227;6538	3581;20490;20491;20492	5934;33454;33455;33456	5934;33455
K7ES46;K7ER60;B3KRR0;K7ER89;K7EP14;P07992-2;P07992;P07992-3	K7ES46;K7ER60;B3KRR0;K7ER89;K7EP14;P07992-2;P07992;P07992-3	1;1;1;1;1;1;1;1	1;1;1;1;1;1;1;1	1;1;1;1;1;1;1;1	DNA excision repair protein ERCC-1	ERCC1	>tr|K7ES46|K7ES46_HUMAN DNA excision repair protein ERCC-1 (Fragment) OS=Homo sapiens GN=ERCC1 PE=4 SV=1;>tr|K7ER60|K7ER60_HUMAN DNA excision repair protein ERCC-1 OS=Homo sapiens GN=ERCC1 PE=4 SV=1;>tr|B3KRR0|B3KRR0_HUMAN DNA excision repair protein ERCC-	8	1	1	1	5.7	5.7	5.7	23.292	209	209;213;225;234;258;273;297;323	0.00073342	1.7159	1.773	2.5439	3	1.5567	1.6546	11.648	3	0.9072	0.87666	9.797	3	14468000	3379900	5081200	6007000				175	15800	TRUE	16793	52956;52957;52958	87072;87073;87074	87074
H3BM24;B3KRS5;Q92769;J3KPW7	H3BM24;B3KRS5;Q92769;J3KPW7	4;4;4;4	1;1;1;1	1;1;1;1	Histone deacetylase;Histone deacetylase 2	HDAC2	>tr|H3BM24|H3BM24_HUMAN Histone deacetylase 2 (Fragment) OS=Homo sapiens GN=HDAC2 PE=2 SV=1;>tr|B3KRS5|B3KRS5_HUMAN Histone deacetylase OS=Homo sapiens GN=HDAC2 PE=2 SV=1;>sp|Q92769|HDAC2_HUMAN Histone deacetylase 2 OS=Homo sapiens GN=HDAC2 PE=1 SV=2;>tr|J	4	4	1	1	24.2	10.6	10.6	18.701	161	161;458;488;582	3.7562e-10	NaN	NaN	NaN	1	NaN	NaN	NaN	1	NaN	NaN	NaN	1	4598100	686430	1659000	2252700				176	8009;10085;10315;11801	False;False;False;True	8470;10672;10673;10974;12573	26680;33699;33700;33701;33702;34618;39534	43940;43941;55516;55517;55518;55519;56953;64853;64854;64855	43940;55516;56953;64855	71;72	28;42
B3KS74;F5H1D6;Q07864;E7ETS8	B3KS74;F5H1D6;Q07864;E7ETS8	1;1;1;1	1;1;1;1	1;1;1;1	DNA polymerase;DNA polymerase epsilon catalytic subunit A	POLE	>tr|B3KS74|B3KS74_HUMAN DNA polymerase epsilon catalytic subunit A OS=Homo sapiens GN=POLE PE=2 SV=1;>tr|F5H1D6|F5H1D6_HUMAN DNA polymerase OS=Homo sapiens GN=POLE PE=2 SV=1;>sp|Q07864|DPOE1_HUMAN DNA polymerase epsilon catalytic subunit A OS=Homo sapiens	4	1	1	1	5.6	5.6	5.6	56.533	496	496;2259;2286;2297	0.023037	NaN	NaN	NaN	1	NaN	NaN	NaN	1	NaN	NaN	NaN	1	7494500	927870	1821600	4745100	+			177	10967	TRUE	11694	36996	60952	60952	73	296
O15372;B3KS98;E5RJT0;E5RGU4;E5RHC7;E5RH59;E5RFW7;E5RFH0	O15372;B3KS98;E5RJT0	6;6;4;2;1;1;1;1	6;6;4;2;1;1;1;1	6;6;4;2;1;1;1;1	Eukaryotic translation initiation factor 3 subunit H	EIF3H	>sp|O15372|EIF3H_HUMAN Eukaryotic translation initiation factor 3 subunit H OS=Homo sapiens GN=EIF3H PE=1 SV=1;>tr|B3KS98|B3KS98_HUMAN Eukaryotic translation initiation factor 3 subunit H OS=Homo sapiens GN=EIF3H PE=2 SV=1;>tr|E5RJT0|E5RJT0_HUMAN Eukaryoti	8	6	6	6	22.7	22.7	22.7	39.93	352	352;366;244;235;46;56;97;170	1.6108e-50	1.3322	1.463	14.489	20	1.6238	1.7149	10.745	20	1.2077	1.2139	9.9261	20	953760000	241090000	316300000	396380000				178	803;2640;5400;8608;10947;12359	True;True;True;True;True;True	841;2778;5692;9098;11674;13153	2533;8230;17338;17339;17340;17341;17342;17343;17344;17345;17346;17347;28672;36943;36944;41250;41251;41252;41253;41254	4184;4185;13577;13578;28367;28368;28369;28370;28371;28372;28373;28374;28375;28376;28377;28378;28379;28380;28381;28382;28383;28384;28385;47466;47467;47468;60865;60866;67940;67941;67942;67943;67944;67945;67946;67947;67948	4185;13577;28378;47467;60866;67948	74	215
B3KSA0;P49753-2;G3V4F2;Q86TX2;P49753	B3KSA0;P49753-2;G3V4F2;Q86TX2;P49753	4;4;4;4;4	4;4;4;4;4	4;4;4;4;4	Acyl-coenzyme A thioesterase 1;Acyl-coenzyme A thioesterase 2, mitochondrial	ACOT2;ACOT1	>tr|B3KSA0|B3KSA0_HUMAN Acyl-coenzyme A thioesterase 2, mitochondrial OS=Homo sapiens GN=ACOT2 PE=2 SV=1;>sp|P49753-2|ACOT2_HUMAN Isoform 2 of Acyl-coenzyme A thioesterase 2, mitochondrial OS=Homo sapiens GN=ACOT2;>tr|G3V4F2|G3V4F2_HUMAN Acyl-coenzyme A th	5	4	4	4	16.8	16.8	16.8	31.114	286	286;301;395;421;483	1.9797e-19	1.3168	1.4025	13.689	13	0.24456	0.27084	85.065	13	0.18649	0.19509	93.941	13	84940000	31319000	34894000	18728000				179	259;988;5808;5809	True;True;True;True	263;1032;6131;6132	656;3047;3048;3049;19024;19025;19026;19027;19028;19029;19030;19031;19032	1114;5057;5058;5059;5060;5061;5062;31100;31101;31102;31103;31104;31105;31106;31107;31108	1114;5058;31101;31108
O00303;B3KSH1;B4DEW9;H0YDT6;E9PQV8	O00303;B3KSH1;B4DEW9	6;6;4;2;1	6;6;4;2;1	6;6;4;2;1	Eukaryotic translation initiation factor 3 subunit F	EIF3F	>sp|O00303|EIF3F_HUMAN Eukaryotic translation initiation factor 3 subunit F OS=Homo sapiens GN=EIF3F PE=1 SV=1;>tr|B3KSH1|B3KSH1_HUMAN Eukaryotic translation initiation factor 3 subunit F OS=Homo sapiens GN=EIF3F PE=2 SV=1;>tr|B4DEW9|B4DEW9_HUMAN Eukaryoti	5	6	6	6	25.8	25.8	25.8	37.563	357	357;372;208;100;124	1.5338e-35	1.3948	1.483	19.211	25	1.8023	1.7936	20.861	25	1.2113	1.2302	9.0698	25	553310000	130530000	187270000	235510000				180	1229;2368;7172;8885;14656;14660	True;True;True;True;True;True	1292;2491;7594;9394;15571;15576	3817;7382;23961;23962;23963;23964;29712;29713;29714;29715;29716;29717;29718;29719;29720;29721;29722;29723;29724;29725;29726;29727;29728;49014;49030	6406;12228;39208;39209;39210;39211;39212;39213;49115;49116;49117;49118;49119;49120;49121;49122;49123;49124;49125;49126;49127;49128;49129;49130;49131;49132;49133;49134;49135;49136;49137;49138;49139;49140;49141;49142;49143;49144;49145;49146;49147;49148;49149;80568;80569;80594	6406;12228;39209;49134;80568;80594
O15382-2;M0QZP4;B3KSI3;O15382;M0QZ10;M0QXF9;M0R2K7	O15382-2;M0QZP4;B3KSI3;O15382;M0QZ10;M0QXF9	4;4;4;4;4;4;1	4;4;4;4;4;4;1	4;4;4;4;4;4;1	Branched-chain-amino-acid aminotransferase;Branched-chain-amino-acid aminotransferase, mitochondrial	BCAT2	>sp|O15382-2|BCAT2_HUMAN Isoform B of Branched-chain-amino-acid aminotransferase, mitochondrial OS=Homo sapiens GN=BCAT2;>tr|M0QZP4|M0QZP4_HUMAN Branched-chain-amino-acid aminotransferase OS=Homo sapiens GN=BCAT2 PE=3 SV=1;>tr|B3KSI3|B3KSI3_HUMAN Branched-	7	4	4	4	22.7	22.7	22.7	33.776	300	300;313;352;392;405;445;109	1.6741e-28	1.4642	1.4993	16.288	12	0.56027	0.5979	21.793	12	0.39344	0.39004	18.773	12	126590000	40563000	61287000	24738000				181	3285;8359;8940;10744	True;True;True;True	3456;8841;9450;11451;11452	10168;10169;10170;27870;29957;29958;29959;36132;36133;36134;36135;36136	16745;16746;16747;46135;49524;49525;49526;49527;49528;59345;59346;59347;59348;59349	16745;46135;49524;59348	75	270
P49959-2;F8W7U8;P49959;B3KTC7;F5GXT0;F5H742;F5H256	P49959-2;F8W7U8;P49959;B3KTC7	7;7;7;7;3;2;2	7;7;7;7;3;2;2	7;7;7;7;3;2;2	Double-strand break repair protein MRE11A	MRE11A	>sp|P49959-2|MRE11_HUMAN Isoform 2 of Double-strand break repair protein MRE11A OS=Homo sapiens GN=MRE11A;>tr|F8W7U8|F8W7U8_HUMAN Double-strand break repair protein MRE11A OS=Homo sapiens GN=MRE11A PE=2 SV=1;>sp|P49959|MRE11_HUMAN Double-strand break repai	7	7	7	7	15.6	15.6	15.6	77.641	680	680;707;708;711;221;111;127	4.0033e-25	2.1036	2.0414	43.536	17	1.7117	1.6643	21.925	17	0.84323	0.87182	25.763	17	139540000	29824000	61437000	48279000				182	1750;2418;8318;8761;11550;13725;14325	True;True;True;True;True;True;True	1839;2544;8798;9263;12303;14590;15215	5499;5500;5501;5502;7555;7556;27765;29293;29294;29295;29296;29297;29298;38827;45788;45789;47656	9105;9106;9107;9108;9109;9110;9111;12495;12496;45965;45966;48467;48468;48469;48470;48471;48472;48473;48474;48475;48476;48477;48478;63772;75380;75381;78344	9110;12495;45965;48471;63772;75380;78344
B3KUB4;O43570-2;O43570	B3KUB4;O43570-2;O43570	1;1;1	1;1;1	1;1;1	Carbonic anhydrase 12	CA12	>tr|B3KUB4|B3KUB4_HUMAN Carbonic anhydrase 12 OS=Homo sapiens GN=CA12 PE=2 SV=1;>sp|O43570-2|CAH12_HUMAN Isoform 2 of Carbonic anhydrase 12 OS=Homo sapiens GN=CA12;>sp|O43570|CAH12_HUMAN Carbonic anhydrase 12 OS=Homo sapiens GN=CA12 PE=1 SV=1	3	1	1	1	3.2	3.2	3.2	31.857	283	283;343;354	0.00032326	0.11124	0.11721	11.051	2	NaN	NaN	NaN	0	NaN	NaN	NaN	0	16937000	15401000	1536300	0				183	6627	TRUE	7009	22084;22085	36110;36111	36110
B4E3K9;B3KUK2;P04179-2;P04179;G8JLJ2;F5H3C5;G5E9P6;F5GXZ9;F5H4R2;F5GYZ5	B4E3K9;B3KUK2;P04179-2;P04179;G8JLJ2;F5H3C5;G5E9P6;F5GXZ9;F5H4R2;F5GYZ5	2;2;2;2;1;1;1;1;1;1	2;2;2;2;1;1;1;1;1;1	2;2;2;2;1;1;1;1;1;1	Superoxide dismutase;Superoxide dismutase [Mn], mitochondrial	SOD2	>tr|B4E3K9|B4E3K9_HUMAN Superoxide dismutase OS=Homo sapiens GN=SOD2 PE=2 SV=1;>tr|B3KUK2|B3KUK2_HUMAN Superoxide dismutase OS=Homo sapiens GN=SOD2 PE=2 SV=1;>sp|P04179-2|SODM_HUMAN Isoform 2 of Superoxide dismutase [Mn], mitochondrial OS=Homo sapiens GN=S	10	2	2	2	17.9	17.9	17.9	18.262	162	162;176;183;222;61;111;140;141;183;190	1.5356e-119	0.10313	0.10324	47.103	16	0.16341	0.17101	158.09	12	1.4791	1.4675	138.87	12	380400000	324220000	31649000	24523000				184	575;5604	True;True	601;5912	1736;1737;1738;1739;1740;18216;18217;18218;18219;18220;18221;18222;18223;18224;18225;18226	2838;2839;2840;2841;2842;29808;29809;29810;29811;29812;29813;29814;29815;29816;29817;29818;29819;29820;29821;29822	2839;29812
B3KUS6;Q8IXN4;P20794-3;P20794;P20794-2	B3KUS6;Q8IXN4;P20794-3;P20794;P20794-2	1;1;1;1;1	1;1;1;1;1	1;1;1;1;1	Serine/threonine-protein kinase MAK	MAK	>tr|B3KUS6|B3KUS6_HUMAN Serine/threonine-protein kinase MAK OS=Homo sapiens GN=MAK PE=2 SV=1;>tr|Q8IXN4|Q8IXN4_HUMAN MAK protein OS=Homo sapiens GN=MAK PE=2 SV=1;>sp|P20794-3|MAK_HUMAN Isoform 3 of Serine/threonine-protein kinase MAK OS=Homo sapiens GN=MAK	5	1	1	1	8	8	8	33.639	288	288;457;583;623;648	0.058397	NaN	NaN	NaN	1	NaN	NaN	NaN	1	NaN	NaN	NaN	1	17362000	2884800	5941600	8535600	+			185	13729	TRUE	14594	45809	75408	75408	76;77	261;264
J3QLE5;P14678-2;P63162;P14678;B3KVR1;P14678-3;J3KRY3	J3QLE5;P14678-2;P63162;P14678;B3KVR1;P14678-3;J3KRY3	4;4;4;4;4;4;3	4;4;4;4;4;4;3	4;4;4;4;4;4;3	Small nuclear ribonucleoprotein-associated protein N;Small nuclear ribonucleoprotein-associated proteins B and B;Small nuclear ribonucleoprotein-associated protein	SNRPN;SNRPB	>tr|J3QLE5|J3QLE5_HUMAN Small nuclear ribonucleoprotein-associated protein N (Fragment) OS=Homo sapiens GN=SNRPN PE=4 SV=1;>sp|P14678-2|RSMB_HUMAN Isoform SM-B of Small nuclear ribonucleoprotein-associated proteins B and B OS=Homo sapiens GN=SNRPB;>sp|P63	7	4	4	4	21.9	21.9	21.9	17.546	169	169;231;240;240;244;289;59	2.0629e-19	1.7345	1.7508	38.669	20	1.5795	1.6146	25.31	20	0.86769	0.89407	32.999	20	195400000	44491000	80984000	69927000				186	4389;5954;5955;10230	True;True;True;True	4626;6294;6295;6296;6297;10860;10861	13965;19583;19584;19585;19586;19587;19588;19589;19590;19591;19592;19593;19594;19595;19596;19597;34272;34273;34274;34275	22906;31906;31907;31908;31909;31910;31911;31912;31913;31914;31915;31916;31917;31918;31919;31920;31921;31922;31923;31924;31925;31926;31927;31928;31929;31930;56397;56398;56399;56400	22906;31918;31926;56400	78;79	9;38
B3KW71;P09417	B3KW71;P09417	1;1	1;1	1;1	Dihydropteridine reductase	QDPR	>tr|B3KW71|B3KW71_HUMAN Dihydropteridine reductase OS=Homo sapiens GN=QDPR PE=2 SV=1;>sp|P09417|DHPR_HUMAN Dihydropteridine reductase OS=Homo sapiens GN=QDPR PE=1 SV=2	2	1	1	1	8	8	8	22.408	213	213;244	6.489e-05	0.87125	0.88782	8.0365	4	0.48391	0.42429	13.461	4	0.55462	0.58488	12.173	4	18882000	8228500	6560600	4092500				187	10941	TRUE	11667	36918;36919;36920;36921	60825;60826;60827;60828	60825
B4DDD8;B3KWE1;D6REN6;P12081;E7ETE2;C9JWK3;B4E1C5;J3KNE5;P12081-2	B4DDD8;B3KWE1;D6REN6;P12081;E7ETE2;C9JWK3;B4E1C5;J3KNE5;P12081-2	6;6;6;6;4;4;4;4;4	6;6;6;6;4;4;4;4;4	6;6;6;6;4;4;4;4;4	Histidine--tRNA ligase, cytoplasmic	HARS	>tr|B4DDD8|B4DDD8_HUMAN Histidine--tRNA ligase, cytoplasmic OS=Homo sapiens GN=HARS PE=2 SV=1;>tr|B3KWE1|B3KWE1_HUMAN Histidine--tRNA ligase, cytoplasmic OS=Homo sapiens GN=HARS PE=2 SV=1;>tr|D6REN6|D6REN6_HUMAN Histidine--tRNA ligase, cytoplasmic OS=Homo	9	6	6	6	19.8	19.8	19.8	48.569	435	435;440;489;509;288;314;395;449;469	1.5209e-32	1.3731	1.3449	29.818	14	1.0695	1.2245	16.705	14	0.8199	0.87539	22.257	14	205920000	58616000	77568000	69737000				188	5506;6665;9149;9232;11950;12058	True;True;True;True;True;True	5806;7048;9666;9751;12725;12840	17839;17840;17841;22222;22223;22224;22225;30661;30914;30915;30916;40041;40042;40407	29203;29204;29205;29206;29207;36323;36324;36325;36326;36327;50684;51083;51084;51085;65776;65777;66515;66516;66517	29205;36324;50684;51084;65776;66516
C9J3G7;B3KWT8;Q3KNV8;Q3KNV8-2	C9J3G7;B3KWT8;Q3KNV8;Q3KNV8-2	1;1;1;1	1;1;1;1	1;1;1;1	Polycomb group RING finger protein 3	PCGF3	>tr|C9J3G7|C9J3G7_HUMAN Polycomb group RING finger protein 3 (Fragment) OS=Homo sapiens GN=PCGF3 PE=2 SV=1;>tr|B3KWT8|B3KWT8_HUMAN Polycomb group RING finger protein 3 OS=Homo sapiens GN=PCGF3 PE=2 SV=1;>sp|Q3KNV8|PCGF3_HUMAN Polycomb group RING finger pro	4	1	1	1	12.8	12.8	12.8	12.753	109	109;208;242;247	0.063578	NaN	NaN	NaN	1	NaN	NaN	NaN	1	NaN	NaN	NaN	1	3110700	396760	490630	2223400	+			189	9876	TRUE	10438	33026	54419	54419	80	90
B3KWW1;O95786-2;O95786;A2A376;F5H5W6	B3KWW1;O95786-2;O95786;A2A376	5;5;5;4;2	5;5;5;4;2	5;5;5;4;2	Probable ATP-dependent RNA helicase DDX58	DDX58	>tr|B3KWW1|B3KWW1_HUMAN Probable ATP-dependent RNA helicase DDX58 OS=Homo sapiens GN=DDX58 PE=2 SV=1;>sp|O95786-2|DDX58_HUMAN Isoform 2 of Probable ATP-dependent RNA helicase DDX58 OS=Homo sapiens GN=DDX58;>sp|O95786|DDX58_HUMAN Probable ATP-dependent RNA	5	5	5	5	6.6	6.6	6.6	98.057	854	854;880;925;722;536	1.6665e-17	0.21448	0.21521	33.094	9	0.28957	0.32908	13.422	9	1.236	1.3041	18.755	9	29587000	18750000	4348400	6488400				190	2396;3990;5989;6974;13485	True;True;True;True;True	2520;4201;6340;7379;14336	7471;12616;12617;19744;23353;23354;23355;23356;44758	12371;12372;20709;20710;32166;38208;38209;38210;38211;38212;38213;73691	12371;20709;32166;38211;73691
B3KXH8;Q9Y5X1	B3KXH8;Q9Y5X1	4;4	4;4	4;4	Sorting nexin-9	SNX9	>tr|B3KXH8|B3KXH8_HUMAN Sorting nexin-9 OS=Homo sapiens GN=SNX9 PE=2 SV=1;>sp|Q9Y5X1|SNX9_HUMAN Sorting nexin-9 OS=Homo sapiens GN=SNX9 PE=1 SV=1	2	4	4	4	13.2	13.2	13.2	45.605	395	395;595	1.6313e-27	0.53647	0.58422	19.395	16	0.88946	0.95575	33.705	16	1.6073	1.5873	36.588	16	150190000	59023000	33440000	57723000				191	1894;4468;5439;6045	True;True;True;True	1991;1992;4709;5734;6397	5950;5951;5952;5953;14249;14250;14251;14252;14253;14254;14255;14256;14257;17531;17532;19947	9833;9834;9835;9836;23322;23323;23324;23325;23326;23327;23328;23329;23330;23331;23332;23333;23334;23335;28692;28693;32489;32490;32491	9833;23329;28692;32490	81	290
O43747;O43747-2;J3KQU9;B3KXW5;H3BNN2;H3BNR4	O43747;O43747-2;J3KQU9;B3KXW5	6;6;6;6;1;1	6;6;6;6;1;1	6;6;6;6;1;1	AP-1 complex subunit gamma-1	AP1G1	>sp|O43747|AP1G1_HUMAN AP-1 complex subunit gamma-1 OS=Homo sapiens GN=AP1G1 PE=1 SV=5;>sp|O43747-2|AP1G1_HUMAN Isoform 2 of AP-1 complex subunit gamma-1 OS=Homo sapiens GN=AP1G1;>tr|J3KQU9|J3KQU9_HUMAN AP-1 complex subunit gamma-1 OS=Homo sapiens GN=AP1G1	6	6	6	6	12.9	12.9	12.9	91.35	822	822;825;825;845;58;236	5.7682e-52	0.65074	0.65335	18.99	20	0.66973	0.69909	31.711	20	0.98949	1.0286	21.548	20	198280000	86518000	55033000	56730000				192	1491;2942;10595;10752;11033;15487	True;True;True;True;True;True	1565;1566;3091;11290;11460;11763;16456	4674;4675;9188;35569;36161;36162;36163;36164;36165;36166;37196;37197;37198;37199;37200;37201;37202;51827;51828;51829	7732;7733;15160;58416;59375;59376;59377;59378;59379;59380;59381;59382;59383;61262;61263;61264;61265;61266;61267;61268;61269;61270;61271;85341;85342;85343;85344;85345	7732;15160;58416;59377;61264;85344	82;83	201;451
B3KY21;O14745	B3KY21;O14745	1;1	1;1	1;1	Na(+)/H(+) exchange regulatory cofactor NHE-RF1	SLC9A3R1	>tr|B3KY21|B3KY21_HUMAN Na(+)/H(+) exchange regulatory cofactor NHE-RF1 OS=Homo sapiens GN=SLC9A3R1 PE=2 SV=1;>sp|O14745|NHRF1_HUMAN Na(+)/H(+) exchange regulatory cofactor NHE-RF1 OS=Homo sapiens GN=SLC9A3R1 PE=1 SV=4	2	1	1	1	6.9	6.9	6.9	22.034	202	202;358	2.2167e-06	2.7324	2.796	5.2618	5	1.8031	1.7906	8.0344	5	0.66017	0.67583	5.1336	5	90647000	15753000	46462000	28433000				193	7766	TRUE	8216	25768;25769;25770;25771;25772	42278;42279;42280;42281;42282;42283;42284;42285;42286	42286
B3KYB6;B3KYB7;P48739;P48739-2;B7Z7Q0	B3KYB6;B3KYB7;P48739;P48739-2;B7Z7Q0	2;2;2;2;2	2;2;2;2;2	2;2;2;2;2	Phosphatidylinositol transfer protein beta isoform	PITPNB	>tr|B3KYB6|B3KYB6_HUMAN Phosphatidylinositol transfer protein beta isoform (Fragment) OS=Homo sapiens GN=PITPNB PE=2 SV=1;>tr|B3KYB7|B3KYB7_HUMAN Phosphatidylinositol transfer protein beta isoform (Fragment) OS=Homo sapiens GN=PITPNB PE=2 SV=1;>sp|P48739|P	5	2	2	2	20.8	20.8	20.8	13.781	120	120;168;271;272;273	2.7367e-11	0.94955	0.95721	21.97	13	1.6028	1.7333	13.792	13	1.6619	1.5936	24.741	13	100450000	27705000	27299000	45448000				194	10157;14032	True;True	10770;14911	34030;34031;34032;34033;34034;46712;46713;46714;46715;46716;46717;46718;46719	56019;56020;56021;56022;56023;56024;56025;56026;56027;76874;76875;76876;76877;76878;76879;76880;76881;76882;76883	56023;76875
B4DDD1;Q8IZ73	B4DDD1;Q8IZ73	1;1	1;1	1;1	RNA pseudouridylate synthase domain-containing protein 2	RPUSD2	>tr|B4DDD1|B4DDD1_HUMAN RNA pseudouridylate synthase domain-containing protein 2 OS=Homo sapiens GN=RPUSD2 PE=2 SV=1;>sp|Q8IZ73|RUSD2_HUMAN RNA pseudouridylate synthase domain-containing protein 2 OS=Homo sapiens GN=RPUSD2 PE=1 SV=2	2	1	1	1	1.4	1.4	1.4	54.097	484	484;545	0.0050768	NaN	NaN	NaN	1	NaN	NaN	NaN	1	NaN	NaN	NaN	1	6143700	1237400	3156600	1749800				195	2913	TRUE	3061	9111	15030	15030
B4DDF4;Q99439;B4DUT8;H3BTZ5;Q99439-2;H3BVI6;H3BQH0;K7ES69;H3BQR6	B4DDF4;Q99439;B4DUT8;H3BTZ5;Q99439-2;H3BVI6;H3BQH0	8;8;8;7;6;5;4;2;1	7;7;7;6;5;4;3;2;1	7;7;7;6;5;4;3;2;1	Calponin-2	CNN2	>tr|B4DDF4|B4DDF4_HUMAN Calponin-2 OS=Homo sapiens GN=CNN2 PE=2 SV=1;>sp|Q99439|CNN2_HUMAN Calponin-2 OS=Homo sapiens GN=CNN2 PE=1 SV=4;>tr|B4DUT8|B4DUT8_HUMAN Calponin-2 OS=Homo sapiens GN=CNN2 PE=2 SV=1;>tr|H3BTZ5|H3BTZ5_HUMAN Calponin-2 (Fragment) OS=Ho	9	8	7	7	35.2	32.9	32.9	32.616	298	298;309;330;191;270;218;212;148;66	6.7291e-88	0.18068	0.19367	30.149	43	0.61684	0.68511	35.786	43	3.6399	3.6259	39.508	43	1053800000	569920000	99369000	384540000				196	396;1242;4825;10601;12062;12064;12891;14104	True;True;True;True;True;False;True;True	409;1305;5082;11296;11297;11298;12844;12846;13715;13716;14989	1124;3851;3852;15451;35591;35592;35593;35594;35595;35596;35597;35598;35599;35600;35601;35602;35603;35604;40411;40412;40413;40418;42942;42943;42944;42945;42946;42947;42948;42949;42950;42951;42952;42953;42954;42955;42956;42957;42958;42959;42960;42961;46927;46928;46929	1880;1881;6456;6457;25323;58450;58451;58452;58453;58454;58455;58456;58457;58458;58459;58460;58461;58462;58463;58464;58465;58466;58467;58468;58469;58470;58471;58472;58473;58474;58475;58476;58477;66522;66523;66524;66534;70635;70636;70637;70638;70639;70640;70641;70642;70643;70644;70645;70646;70647;70648;70649;70650;70651;70652;70653;70654;70655;70656;70657;70658;70659;70660;70661;70662;70663;70664;7…	1880;6456;25323;58472;66524;66534;70661;77216	84;85;86	79;190;199
B4DDM2;F5H7Y9;Q8TB61-3;Q8TB61-2;Q8TB61	B4DDM2;F5H7Y9;Q8TB61-3;Q8TB61-2;Q8TB61	1;1;1;1;1	1;1;1;1;1	1;1;1;1;1	Adenosine 3-phospho 5-phosphosulfate transporter 1	SLC35B2	>tr|B4DDM2|B4DDM2_HUMAN Adenosine 3-phospho 5-phosphosulfate transporter 1 OS=Homo sapiens GN=SLC35B2 PE=2 SV=1;>tr|F5H7Y9|F5H7Y9_HUMAN Adenosine 3-phospho 5-phosphosulfate transporter 1 OS=Homo sapiens GN=SLC35B2 PE=2 SV=1;>sp|Q8TB61-3|S35B2_HUMAN Iso	5	1	1	1	2.3	2.3	2.3	32.663	299	299;339;383;392;432	0.024889	0.61866	0.58666	13.825	5	0.79321	0.76737	12.646	5	1.1749	1.1817	12.351	5	11979000	5002500	2993600	3983100	+			197	5511	TRUE	5811;5812	17856;17857;17858;17859;17860	29227;29228;29229;29230;29231;29232	29228	87	50
B4DDP6;Q9UJU6;Q9UJU6-2;B4DEM2;C9J7P1;H0Y5J4;B4DDD6;Q9UJU6-3;F8WBG8;H7C111	B4DDP6;Q9UJU6;Q9UJU6-2;B4DEM2;C9J7P1;H0Y5J4;B4DDD6;Q9UJU6-3	5;5;5;4;4;4;4;4;1;1	5;5;5;4;4;4;4;4;1;1	5;5;5;4;4;4;4;4;1;1	Drebrin-like protein	DBNL	>tr|B4DDP6|B4DDP6_HUMAN Drebrin-like protein OS=Homo sapiens GN=DBNL PE=2 SV=1;>sp|Q9UJU6|DBNL_HUMAN Drebrin-like protein OS=Homo sapiens GN=DBNL PE=1 SV=1;>sp|Q9UJU6-2|DBNL_HUMAN Isoform 2 of Drebrin-like protein OS=Homo sapiens GN=DBNL;>tr|B4DEM2|B4DEM2_	10	5	5	5	18.1	18.1	18.1	43.04	382	382;430;431;327;336;359;406;439;128;138	2.7161e-33	0.27	0.26507	43.2	6	0.75773	0.74026	14.925	6	2.8634	2.9512	39.477	6	29859000	13592000	4099700	12167000				198	4108;5235;10936;11730;14100	True;True;True;True;True	4323;5520;5521;11662;12493;14985	13047;16791;16792;16793;16794;16795;16796;16797;16798;16799;16800;36904;39328;39329;39330;46922	21438;21439;27458;27459;27460;27461;27462;27463;27464;27465;27466;27467;27468;27469;27470;27471;60798;60799;64537;64538;64539;64540;77208	21439;27462;60799;64538;77208	88	372
F8W9D1;H0YIC9;F8VYY9;B4DDT7;P54619;Q8N7V9	F8W9D1;H0YIC9;F8VYY9;B4DDT7;P54619;Q8N7V9	1;1;1;1;1;1	1;1;1;1;1;1	1;1;1;1;1;1	5-AMP-activated protein kinase subunit gamma-1	PRKAG1	>tr|F8W9D1|F8W9D1_HUMAN 5-AMP-activated protein kinase subunit gamma-1 OS=Homo sapiens GN=PRKAG1 PE=2 SV=1;>tr|H0YIC9|H0YIC9_HUMAN 5-AMP-activated protein kinase subunit gamma-1 (Fragment) OS=Homo sapiens GN=PRKAG1 PE=2 SV=1;>tr|F8VYY9|F8VYY9_HUMAN 5-AM	6	1	1	1	7.7	7.7	7.7	28.285	247	247;251;280;299;331;340	7.3893e-13	NaN	NaN	NaN	1	NaN	NaN	NaN	1	NaN	NaN	NaN	1	1262900	490410	412330	360160				199	4712	TRUE	4966	15048	24651;24652	24651
F8VYK5;F8W651;B4DHZ0;B4DDX8;P61923;F8VWL5;F8VVA7	F8VYK5;F8W651;B4DHZ0;B4DDX8;P61923;F8VWL5;F8VVA7	1;1;1;1;1;1;1	1;1;1;1;1;1;1	1;1;1;1;1;1;1	Coatomer subunit zeta-1	COPZ1	>tr|F8VYK5|F8VYK5_HUMAN Coatomer subunit zeta-1 OS=Homo sapiens GN=COPZ1 PE=2 SV=1;>tr|F8W651|F8W651_HUMAN Coatomer subunit zeta-1 OS=Homo sapiens GN=COPZ1 PE=2 SV=1;>tr|B4DHZ0|B4DHZ0_HUMAN Coatomer subunit zeta-1 OS=Homo sapiens GN=COPZ1 PE=2 SV=1;>tr|B4D	7	1	1	1	21.3	21.3	21.3	10.035	89	89;119;126;154;177;185;198	1.3962e-19	0.801	0.76105	5.9802	2	0.7688	0.7357	12.108	2	0.9598	0.95262	6.1285	2	9016300	3408400	2802600	2805300				200	4359	TRUE	4592	13836;13837	22683;22684;22685	22685
Q8WYA6-3;Q8WYA6-2;B4DE16;Q8WYA6	Q8WYA6-3;Q8WYA6-2;B4DE16;Q8WYA6	6;6;6;6	6;6;6;6	6;6;6;6	Beta-catenin-like protein 1	CTNNBL1	>sp|Q8WYA6-3|CTBL1_HUMAN Isoform 3 of Beta-catenin-like protein 1 OS=Homo sapiens GN=CTNNBL1;>sp|Q8WYA6-2|CTBL1_HUMAN Isoform 2 of Beta-catenin-like protein 1 OS=Homo sapiens GN=CTNNBL1;>tr|B4DE16|B4DE16_HUMAN Beta-catenin-like protein 1 OS=Homo sapiens GN	4	6	6	6	27	27	27	36.102	311	311;376;536;563	8.1163e-34	1.3788	1.4807	33.663	24	1.4055	1.5462	32.313	24	1.0786	1.0794	17.007	24	194230000	50787000	69035000	74412000				201	2657;2926;9948;14530;14597;14755	True;True;True;True;True;True	2796;3075;10512;15436;15511;15678;15679	8299;8300;9134;9135;33236;48497;48822;49374;49375;49376;49377;49378;49379;49380;49381;49382;49383;49384;49385;49386;49387;49388;49389;49390	13707;13708;13709;13710;13711;15063;15064;54768;79719;79720;80271;81186;81187;81188;81189;81190;81191;81192;81193;81194;81195;81196;81197;81198;81199;81200;81201;81202;81203;81204;81205;81206;81207;81208;81209;81210;81211;81212;81213	13708;15063;54768;79719;80271;81190	89	109
B4DE85;Q9BUQ5;P48651	B4DE85;Q9BUQ5;P48651	1;1;1	1;1;1	1;1;1	Phosphatidylserine synthase 1	PTDSS1	>tr|B4DE85|B4DE85_HUMAN Phosphatidylserine synthase 1 OS=Homo sapiens GN=PTDSS1 PE=2 SV=1;>tr|Q9BUQ5|Q9BUQ5_HUMAN PTDSS1 protein OS=Homo sapiens GN=PTDSS1 PE=2 SV=2;>sp|P48651|PTSS1_HUMAN Phosphatidylserine synthase 1 OS=Homo sapiens GN=PTDSS1 PE=1 SV=1	3	1	1	1	6.3	6.3	6.3	34.579	301	301;327;473	2.1866e-06	NaN	NaN	NaN	1	NaN	NaN	NaN	1	NaN	NaN	NaN	1	7642400	2465700	3685500	1491200				202	14133	TRUE	15018	47012	77333	77333
B4DE92;Q3MII6	B4DE92;Q3MII6	1;1	1;1	1;1	TBC1 domain family member 25	TBC1D25	>tr|B4DE92|B4DE92_HUMAN Ornithine aminotransferase-like 1, isoform CRA_b OS=Homo sapiens GN=TBC1D25 PE=2 SV=1;>sp|Q3MII6|TBC25_HUMAN TBC1 domain family member 25 OS=Homo sapiens GN=TBC1D25 PE=1 SV=2	2	1	1	1	3.5	3.5	3.5	48.174	434	434;688	0.0070686	NaN	NaN	NaN	1	NaN	NaN	NaN	1	NaN	NaN	NaN	1	3167900	1093900	960920	1113000				203	475	TRUE	493	1422	2349;2350	2349
B4DE93;P49821-2;G3V0I5;P49821	B4DE93;P49821-2;G3V0I5;P49821	1;1;1;1	1;1;1;1	1;1;1;1	NADH dehydrogenase [ubiquinone] flavoprotein 1, mitochondrial	NDUFV1	>tr|B4DE93|B4DE93_HUMAN NADH dehydrogenase [ubiquinone] flavoprotein 1, mitochondrial OS=Homo sapiens GN=NDUFV1 PE=2 SV=1;>sp|P49821-2|NDUV1_HUMAN Isoform 2 of NADH dehydrogenase [ubiquinone] flavoprotein 1, mitochondrial OS=Homo sapiens GN=NDUFV1;>tr|G3V0	4	1	1	1	2.5	2.5	2.5	39.462	363	363;455;457;464	0.00028074	NaN	NaN	NaN	1	NaN	NaN	NaN	1	NaN	NaN	NaN	1	4436100	1444600	1479000	1512400				204	5482	TRUE	5781	17704	28953;28954;28955	28953
K7EMV3;K7EP01;B4DEB1;K7EK07;Q6NXT2;Q71DI3;Q16695;P84243;P68431;K7ES00	K7EMV3;K7EP01;B4DEB1;K7EK07;Q6NXT2;Q71DI3;Q16695;P84243;P68431;K7ES00	1;1;1;1;1;1;1;1;1;1	1;1;1;1;1;1;1;1;1;1	1;1;1;1;1;1;1;1;1;1	Histone H3;Histone H3.3C;Histone H3.2;Histone H3.1t;Histone H3.3;Histone H3.1	H3F3B;H3F3A;H3F3C;HIST2H3A;HIST3H3;HIST1H3A	>tr|K7EMV3|K7EMV3_HUMAN Histone H3 OS=Homo sapiens GN=H3F3B PE=3 SV=1;>tr|K7EP01|K7EP01_HUMAN Histone H3.3 OS=Homo sapiens GN=H3F3B PE=4 SV=1;>tr|B4DEB1|B4DEB1_HUMAN Histone H3 OS=Homo sapiens GN=H3F3A PE=2 SV=1;>tr|K7EK07|K7EK07_HUMAN Histone H3 (Fragment	10	1	1	1	9.8	9.8	9.8	10.334	92	92;113;123;132;135;136;136;136;136;151	0.0024312	4.7725	4.7836	13.218	10	3.6856	3.2118	21.596	10	0.77782	0.78045	10.323	10	72798000	7938200	35329000	29531000				205	16047	TRUE	17056	53933;53934;53935;53936;53937;53938;53939;53940;53941;53942	88728;88729;88730;88731;88732;88733;88734;88735;88736;88737;88738;88739;88740;88741;88742;88743	88730
B4DEK4;O60749;D6RC15	B4DEK4;O60749;D6RC15	5;5;3	5;5;3	5;5;3	Sorting nexin-2	SNX2	>tr|B4DEK4|B4DEK4_HUMAN Sorting nexin-2 OS=Homo sapiens GN=SNX2 PE=2 SV=1;>sp|O60749|SNX2_HUMAN Sorting nexin-2 OS=Homo sapiens GN=SNX2 PE=1 SV=2;>tr|D6RC15|D6RC15_HUMAN Sorting nexin-2 (Fragment) OS=Homo sapiens GN=SNX2 PE=2 SV=1	3	5	5	5	14.7	14.7	14.7	46.097	402	402;519;266	7.1801e-29	0.50963	0.56084	61.711	13	0.75068	0.81488	15.662	13	1.4753	1.4249	51.483	13	137270000	59258000	32462000	45555000				206	3984;6044;15451;15897;15908	True;True;True;True;True	4195;6396;16417;16896;16907	12598;19944;19945;19946;51634;53327;53366;53367;53368;53369;53370;53371;53372;53373;53374	20688;32486;32487;32488;84936;87728;87790;87791;87792;87793;87794;87795;87796;87797;87798;87799;87800;87801;87802;87803;87804;87805	20688;32486;84936;87728;87805
P61006;B4DEK7	P61006;B4DEK7	2;2	1;1	1;1	Ras-related protein Rab-8A	RAB8A	>sp|P61006|RAB8A_HUMAN Ras-related protein Rab-8A OS=Homo sapiens GN=RAB8A PE=1 SV=1;>tr|B4DEK7|B4DEK7_HUMAN Ras-related protein Rab-8A OS=Homo sapiens GN=RAB8A PE=2 SV=1	2	2	1	1	11.1	5.8	5.8	23.668	207	207;207	1.1443e-11	NaN	NaN	NaN	1	NaN	NaN	NaN	1	NaN	NaN	NaN	1	5489600	1843800	1947500	1698400				207	9215;10644	False;True	9733;11345	30875;35738	51029;51030;51031;58687;58688;58689;58690;58691	51030;58690
B4DEM6;Q96GM8	B4DEM6;Q96GM8	1;1	1;1	1;1	Target of EGR1 protein 1	TOE1	>tr|B4DEM6|B4DEM6_HUMAN Target of EGR1 protein 1 OS=Homo sapiens GN=TOE1 PE=2 SV=1;>sp|Q96GM8|TOE1_HUMAN Target of EGR1 protein 1 OS=Homo sapiens GN=TOE1 PE=1 SV=1	2	1	1	1	5.1	5.1	5.1	47.889	430	430;510	0.0062119	NaN	NaN	NaN	1	NaN	NaN	NaN	1	NaN	NaN	NaN	1	1956500	180620	1404900	370930				208	1067	TRUE	1118	3278	5424	5424
B4DEM7;P50990;B4DQH4;H7C4C8;H7C2U0	B4DEM7;P50990;B4DQH4;H7C4C8	19;19;15;10;5	19;19;15;10;5	19;19;15;10;5	T-complex protein 1 subunit theta	CCT8	>tr|B4DEM7|B4DEM7_HUMAN T-complex protein 1 subunit theta OS=Homo sapiens GN=CCT8 PE=2 SV=1;>sp|P50990|TCPQ_HUMAN T-complex protein 1 subunit theta OS=Homo sapiens GN=CCT8 PE=1 SV=4;>tr|B4DQH4|B4DQH4_HUMAN T-complex protein 1 subunit theta OS=Homo sapiens	5	19	19	19	42.2	42.2	42.2	57.645	529	529;548;475;323;107	2.0018e-101	1.5908	1.5549	39.119	78	1.6599	1.647	45.622	78	1.0028	0.99766	21.229	78	2334600000	595160000	858080000	881320000				209	435;502;1991;2422;2891;4364;5397;5484;6442;6968;7528;8335;8648;8925;9947;10336;11032;11120;14146	True;True;True;True;True;True;True;True;True;True;True;True;True;True;True;True;True;True;True	450;524;2093;2548;3039;4597;5689;5783;6817;7371;7372;7963;8816;9142;9435;10511;10999;11762;11856;15031	1272;1273;1274;1275;1276;1523;6199;7567;9043;9044;13848;17309;17310;17311;17312;17313;17314;17315;17316;17317;17318;17319;17320;17321;17322;17323;17715;17716;17717;17718;17719;17720;17721;17722;17723;17724;17725;21495;23324;23325;23326;23327;23328;23329;23330;23331;23332;23333;24987;24988;24989;24990;24991;27813;28814;29898;29899;29900;29901;29902;29903;29904;29905;29906;33235;34678;37195;37496;3…	2105;2106;2107;2108;2109;2110;2111;2502;2503;10261;10262;10263;12509;12510;14920;14921;14922;14923;22702;28307;28308;28309;28310;28311;28312;28313;28314;28315;28316;28317;28318;28319;28320;28321;28322;28323;28324;28325;28326;28327;28328;28329;28330;28331;28332;28333;28334;28335;28336;28974;28975;28976;28977;28978;28979;28980;28981;28982;28983;28984;28985;28986;28987;28988;28989;28990;28991;28992;…	2110;2503;10262;12510;14923;22702;28328;28982;35105;38182;40875;46053;47677;49442;54767;57037;61259;61703;77384	90	202
F5H698;B4DER1;Q9P2J5;B4DJ10	F5H698;B4DER1;Q9P2J5;B4DJ10	20;20;20;19	20;20;20;19	20;20;20;19	Leucine--tRNA ligase, cytoplasmic	LARS	>tr|F5H698|F5H698_HUMAN Leucine--tRNA ligase, cytoplasmic OS=Homo sapiens GN=LARS PE=2 SV=1;>tr|B4DER1|B4DER1_HUMAN Leucine--tRNA ligase, cytoplasmic OS=Homo sapiens GN=LARS PE=2 SV=1;>sp|Q9P2J5|SYLC_HUMAN Leucine--tRNA ligase, cytoplasmic OS=Homo sapiens	4	20	20	20	22.4	22.4	22.4	129.21	1130	1130;1149;1176;1122	3.8752e-110	1.6188	1.6288	19.715	48	1.8284	1.8764	19.286	48	1.0982	1.1126	18.673	48	683920000	152770000	245780000	285370000				210	1151;2411;3336;3987;4489;6571;6755;7872;8864;9998;10508;11101;11532;12303;12509;13127;13502;14290;14394;14411	True;True;True;True;True;True;True;True;True;True;True;True;True;True;True;True;True;True;True;True	1206;2537;3511;4198;4731;6950;7144;8328;9373;10565;11195;11836;12284;13096;13306;13960;14355;15178;15288;15306	3524;7544;7545;7546;10294;10295;10296;12601;12602;12603;12604;14305;14306;14307;14308;21862;22609;26179;26180;26181;26182;29657;29658;29659;33426;33427;33428;35278;35279;35280;35281;35282;35283;35284;35285;35286;35287;37451;38769;38770;38771;38772;41109;41621;43541;44820;47515;47516;47891;47961	5852;12482;12483;12484;12485;16926;16927;16928;20692;20693;20694;20695;23408;23409;23410;23411;35732;35733;37044;43044;43045;43046;43047;43048;43049;49034;49035;49036;55110;55111;55112;55113;55114;55115;55116;57962;57963;57964;57965;57966;57967;57968;57969;57970;57971;57972;61631;63680;63681;63682;63683;63684;63685;63686;67732;68505;68506;68507;71570;73793;78123;78124;78728;78729;78841	5852;12483;16928;20694;23409;35732;37044;43047;49036;55115;57972;61631;63681;67732;68506;71570;73793;78124;78729;78841
B4DEY6;B4DG80;Q9NZU5	B4DEY6;B4DG80;Q9NZU5	1;1;1	1;1;1	1;1;1	LIM and cysteine-rich domains protein 1	LMCD1	>tr|B4DEY6|B4DEY6_HUMAN LIM and cysteine-rich domains protein 1 OS=Homo sapiens GN=LMCD1 PE=2 SV=1;>tr|B4DG80|B4DG80_HUMAN LIM and cysteine-rich domains protein 1 OS=Homo sapiens GN=LMCD1 PE=2 SV=1;>sp|Q9NZU5|LMCD1_HUMAN LIM and cysteine-rich domains prote	3	1	1	1	3.6	3.6	3.6	28.513	253	253;292;365	0.005608	NaN	NaN	NaN	1	NaN	NaN	NaN	1	NaN	NaN	NaN	1	3276700	2125200	512570	638940				211	6341	TRUE	6712	21146	34510	34510
B4DF77;Q6VY07;Q6VY07-2;E9PNZ9	B4DF77;Q6VY07;Q6VY07-2;E9PNZ9	2;2;2;1	2;2;2;1	2;2;2;1	Phosphofurin acidic cluster sorting protein 1	PACS1	>tr|B4DF77|B4DF77_HUMAN Phosphofurin acidic cluster sorting protein 1 OS=Homo sapiens GN=PACS1 PE=2 SV=1;>sp|Q6VY07|PACS1_HUMAN Phosphofurin acidic cluster sorting protein 1 OS=Homo sapiens GN=PACS1 PE=1 SV=2;>sp|Q6VY07-2|PACS1_HUMAN Isoform 2 of Phosphofu	4	2	2	2	4.8	4.8	4.8	54.46	499	499;963;1008;79	5.4333e-06	0.63987	0.6953	18.434	6	0.73908	0.78251	16.734	6	1.037	1.067	16.86	6	47859000	18255000	13741000	15864000				212	3799;5741	True;True	3994;6058	11857;11858;11859;11860;11861;18755	19466;19467;19468;19469;19470;19471;19472;19473;30676	19470;30676
B4DFC9;Q99747	B4DFC9;Q99747	1;1	1;1	1;1	Gamma-soluble NSF attachment protein	NAPG	>tr|B4DFC9|B4DFC9_HUMAN Gamma-soluble NSF attachment protein OS=Homo sapiens GN=NAPG PE=2 SV=1;>sp|Q99747|SNAG_HUMAN Gamma-soluble NSF attachment protein OS=Homo sapiens GN=NAPG PE=1 SV=1	2	1	1	1	4.8	4.8	4.8	25.662	230	230;312	0.0020257	NaN	NaN	NaN	1	NaN	NaN	NaN	1	NaN	NaN	NaN	1	4469400	1457600	1063900	1948000				213	13622	TRUE	14480	45432	74773	74773
P35659-2;B4DFG0;P35659;D6RDA2;D6R9L5;H0Y8X0;H0Y993	P35659-2;B4DFG0;P35659;D6RDA2	5;5;5;4;2;2;1	5;5;5;4;2;2;1	5;5;5;4;2;2;1	Protein DEK	DEK	>sp|P35659-2|DEK_HUMAN Isoform 2 of Protein DEK OS=Homo sapiens GN=DEK;>tr|B4DFG0|B4DFG0_HUMAN Protein DEK OS=Homo sapiens GN=DEK PE=2 SV=1;>sp|P35659|DEK_HUMAN Protein DEK OS=Homo sapiens GN=DEK PE=1 SV=1;>tr|D6RDA2|D6RDA2_HUMAN Protein DEK (Fragment) OS=	7	5	5	5	15.2	15.2	15.2	38.704	341	341;347;375;122;151;161;156	8.7207e-17	1.1016	1.0701	27.378	11	1.1497	1.1165	30.425	11	0.98163	0.99791	15.78	11	84499000	25625000	29397000	29478000				214	6735;7010;8074;9313;12681	True;True;True;True;True	7124;7417;8538;9835;13493	22537;22538;22539;23475;23476;26883;26884;31122;31123;31124;31125;42312	36899;36900;36901;36902;36903;36904;38414;38415;38416;44339;44340;51384;51385;51386;51387;51388;51389;69663	36902;38415;44340;51384;69663	91	150
B4DFL2;P48735;H0YL11;B4DSZ6	B4DFL2;P48735;H0YL11;B4DSZ6	4;4;3;3	4;4;3;3	4;4;3;3	Isocitrate dehydrogenase [NADP];Isocitrate dehydrogenase [NADP], mitochondrial	IDH2	>tr|B4DFL2|B4DFL2_HUMAN Isocitrate dehydrogenase [NADP] OS=Homo sapiens GN=IDH2 PE=2 SV=1;>sp|P48735|IDHP_HUMAN Isocitrate dehydrogenase [NADP], mitochondrial OS=Homo sapiens GN=IDH2 PE=1 SV=2;>tr|H0YL11|H0YL11_HUMAN Isocitrate dehydrogenase [NADP], mitoch	4	4	4	4	12.8	12.8	12.8	45.179	400	400;452;312;322	6.4324e-24	0.2519	0.27393	22.169	8	0.57764	0.57835	11.671	8	2.4256	2.3839	24.747	8	42233000	22973000	5887500	13373000				215	8929;8965;9358;13627	True;True;True;True	9439;9476;9895;14486	29919;30030;31281;31282;31283;31284;45452;45453	49464;49631;51642;51643;51644;51645;51646;51647;51648;51649;51650;74810;74811	49464;49631;51647;74810
E9PE85;B4DFQ4;Q8N668	E9PE85;B4DFQ4;Q8N668	1;1;1	1;1;1	1;1;1	COMM domain-containing protein 1	COMMD1	>tr|E9PE85|E9PE85_HUMAN COMM domain-containing protein 1 OS=Homo sapiens GN=COMMD1 PE=2 SV=1;>tr|B4DFQ4|B4DFQ4_HUMAN COMM domain-containing protein 1 OS=Homo sapiens GN=COMMD1 PE=2 SV=1;>sp|Q8N668|COMD1_HUMAN COMM domain-containing protein 1 OS=Homo sapien	3	1	1	1	35.7	35.7	35.7	10.532	98	98;159;190	9.1249e-07	0.69324	0.65243	13.015	2	1.0225	0.97702	28.015	2	1.4264	1.4989	8.8878	2	27951000	10432000	6553100	10967000				216	40	TRUE	40	73;74	108;109;110	109
E9PF16;B4DHT5;Q96CM8;B4DFQ6;B4DUF5;D6RF87	E9PF16;B4DHT5;Q96CM8;B4DFQ6;B4DUF5	5;5;5;5;4;1	5;5;5;5;4;1	5;5;5;5;4;1	Acyl-CoA synthetase family member 2, mitochondrial	ACSF2	>tr|E9PF16|E9PF16_HUMAN Acyl-CoA synthetase family member 2, mitochondrial OS=Homo sapiens GN=ACSF2 PE=2 SV=1;>tr|B4DHT5|B4DHT5_HUMAN Acyl-CoA synthetase family member 2, mitochondrial OS=Homo sapiens GN=ACSF2 PE=2 SV=1;>sp|Q96CM8|ACSF2_HUMAN Acyl-CoA synt	6	5	5	5	18.2	18.2	18.2	63.652	572	572;602;615;640;455;183	9.4199e-34	0.12632	0.12295	54.813	13	0.055521	0.060179	88.854	11	0.43953	0.42954	83.375	11	246070000	221860000	17827000	6377700				217	1973;2360;4498;11615;15853	True;True;True;True;True	2072;2482;4741;12374;16851	6141;7363;14338;14339;14340;14341;14342;14343;38988;38989;38990;38991;53186	10113;12199;23461;23462;23463;23464;23465;23466;64015;64016;64017;64018;64019;87488	10113;12199;23461;64016;87488
F5GYC4;B4DG22;B7ZB17;P51812;B1AXG1;B1AXG2;B7Z3B5;Q15349;Q15349-3;Q15349-2;F2Z2J1;E9PMM7;D6R910;Q5TI62;Q9UK32;B7ZL90	F5GYC4;B4DG22;B7ZB17;P51812	7;7;7;7;3;2;2;2;2;2;2;1;1;1;1;1	5;5;5;5;2;2;0;0;0;0;0;0;0;0;1;1	5;5;5;5;2;2;0;0;0;0;0;0;0;0;1;1	Ribosomal protein S6 kinase alpha-3	RPS6KA3	>tr|F5GYC4|F5GYC4_HUMAN Ribosomal protein S6 kinase alpha-3 OS=Homo sapiens GN=RPS6KA3 PE=2 SV=1;>tr|B4DG22|B4DG22_HUMAN Ribosomal protein S6 kinase alpha-3 OS=Homo sapiens GN=RPS6KA3 PE=2 SV=1;>tr|B7ZB17|B7ZB17_HUMAN Ribosomal protein S6 kinase alpha-3 OS	16	7	5	5	12.8	9.3	9.3	80.622	710	710;711;712;740;227;133;644;733;741;758;758;112;125;166;745;745	2.4606e-25	1.5862	1.6222	9.1417	12	1.1063	1.169	19.465	12	0.68107	0.70713	10.837	12	154110000	42153000	65492000	46465000				218	1767;1906;1913;2748;6133;10208;14035	True;False;True;True;True;False;True	1857;2005;2012;2893;6489;10831;10832;14914	5541;5991;5992;5993;6005;8616;8617;20288;34196;34197;34198;46722;46723;46724;46725;46726;46727;46728	9172;9892;9893;9894;9895;9896;9897;9911;14175;14176;33094;56287;56288;56289;56290;76887;76888;76889;76890;76891;76892;76893;76894;76895;76896;76897	9172;9892;9911;14176;33094;56288;76891	92	629
E9PR38;E7EWT3;H0YEH2;B4DG92;Q14671-2;Q14671;Q14671-3;Q5T1Z4;Q5T1Z8;H0YDK8	E9PR38;E7EWT3;H0YEH2;B4DG92;Q14671-2;Q14671;Q14671-3;Q5T1Z4;Q5T1Z8;H0YDK8	2;2;2;2;2;2;2;2;2;1	2;2;2;2;2;2;2;2;2;1	2;2;2;2;2;2;2;2;2;1	Pumilio homolog 1	PUM1	>tr|E9PR38|E9PR38_HUMAN Pumilio homolog 1 OS=Homo sapiens GN=PUM1 PE=2 SV=1;>tr|E7EWT3|E7EWT3_HUMAN Pumilio homolog 1 OS=Homo sapiens GN=PUM1 PE=2 SV=1;>tr|H0YEH2|H0YEH2_HUMAN Pumilio homolog 1 (Fragment) OS=Homo sapiens GN=PUM1 PE=4 SV=1;>tr|B4DG92|B4DG92	10	2	2	2	3.3	3.3	3.3	100.5	944	944;1044;1125;1127;1162;1186;1188;1189;1224;900	6.7873e-08	1.2278	1.2451	5.8946	3	0.84791	0.94006	40.659	3	0.88178	0.9258	19.761	3	27530000	8247400	10071000	9212000				219	2747;15535	True;True	2891;2892;16507	8614;8615;51967	14173;14174;85545;85546	14173;85546	93	612
B4DGG1;Q9H0X4-2;Q9H0X4	B4DGG1;Q9H0X4-2;Q9H0X4	1;1;1	1;1;1	1;1;1	Protein ITFG3	ITFG3	>tr|B4DGG1|B4DGG1_HUMAN Protein ITFG3 OS=Homo sapiens GN=ITFG3 PE=2 SV=1;>sp|Q9H0X4-2|ITFG3_HUMAN Isoform 2 of Protein ITFG3 OS=Homo sapiens GN=ITFG3;>sp|Q9H0X4|ITFG3_HUMAN Protein ITFG3 OS=Homo sapiens GN=ITFG3 PE=1 SV=1	3	1	1	1	3.6	3.6	3.6	57.547	531	531;540;552	2.8394e-12	1.0985	1.1511	18.144	4	0.28755	0.30642	22.323	4	0.24425	0.2487	12.621	4	32395000	13437000	15300000	3657800				220	2527	TRUE	2659	7859;7860;7861;7862	12973;12974;12975;12976;12977	12974
B4DGJ5;F8W9Q2;Q8N7H5-2;M0QX35;Q8N7H5	B4DGJ5;F8W9Q2;Q8N7H5-2;M0QX35;Q8N7H5	1;1;1;1;1	1;1;1;1;1	1;1;1;1;1	RNA polymerase II-associated factor 1 homolog	PAF1	>tr|B4DGJ5|B4DGJ5_HUMAN RNA polymerase II-associated factor 1 homolog OS=Homo sapiens GN=PAF1 PE=2 SV=1;>tr|F8W9Q2|F8W9Q2_HUMAN RNA polymerase II-associated factor 1 homolog OS=Homo sapiens GN=PAF1 PE=2 SV=1;>sp|Q8N7H5-2|PAF1_HUMAN Isoform 2 of RNA polymer	5	1	1	1	3.8	3.8	3.8	32.92	288	288;462;485;485;531	1.1631e-05	NaN	NaN	NaN	1	NaN	NaN	NaN	1	NaN	NaN	NaN	1	4253200	657730	1835100	1760400				221	5225	TRUE	5510	16748	27385	27385
P27824;B4DGP8;B4E2T8;D6RGY2;H0Y9Q7;D6RB85;D6RDP7;D6RFL1;D6RAU8;H0Y9H1;D6RAQ8	P27824;B4DGP8;B4E2T8	14;14;12;6;5;4;4;3;3;3;2	14;14;12;6;5;4;4;3;3;3;2	14;14;12;6;5;4;4;3;3;3;2	Calnexin	CANX	>sp|P27824|CALX_HUMAN Calnexin OS=Homo sapiens GN=CANX PE=1 SV=2;>tr|B4DGP8|B4DGP8_HUMAN Calnexin OS=Homo sapiens GN=CANX PE=2 SV=1;>tr|B4E2T8|B4E2T8_HUMAN Calnexin OS=Homo sapiens GN=CANX PE=2 SV=1	11	14	14	14	23.1	23.1	23.1	67.567	592	592;627;484;308;170;144;168;131;134;190;107	5.132e-64	0.65402	0.65616	23.816	42	0.42852	0.42705	46.53	42	0.67316	0.68836	44.297	42	868140000	361710000	240770000	265650000				222	1269;1270;5093;5605;7139;7160;7400;7562;7876;8045;8158;9384;11417;13839	True;True;True;True;True;True;True;True;True;True;True;True;True;True	1333;1334;5366;5913;7557;7582;7833;8000;8332;8507;8627;9921;12162;14712	3923;3924;3925;3926;16274;18227;18228;23854;23855;23856;23857;23858;23918;23919;24605;25094;26194;26195;26196;26197;26198;26199;26200;26770;26771;26772;26773;26774;26775;26776;26777;26778;26779;27198;31363;31364;31365;31366;31367;38417;46172;46173	6575;6576;6577;6578;6579;6580;6581;26593;29823;29824;39032;39033;39034;39035;39036;39037;39139;39140;39141;39142;40238;41061;41062;41063;43065;43066;43067;43068;43069;43070;43071;43072;43073;43074;43075;43076;43077;43078;43079;43080;43081;43082;44098;44099;44100;44101;44102;44103;44104;44105;44106;44107;44108;44109;44110;44111;44112;44113;44114;44115;44116;44885;51808;51809;51810;51811;51812;5181…	6575;6577;26593;29824;39034;39142;40238;41061;43067;44105;44885;51810;63138;75986
O94760-2;B4DYP1;B4DGT0;O94760	O94760-2;B4DYP1;B4DGT0;O94760	2;2;2;2	2;2;2;2	2;2;2;2	N(G),N(G)-dimethylarginine dimethylaminohydrolase 1	DDAH1	>sp|O94760-2|DDAH1_HUMAN Isoform 2 of N(G),N(G)-dimethylarginine dimethylaminohydrolase 1 OS=Homo sapiens GN=DDAH1;>tr|B4DYP1|B4DYP1_HUMAN N(G),N(G)-dimethylarginine dimethylaminohydrolase 1 OS=Homo sapiens GN=DDAH1 PE=2 SV=1;>tr|B4DGT0|B4DGT0_HUMAN N(G),N	4	2	2	2	12.6	12.6	12.6	20.189	182	182;185;192;285	0.0011477	0.39476	0.41345	8.7786	5	2.6285	2.8663	58.004	5	6.7268	6.925	58.295	5	35680000	10593000	5191400	19895000				223	4631;9009	True;True	4881;9521	14721;14722;14723;14724;30184	24050;24051;24052;24053;24054;49889	24052;49889	94	159
B4DGU4;P35222;E7EMJ5;C9IZ65;E9PDF9;E7EV28	B4DGU4;P35222;E7EMJ5	4;4;2;1;1;1	4;4;2;1;1;1	4;4;2;1;1;1	Catenin beta-1	CTNNB1	>tr|B4DGU4|B4DGU4_HUMAN Catenin beta-1 OS=Homo sapiens GN=CTNNB1 PE=2 SV=1;>sp|P35222|CTNB1_HUMAN Catenin beta-1 OS=Homo sapiens GN=CTNNB1 PE=1 SV=1;>tr|E7EMJ5|E7EMJ5_HUMAN Catenin beta-1 (Fragment) OS=Homo sapiens GN=CTNNB1 PE=2 SV=1	6	4	4	4	11	11	11	84.765	774	774;781;150;59;100;108	2.4215e-57	0.19848	0.21082	26.813	23	0.4451	0.4681	27.451	23	2.2828	2.2546	26.33	22	164840000	102020000	19432000	43381000				224	79;112;1396;10710	True;True;True;True	81;115;1465;11415	154;155;248;249;250;251;252;253;254;255;256;4376;4377;35989;35990;35991;35992;35993;35994;35995;35996;35997;35998;35999	225;226;227;398;399;400;401;402;403;404;405;406;407;7258;7259;7260;59125;59126;59127;59128;59129;59130;59131;59132;59133;59134;59135;59136	226;402;7258;59133
B4DH53;Q66K74	B4DH53;Q66K74	4;4	4;4	4;4	Microtubule-associated protein 1S;MAP1S heavy chain;MAP1S light chain	MAP1S	>tr|B4DH53|B4DH53_HUMAN MAP1S light chain OS=Homo sapiens GN=MAP1S PE=2 SV=1;>sp|Q66K74|MAP1S_HUMAN Microtubule-associated protein 1S OS=Homo sapiens GN=MAP1S PE=1 SV=2	2	4	4	4	6.5	6.5	6.5	109.79	1033	1033;1059	1.9305e-19	0.96727	0.93922	49.279	10	2.1961	2.1784	49.684	10	2.19	2.2511	10.436	10	192240000	47212000	40829000	104200000				225	5358;11212;12975;14261	True;True;True;True	5648;11949;13803;15149	17197;37789;43171;43172;47416;47417;47418;47419;47420;47421	28120;62158;71009;71010;77968;77969;77970;77971;77972;77973;77974;77975;77976	28120;62158;71010;77975
Q96DH6-2;B4DHE8;Q96DH6;J3QKT5;J3KTC1;Q96DH6-3;H0YHB7;B4DM51;O43347	Q96DH6-2;B4DHE8;Q96DH6;J3QKT5;J3KTC1;Q96DH6-3;H0YHB7;B4DM51;O43347	2;2;2;1;1;1;1;1;1	2;2;2;1;1;1;1;1;1	2;2;2;1;1;1;1;1;1	RNA-binding protein Musashi homolog 2;RNA-binding protein Musashi homolog 1	MSI2;MSI1	>sp|Q96DH6-2|MSI2H_HUMAN Isoform 2 of RNA-binding protein Musashi homolog 2 OS=Homo sapiens GN=MSI2;>tr|B4DHE8|B4DHE8_HUMAN RNA-binding protein Musashi homolog 2 OS=Homo sapiens GN=MSI2 PE=2 SV=1;>sp|Q96DH6|MSI2H_HUMAN RNA-binding protein Musashi homolog 2	9	2	2	2	9.6	9.6	9.6	28.42	251	251;324;328;99;141;151;233;267;362	8.6542e-24	0.80734	0.86426	10.767	10	0.47297	0.53421	33.697	10	0.61902	0.61487	32.436	10	78118000	32915000	26816000	18388000				226	14235;14793	True;True	15123;15719	47368;47369;47370;47371;49464;49465;49466;49467;49468;49469	77892;77893;77894;77895;77896;77897;81323;81324;81325;81326;81327;81328;81329;81330;81331;81332	77895;81331
Q9C0B1-4;Q9C0B1-2;B4DHN4;Q9C0B1	Q9C0B1-4;Q9C0B1-2;B4DHN4;Q9C0B1	1;1;1;1	1;1;1;1	1;1;1;1	Alpha-ketoglutarate-dependent dioxygenase FTO	FTO	>sp|Q9C0B1-4|FTO_HUMAN Isoform 4 of Alpha-ketoglutarate-dependent dioxygenase FTO OS=Homo sapiens GN=FTO;>sp|Q9C0B1-2|FTO_HUMAN Isoform 2 of Alpha-ketoglutarate-dependent dioxygenase FTO OS=Homo sapiens GN=FTO;>tr|B4DHN4|B4DHN4_HUMAN Alpha-ketoglutarate-de	4	1	1	1	13.2	13.2	13.2	12.218	106	106;127;209;505	0.0010182	NaN	NaN	NaN	1	NaN	NaN	NaN	1	NaN	NaN	NaN	1	1208200	402930	616900	188360				227	10485	TRUE	11172	35224	57867	57867
P31942-6;P31942-5;P31942-4;B4DHY1;P31942-3;P31942-2;P31942	P31942-6;P31942-5;P31942-4;B4DHY1;P31942-3;P31942-2;P31942	1;1;1;1;1;1;1	1;1;1;1;1;1;1	1;1;1;1;1;1;1	Heterogeneous nuclear ribonucleoprotein H3	HNRNPH3	>sp|P31942-6|HNRH3_HUMAN Isoform 6 of Heterogeneous nuclear ribonucleoprotein H3 OS=Homo sapiens GN=HNRNPH3;>sp|P31942-5|HNRH3_HUMAN Isoform 5 of Heterogeneous nuclear ribonucleoprotein H3 OS=Homo sapiens GN=HNRNPH3;>sp|P31942-4|HNRH3_HUMAN Isoform 4 of He	7	1	1	1	12.2	12.2	12.2	15.413	139	139;145;215;238;297;331;346	8.1036e-05	NaN	NaN	NaN	0	NaN	NaN	NaN	0	NaN	NaN	NaN	1	1953100	397800	978120	577220				228	1035	TRUE	1084	3186	5288	5288
F8VVF3;B4DI89;F8VNX8;O14545	F8VVF3;B4DI89;F8VNX8;O14545	2;2;2;2	2;2;2;2	2;2;2;2	TRAF-type zinc finger domain-containing protein 1	TRAFD1	>tr|F8VVF3|F8VVF3_HUMAN TRAF-type zinc finger domain-containing protein 1 (Fragment) OS=Homo sapiens GN=TRAFD1 PE=2 SV=1;>tr|B4DI89|B4DI89_HUMAN TRAF-type zinc finger domain-containing protein 1 OS=Homo sapiens GN=TRAFD1 PE=2 SV=1;>tr|F8VNX8|F8VNX8_HUMAN T	4	2	2	2	15.6	15.6	15.6	15.633	135	135;164;283;582	2.1842e-06	2.2949	2.1624	152.5	3	0.88106	0.83921	145.36	3	0.38393	0.39671	26.24	3	9585000	6682500	2085900	816680				229	7797;9028	True;True	8250;9540	25914;30247;30248;30249	42552;49994;49995;49996	42552;49995
B4DIH5;P61201;H0YM03;H0YKU5;P61201-2	B4DIH5;P61201;H0YM03;H0YKU5;P61201-2	4;4;3;3;3	4;4;3;3;3	4;4;3;3;3	COP9 signalosome complex subunit 2	COPS2	>tr|B4DIH5|B4DIH5_HUMAN COP9 signalosome complex subunit 2 OS=Homo sapiens GN=COPS2 PE=2 SV=1;>sp|P61201|CSN2_HUMAN COP9 signalosome complex subunit 2 OS=Homo sapiens GN=COPS2 PE=1 SV=1;>tr|H0YM03|H0YM03_HUMAN COP9 signalosome complex subunit 2 (Fragment)	5	4	4	4	19	19	19	44.228	379	379;443;183;263;450	1.4739e-10	0.97166	0.97615	13.208	5	0.87831	0.958	20.669	5	1.0361	1.0025	14.641	5	22486000	7831800	7371500	7283000				230	2948;11698;11738;12336	True;True;True;True	3098;12459;12501;13130	9209;9210;39250;39348;41186	15189;15190;15191;64418;64568;67851	15190;64418;64568;67851	95	170
Q9NYJ8-2;B4DIR9;Q9NYJ8	Q9NYJ8-2;B4DIR9;Q9NYJ8	1;1;1	1;1;1	1;1;1	TGF-beta-activated kinase 1 and MAP3K7-binding protein 2	TAB2	>sp|Q9NYJ8-2|TAB2_HUMAN Isoform 2 of TGF-beta-activated kinase 1 and MAP3K7-binding protein 2 OS=Homo sapiens GN=TAB2;>tr|B4DIR9|B4DIR9_HUMAN TGF-beta-activated kinase 1 and MAP3K7-binding protein 2 OS=Homo sapiens GN=TAB2 PE=2 SV=1;>sp|Q9NYJ8|TAB2_HUMAN T	3	1	1	1	3.7	3.7	3.7	58.13	536	536;661;693	0.023012	NaN	NaN	NaN	1	NaN	NaN	NaN	1	NaN	NaN	NaN	1	2546400	1219500	536520	790420	+			231	10610	TRUE	11307	35623	58508	58508	96	75
B4DIT1;Q8WWN8	B4DIT1;Q8WWN8	1;1	1;1	1;1	Arf-GAP with Rho-GAP domain, ANK repeat and PH domain-containing protein 3	ARAP3	>tr|B4DIT1|B4DIT1_HUMAN Arf-GAP with Rho-GAP domain, ANK repeat and PH domain-containing protein 3 OS=Homo sapiens GN=ARAP3 PE=2 SV=1;>sp|Q8WWN8|ARAP3_HUMAN Arf-GAP with Rho-GAP domain, ANK repeat and PH domain-containing protein 3 OS=Homo sapiens GN=ARAP3	2	1	1	1	1.3	1.3	1.3	131.98	1193	1193;1544	1.1228e-08	NaN	NaN	NaN	1	NaN	NaN	NaN	1	NaN	NaN	NaN	1	10623000	7224000	2954600	444580				232	9595	TRUE	10146	32027	52814	52814
B4DIW9;O15084;O15084-4;O15084-1;O15084-2	B4DIW9;O15084;O15084-4;O15084-1;O15084-2	2;2;2;2;1	2;2;2;2;1	2;2;2;2;1	Serine/threonine-protein phosphatase 6 regulatory ankyrin repeat subunit A	ANKRD28	>tr|B4DIW9|B4DIW9_HUMAN Serine/threonine-protein phosphatase 6 regulatory ankyrin repeat subunit A OS=Homo sapiens GN=ANKRD28 PE=2 SV=1;>sp|O15084|ANR28_HUMAN Serine/threonine-protein phosphatase 6 regulatory ankyrin repeat subunit A OS=Homo sapiens GN=ANK	5	2	2	2	3.7	3.7	3.7	77.746	722	722;1053;1083;1086;899	3.9307e-11	1.0475	1.048	6.7417	2	1.0129	1.073	11.212	2	0.92513	0.93493	4.1296	2	5741100	2009400	1870000	1861800				233	13300;13851	True;True	14145;14724	44096;46203	72482;72483;72484;76033	72484;76033	97;98	99;256
B4DIZ2;P61086;D6RDM7;P61086-2;P61086-3	B4DIZ2;P61086;D6RDM7;P61086-2	3;3;2;2;1	3;3;2;2;1	3;3;2;2;1	Ubiquitin-conjugating enzyme E2 K	UBE2K	>tr|B4DIZ2|B4DIZ2_HUMAN Ubiquitin-conjugating enzyme E2 K OS=Homo sapiens GN=UBE2K PE=2 SV=1;>sp|P61086|UBE2K_HUMAN Ubiquitin-conjugating enzyme E2 K OS=Homo sapiens GN=UBE2K PE=1 SV=3;>tr|D6RDM7|D6RDM7_HUMAN Ubiquitin-conjugating enzyme E2 K (Fragment) OS	5	3	3	3	28.8	28.8	28.8	15.81	139	139;200;123;149;157	1.8124e-08	1.2352	1.286	14.494	7	1.0019	1.0765	15.158	7	0.83468	0.84714	15.305	7	84400000	23543000	32332000	28525000				234	9929;10415;14307	True;True;True	10492;11096;15195	33181;33182;33183;33184;33185;34975;47607	54683;54684;54685;54686;54687;54688;54689;54690;54691;57487;78275;78276	54684;57487;78276
Q9UPT5-2;B4DJ07;Q9UPT5-5;Q9UPT5-1;Q9UPT5-6;Q9UPT5;C9JME6;B5MCY9;K7ERQ5;Q9UPT5-4	Q9UPT5-2;B4DJ07;Q9UPT5-5;Q9UPT5-1;Q9UPT5-6;Q9UPT5	3;3;3;3;3;3;1;1;1;1	3;3;3;3;3;3;1;1;1;1	3;3;3;3;3;3;1;1;1;1	Exocyst complex component 7	EXOC7	>sp|Q9UPT5-2|EXOC7_HUMAN Isoform 2 of Exocyst complex component 7 OS=Homo sapiens GN=EXOC7;>tr|B4DJ07|B4DJ07_HUMAN Exocyst complex component 7 OS=Homo sapiens GN=EXOC7 PE=2 SV=1;>sp|Q9UPT5-5|EXOC7_HUMAN Isoform 5 of Exocyst complex component 7 OS=Homo sapi	10	3	3	3	9.2	9.2	9.2	74.712	653	653;656;676;684;707;735;121;159;161;283	2.0907e-20	0.64428	0.72351	24.406	5	0.60755	0.68976	44.618	5	1.2357	1.205	4.5199	5	73199000	29862000	19759000	23578000				235	8322;13760;15384	True;True;True	8802;14628;16346	27774;27775;45924;51388;51389	45983;45984;75579;84581;84582	45984;75579;84582
E9PQ90;E9PNJ2;E9PSH1;E9PJG4;B4DJE5;E9PNM1;P37268	E9PQ90;E9PNJ2;E9PSH1;E9PJG4;B4DJE5;E9PNM1;P37268	1;1;1;1;1;1;1	1;1;1;1;1;1;1	1;1;1;1;1;1;1	Squalene synthase	FDFT1	>tr|E9PQ90|E9PQ90_HUMAN Squalene synthase OS=Homo sapiens GN=FDFT1 PE=2 SV=1;>tr|E9PNJ2|E9PNJ2_HUMAN Squalene synthase OS=Homo sapiens GN=FDFT1 PE=2 SV=1;>tr|E9PSH1|E9PSH1_HUMAN Squalene synthase OS=Homo sapiens GN=FDFT1 PE=2 SV=1;>tr|E9PJG4|E9PJG4_HUMAN S	7	1	1	1	28.9	28.9	28.9	5.4413	45	45;51;67;150;374;410;417	4.2647e-06	1.3972	1.385	6.0762	2	2.0223	1.9663	6.4319	2	1.4824	1.5214	1.4156	2	13002000	2674000	4306900	6020900				236	1333	TRUE	1397	4140;4141	6935;6936	6936
H0YDT5;B4DJE7;B7Z9I1;P11310;P11310-2;Q5T4U5	H0YDT5;B4DJE7;B7Z9I1;P11310;P11310-2;Q5T4U5	1;1;1;1;1;1	1;1;1;1;1;1	1;1;1;1;1;1	Medium-chain specific acyl-CoA dehydrogenase, mitochondrial	ACADM	>tr|H0YDT5|H0YDT5_HUMAN Medium-chain-specific acyl-CoA dehydrogenase, mitochondrial (Fragment) OS=Homo sapiens GN=ACADM PE=2 SV=1;>tr|B4DJE7|B4DJE7_HUMAN Medium-chain-specific acyl-CoA dehydrogenase, mitochondrial OS=Homo sapiens GN=ACADM PE=2 SV=1;>tr|B7Z	6	1	1	1	22.4	22.4	22.4	7.0552	67	67;232;385;421;425;454	0.00012879	0.95073	0.93236	6.7274	9	0.44478	0.38938	13.939	9	0.46292	0.45958	7.8715	9	91734000	35579000	38591000	17564000				237	13917	TRUE	14790	46397;46398;46399;46400;46401;46402;46403;46404;46405	76320;76321;76322;76323;76324;76325;76326;76327;76328;76329;76330;76331	76330
Q96SY0-4;Q96SY0-3;H3BRY6;B4DVT3;Q96SY0;B4DJL6	Q96SY0-4;Q96SY0-3;H3BRY6;B4DVT3;Q96SY0;B4DJL6	1;1;1;1;1;1	1;1;1;1;1;1	1;1;1;1;1;1	von Willebrand factor A domain-containing protein 9	VWA9	>sp|Q96SY0-4|VWA9_HUMAN Isoform 4 of von Willebrand factor A domain-containing protein 9 OS=Homo sapiens GN=VWA9;>sp|Q96SY0-3|VWA9_HUMAN Isoform 3 of von Willebrand factor A domain-containing protein 9 OS=Homo sapiens GN=VWA9;>tr|H3BRY6|H3BRY6_HUMAN von Wi	6	1	1	1	5.7	5.7	5.7	48.434	439	439;461;468;482;518;554	1.0873e-06	3.0171	3.3159	15.974	2	1.279	1.4643	1.6063	2	0.43473	0.43529	16.404	2	24511000	4267600	14013000	6229500				238	2405	TRUE	2530	7522;7523	12447;12448;12449	12448
H3BT13;B4DJP7;P62318	H3BT13;B4DJP7;P62318	1;1;1	1;1;1	1;1;1	Small nuclear ribonucleoprotein Sm D3	SNRPD3	>tr|H3BT13|H3BT13_HUMAN Small nuclear ribonucleoprotein Sm D3 OS=Homo sapiens GN=SNRPD3 PE=4 SV=1;>tr|B4DJP7|B4DJP7_HUMAN Small nuclear ribonucleoprotein Sm D3 OS=Homo sapiens GN=SNRPD3 PE=2 SV=1;>sp|P62318|SMD3_HUMAN Small nuclear ribonucleoprotein Sm D3	3	1	1	1	33.9	33.9	33.9	6.9058	62	62;120;126	5.1957e-27	1.6879	1.6717	7.7954	16	1.3747	1.4703	10.789	16	0.83783	0.86517	25.35	16	318380000	72930000	133330000	112120000				239	14800	TRUE	15726	49478;49479;49480;49481;49482;49483;49484;49485;49486;49487;49488;49489;49490;49491;49492;49493	81342;81343;81344;81345;81346;81347;81348;81349;81350;81351;81352;81353;81354;81355;81356;81357;81358;81359;81360;81361;81362;81363;81364;81365;81366;81367;81368;81369;81370;81371;81372	81355
Q9UNH7-2;B4DJS7;Q9UNH7;G3V5X9	Q9UNH7-2;B4DJS7;Q9UNH7;G3V5X9	5;5;5;4	5;5;5;4	5;5;5;4	Sorting nexin-6	SNX6	>sp|Q9UNH7-2|SNX6_HUMAN Isoform 2 of Sorting nexin-6 OS=Homo sapiens GN=SNX6;>tr|B4DJS7|B4DJS7_HUMAN Sorting nexin 6, isoform CRA_e OS=Homo sapiens GN=SNX6 PE=2 SV=1;>sp|Q9UNH7|SNX6_HUMAN Sorting nexin-6 OS=Homo sapiens GN=SNX6 PE=1 SV=1;>tr|G3V5X9|G3V5X9_	4	5	5	5	19.3	19.3	19.3	33.57	290	290;294;406;239	7.721e-18	0.44324	0.44443	14.323	18	0.71413	0.71503	6.9837	18	1.5749	1.594	15.082	18	135320000	60072000	27699000	47552000				240	2190;6712;13457;14018;14139	True;True;True;True;True	2301;7099;14307;14897;15024	6850;22414;44617;44618;44619;44620;44621;44622;44623;44624;46668;46669;46670;46671;46672;46673;46674;47024	11350;36690;73446;73447;73448;73449;73450;73451;73452;73453;73454;73455;73456;73457;73458;73459;73460;76804;76805;76806;76807;76808;76809;76810;76811;76812;76813;76814;76815;77347	11350;36690;73452;76805;77347
B4DJV2;O75390;H0YIC4;F8VPF9;F8VPA1;F8VR34;F8VTT8;F8W1S4;F8W4S1;H0YH82;F8W642;F8W0J2;F8VZK9;F8VX07;F8VRP1;F8VX68;F8VWQ5;F8VVF6;F8VRI6;F8VU34	B4DJV2;O75390	7;7;2;2;2;2;2;2;2;2;1;1;1;1;1;1;1;1;1;1	7;7;2;2;2;2;2;2;2;2;1;1;1;1;1;1;1;1;1;1	6;6;2;2;2;1;1;2;1;2;1;0;1;1;1;1;0;0;1;0	Citrate synthase;Citrate synthase, mitochondrial	CS	>tr|B4DJV2|B4DJV2_HUMAN Citrate synthase OS=Homo sapiens GN=CS PE=2 SV=1;>sp|O75390|CISY_HUMAN Citrate synthase, mitochondrial OS=Homo sapiens GN=CS PE=1 SV=2	20	7	7	6	21.4	21.4	19.4	50.431	453	453;466;123;141;144;146;149;157;178;190;66;75;81;114;118;120;132;139;140;142	5.832e-26	1.1008	1.1403	14.395	28	1.0502	1.0633	14.436	28	0.93881	0.93989	11.633	28	758660000	240650000	269690000	248320000				241	648;1197;1758;2637;4851;5872;15325	True;True;True;True;True;True;True	677;1258;1848;2775;5110;6202;6203;16287	1984;1985;1986;1987;1988;1989;1990;1991;1992;1993;3665;5521;8226;15527;19251;19252;19253;19254;19255;19256;19257;51193;51194;51195;51196;51197;51198;51199	3298;3299;3300;3301;3302;3303;3304;3305;3306;3307;3308;3309;3310;3311;3312;3313;3314;3315;3316;3317;3318;3319;3320;3321;6074;9142;13572;25438;25439;25440;31444;31445;31446;31447;31448;31449;31450;31451;31452;31453;31454;31455;84263;84264;84265;84266;84267;84268;84269;84270;84271;84272;84273;84274	3317;6074;9142;13572;25439;31453;84264	99;100	230;360
J3KN15;B4DJV5;Q13610	J3KN15;B4DJV5;Q13610	1;1;1	1;1;1	1;1;1	Periodic tryptophan protein 1 homolog	PWP1	>tr|J3KN15|J3KN15_HUMAN Periodic tryptophan protein 1 homolog OS=Homo sapiens GN=PWP1 PE=4 SV=1;>tr|B4DJV5|B4DJV5_HUMAN Periodic tryptophan protein 1 homolog OS=Homo sapiens GN=PWP1 PE=2 SV=1;>sp|Q13610|PWP1_HUMAN Periodic tryptophan protein 1 homolog OS=H	3	1	1	1	4.9	4.9	4.9	48.225	430	430;439;501	0.00019996	0.58743	0.61381	60.291	2	0.60729	0.64056	42.175	2	0.90884	0.90001	29.685	2	7564400	2937800	2228900	2397700				242	15104	TRUE	16056	50428;50429	82897;82898;82899;82900	82900
H3BM47;B4DJW4;H3BPT3;H3BMU8;Q8NCC3	H3BM47;B4DJW4;H3BPT3;H3BMU8;Q8NCC3	1;1;1;1;1	1;1;1;1;1	1;1;1;1;1	Group XV phospholipase A2	PLA2G15	>tr|H3BM47|H3BM47_HUMAN Group XV phospholipase A2 (Fragment) OS=Homo sapiens GN=PLA2G15 PE=2 SV=1;>tr|B4DJW4|B4DJW4_HUMAN Group XV phospholipase A2 OS=Homo sapiens GN=PLA2G15 PE=2 SV=1;>tr|H3BPT3|H3BPT3_HUMAN Group XV phospholipase A2 (Fragment) OS=Homo sa	5	1	1	1	11	11	11	18.266	163	163;236;242;298;412	6.1983e-05	NaN	NaN	NaN	1	NaN	NaN	NaN	1	NaN	NaN	NaN	1	5851700	2760400	1416000	1675300				243	6037	TRUE	6389	19926	32452	32452
B4DJX9;Q96NX8;F8W9Z6;B7ZBM8;B7ZBM7;O14662-6;O14662-2;O14662-4;C9K0W8;O14662-5;O14662;G8JLE0;H3BU86	B4DJX9;Q96NX8;F8W9Z6;B7ZBM8;B7ZBM7;O14662-6;O14662-2;O14662-4;C9K0W8;O14662-5;O14662;G8JLE0;H3BU86	1;1;1;1;1;1;1;1;1;1;1;1;1	1;1;1;1;1;1;1;1;1;1;1;1;1	1;1;1;1;1;1;1;1;1;1;1;1;1	Syntaxin-16	STX16;STX16-NPEPL1	>tr|B4DJX9|B4DJX9_HUMAN Syntaxin 16, isoform CRA_c OS=Homo sapiens GN=STX16 PE=2 SV=1;>tr|Q96NX8|Q96NX8_HUMAN Syntaxin-16 OS=Homo sapiens GN=STX16 PE=2 SV=1;>tr|F8W9Z6|F8W9Z6_HUMAN Syntaxin-16 (Fragment) OS=Homo sapiens GN=STX16 PE=2 SV=1;>tr|B7ZBM8|B7ZBM8	13	1	1	1	16.5	16.5	16.5	16.278	139	139;202;204;219;251;272;304;308;308;321;325;325;382	2.1946e-05	NaN	NaN	NaN	1	NaN	NaN	NaN	1	NaN	NaN	NaN	1	7863400	4043000	2026000	1794400				244	12998	TRUE	13826	43212	71064	71064	101	19
B4DK77;Q9H6K4	B4DK77;Q9H6K4	1;1	1;1	1;1	Optic atrophy 3 protein	OPA3	>tr|B4DK77|B4DK77_HUMAN Optic atrophy 3 protein OS=Homo sapiens GN=OPA3 PE=2 SV=1;>sp|Q9H6K4|OPA3_HUMAN Optic atrophy 3 protein OS=Homo sapiens GN=OPA3 PE=1 SV=1	2	1	1	1	23.8	23.8	23.8	13.862	126	126;179	1.8277e-06	0.1517	0.15979	11.65	2	0.55489	0.58046	22.612	2	3.6579	3.8061	4.7948	2	11426000	7968800	690710	2766300				245	1552	TRUE	1631	4824;4825	7967;7968	7967
B4DK80;Q13472-2;Q13472	B4DK80;Q13472-2;Q13472	1;1;1	1;1;1	1;1;1	DNA topoisomerase;DNA topoisomerase 3-alpha	TOP3A	>tr|B4DK80|B4DK80_HUMAN DNA topoisomerase OS=Homo sapiens GN=TOP3A PE=2 SV=1;>sp|Q13472-2|TOP3A_HUMAN Isoform Short of DNA topoisomerase 3-alpha OS=Homo sapiens GN=TOP3A;>sp|Q13472|TOP3A_HUMAN DNA topoisomerase 3-alpha OS=Homo sapiens GN=TOP3A PE=1 SV=1	3	1	1	1	1.3	1.3	1.3	101.21	906	906;976;1001	3.1618e-05	NaN	NaN	NaN	1	NaN	NaN	NaN	1	NaN	NaN	NaN	1	1995000	260240	664930	1069900				246	12417	TRUE	13212	41401	68184	68184
B4DK85;Q92947	B4DK85;Q92947	1;1	1;1	1;1	Glutaryl-CoA dehydrogenase, mitochondrial	GCDH	>tr|B4DK85|B4DK85_HUMAN Glutaryl-CoA dehydrogenase, mitochondrial OS=Homo sapiens GN=GCDH PE=2 SV=1;>sp|Q92947|GCDH_HUMAN Glutaryl-CoA dehydrogenase, mitochondrial OS=Homo sapiens GN=GCDH PE=1 SV=1	2	1	1	1	6.1	6.1	6.1	42.328	394	394;438	0.0028963	NaN	NaN	NaN	1	NaN	NaN	NaN	1	NaN	NaN	NaN	1	27010000	10710000	9204000	7096700				247	5292	TRUE	5579	17011	27810	27810	102	361
B4DKB2;P42892-3;P42892-2;P42892-4;P42892	B4DKB2;P42892-3;P42892-2;P42892-4;P42892	2;2;2;2;2	2;2;2;2;2	2;2;2;2;2	Endothelin-converting enzyme 1	ECE1	>tr|B4DKB2|B4DKB2_HUMAN Endothelin-converting enzyme 1 OS=Homo sapiens GN=ECE1 PE=2 SV=1;>sp|P42892-3|ECE1_HUMAN Isoform C of Endothelin-converting enzyme 1 OS=Homo sapiens GN=ECE1;>sp|P42892-2|ECE1_HUMAN Isoform A of Endothelin-converting enzyme 1 OS=Homo	5	2	2	2	3.8	3.8	3.8	83.573	738	738;754;758;767;770	5.4385e-08	0.69375	0.65653	13.764	6	0.38095	0.37754	5.376	6	0.53454	0.51728	10.217	6	18723000	9142600	6147700	3432800				248	12253;13841	True;True	13043;14714	40975;40976;46179;46180;46181;46182	67520;67521;76000;76001;76002;76003;76004;76005	67521;76002
B4DKF8;Q9NYI0-3;E5RJ29;Q9NYI0-2;Q9NYI0;J3KQK0	B4DKF8;Q9NYI0-3;E5RJ29;Q9NYI0-2;Q9NYI0;J3KQK0	3;3;3;3;3;3	3;3;3;3;3;3	3;3;3;3;3;3	PH and SEC7 domain-containing protein 3	PSD3	>tr|B4DKF8|B4DKF8_HUMAN PH and SEC7 domain-containing protein 3 OS=Homo sapiens GN=PSD3 PE=2 SV=1;>sp|Q9NYI0-3|PSD3_HUMAN Isoform 3 of PH and SEC7 domain-containing protein 3 OS=Homo sapiens GN=PSD3;>tr|E5RJ29|E5RJ29_HUMAN PH and SEC7 domain-containing pro	6	3	3	3	8.8	8.8	8.8	42.465	376	376;513;982;1047;1048;1049	1.5472e-05	0.16317	0.16287	57.989	5	0.14644	0.16098	30.387	5	1.0323	1.103	55.457	5	10593000	8292700	888380	1411900				249	7574;9010;10417	True;True;True	8012;9522;11098	25139;25140;30185;30186;34980	41147;41148;49890;49891;57494	41148;49890;57494
B4DKG8;Q01780-2;Q01780	B4DKG8;Q01780-2;Q01780	7;7;7	7;7;7	7;7;7	Exosome component 10	EXOSC10	>tr|B4DKG8|B4DKG8_HUMAN Exosome component 10 OS=Homo sapiens GN=EXOSC10 PE=2 SV=1;>sp|Q01780-2|EXOSX_HUMAN Isoform 2 of Exosome component 10 OS=Homo sapiens GN=EXOSC10;>sp|Q01780|EXOSX_HUMAN Exosome component 10 OS=Homo sapiens GN=EXOSC10 PE=1 SV=2	3	7	7	7	15.3	15.3	15.3	77.769	679	679;860;885	1.9011e-19	4.3873	4.8347	82.908	11	3.6882	3.3557	87.71	11	0.73388	0.72866	12.743	11	80145000	16510000	37409000	26227000				250	1515;3160;3709;6147;7243;9228;14420	True;True;True;True;True;True;True	1592;3327;3897;6503;7668;9747;15315	4726;9790;11528;11529;11530;11531;20355;24188;30906;30907;47991	7826;16132;16133;18952;18953;18954;18955;18956;18957;18958;33214;33215;39564;51075;51076;78880	7826;16132;18953;33215;39564;51075;78880
C9J0K6;B4DKK2;P30626-2;P30626	C9J0K6;B4DKK2;P30626-2;P30626	2;2;2;2	2;2;2;2	2;2;2;2	Sorcin	SRI	>tr|C9J0K6|C9J0K6_HUMAN Sorcin OS=Homo sapiens GN=SRI PE=2 SV=1;>tr|B4DKK2|B4DKK2_HUMAN Sorcin OS=Homo sapiens GN=SRI PE=2 SV=1;>sp|P30626-2|SORCN_HUMAN Isoform 2 of Sorcin OS=Homo sapiens GN=SRI;>sp|P30626|SORCN_HUMAN Sorcin OS=Homo sapiens GN=SRI PE=1 SV	4	2	2	2	12.9	12.9	12.9	17.605	155	155;180;183;198	2.4776e-19	1.0383	1.0574	7.545	3	1.1512	1.2752	13.72	3	1.1825	1.1795	7.8517	3	29812000	8467900	9614800	11729000				251	2990;11605	True;True	3140;12364	9289;9290;38962	15311;15312;63972	15312;63972
B4DKR0;Q13190-3;Q13190-2;F8W8Q9;Q13190;H7C3X5;E9PNU4	B4DKR0;Q13190-3;Q13190-2;F8W8Q9;Q13190;H7C3X5;E9PNU4	3;3;3;3;3;2;2	3;3;3;3;3;2;2	3;3;3;3;3;2;2	Syntaxin-5	STX5	>tr|B4DKR0|B4DKR0_HUMAN Syntaxin 5A, isoform CRA_c OS=Homo sapiens GN=STX5 PE=2 SV=1;>sp|Q13190-3|STX5_HUMAN Isoform 3 of Syntaxin-5 OS=Homo sapiens GN=STX5;>sp|Q13190-2|STX5_HUMAN Isoform 2 of Syntaxin-5 OS=Homo sapiens GN=STX5;>tr|F8W8Q9|F8W8Q9_HUMAN Syn	7	3	3	3	21.6	21.6	21.6	29.233	259	259;267;301;321;355;158;250	3.717e-13	0.57473	0.6147	10.94	5	0.62607	0.72502	55.398	5	1.0708	1.0905	62.801	5	79552000	33374000	20128000	26050000				252	850;1109;5885	True;True;True	890;1163;6216	2652;3407;19297;19298;19299;19300	4364;4365;4366;4367;5645;31512;31513;31514;31515	4367;5645;31512
Q9H8Y8-2;Q9H8Y8;B4DKT0	Q9H8Y8-2;Q9H8Y8;B4DKT0	4;4;4	4;4;4	4;4;4	Golgi reassembly-stacking protein 2	GORASP2	>sp|Q9H8Y8-2|GORS2_HUMAN Isoform 2 of Golgi reassembly-stacking protein 2 OS=Homo sapiens GN=GORASP2;>sp|Q9H8Y8|GORS2_HUMAN Golgi reassembly-stacking protein 2 OS=Homo sapiens GN=GORASP2 PE=1 SV=3;>tr|B4DKT0|B4DKT0_HUMAN Golgi reassembly-stacking protein 2	3	4	4	4	22.4	22.4	22.4	39.768	384	384;452;464	6.38e-23	0.27247	0.27067	33.685	6	0.33063	0.34576	19.708	5	1.2237	1.2972	18.408	5	83888000	53824000	14440000	15624000				253	3444;7288;10002;11239	True;True;True;True	3622;7716;10569;11977	10642;10643;24332;33435;37866;37867	17454;17455;17456;17457;17458;39810;55123;62271;62272;62273	17456;39810;55123;62272
H7C2D8;Q9BV36-3;B4DKW7;Q9BV36-2;Q9BV36	H7C2D8;Q9BV36-3;B4DKW7;Q9BV36-2;Q9BV36	1;1;1;1;1	1;1;1;1;1	1;1;1;1;1	Melanophilin	MLPH	>tr|H7C2D8|H7C2D8_HUMAN Melanophilin (Fragment) OS=Homo sapiens GN=MLPH PE=4 SV=1;>sp|Q9BV36-3|MELPH_HUMAN Isoform 3 of Melanophilin OS=Homo sapiens GN=MLPH;>tr|B4DKW7|B4DKW7_HUMAN Melanophilin OS=Homo sapiens GN=MLPH PE=2 SV=1;>sp|Q9BV36-2|MELPH_HUMAN Iso	5	1	1	1	7.4	7.4	7.4	22.164	204	204;480;551;572;600	0.00079277	NaN	NaN	NaN	1	NaN	NaN	NaN	1	NaN	NaN	NaN	1	2114600	814240	104250	1196100				254	5509	TRUE	5809	17853	29224	29224
P49589-2;B4DKY1;P49589;P49589-3;A8MVQ3;C9JLN0;E9PRS8;E9PLP0	P49589-2;B4DKY1;P49589;P49589-3;A8MVQ3	6;6;6;6;5;1;1;1	6;6;6;6;5;1;1;1	6;6;6;6;5;1;1;1	Cysteine--tRNA ligase, cytoplasmic	CARS	>sp|P49589-2|SYCC_HUMAN Isoform 2 of Cysteine--tRNA ligase, cytoplasmic OS=Homo sapiens GN=CARS;>tr|B4DKY1|B4DKY1_HUMAN Cysteine--tRNA ligase, cytoplasmic OS=Homo sapiens GN=CARS PE=2 SV=1;>sp|P49589|SYCC_HUMAN Cysteine--tRNA ligase, cytoplasmic OS=Homo sa	8	6	6	6	9.1	9.1	9.1	82.845	726	726;739;748;831;738;45;76;128	1.3956e-23	1.3543	1.3169	91.728	17	2.1945	2.1689	89.723	17	1.5623	1.5758	17.033	17	206820000	57407000	56014000	93398000				255	3507;4139;7193;8873;11756;15712	True;True;True;True;True;True	3688;4363;7617;9382;12525;16695	10840;13163;13164;13165;13166;13167;24025;24026;29678;29679;29680;39420;39421;39422;39423;39424;52590	17791;21610;21611;21612;21613;21614;21615;21616;39301;39302;49065;49066;49067;64679;64680;64681;64682;64683;86492	17791;21614;39301;49067;64683;86492
B4DL14;P36542-2;P36542	B4DL14;P36542-2;P36542	4;4;4	4;4;4	4;4;4	ATP synthase subunit gamma;ATP synthase subunit gamma, mitochondrial	ATP5C1	>tr|B4DL14|B4DL14_HUMAN ATP synthase subunit gamma OS=Homo sapiens GN=ATP5C1 PE=2 SV=1;>sp|P36542-2|ATPG_HUMAN Isoform Heart of ATP synthase subunit gamma, mitochondrial OS=Homo sapiens GN=ATP5C1;>sp|P36542|ATPG_HUMAN ATP synthase subunit gamma, mitochondr	3	4	4	4	18	18	18	27.512	250	250;297;298	2.1815e-19	0.72829	0.74794	26.863	12	0.55235	0.58477	22.314	12	0.74258	0.74275	9.6676	12	159290000	71071000	49400000	38816000				256	4751;5838;7489;13595	True;True;True;True	5006;6164;7924;14453	15163;15164;19124;19125;19126;19127;24866;45358;45359;45360;45361;45362	24863;24864;31242;31243;31244;31245;31246;31247;40657;74655;74656;74657;74658;74659;74660	24863;31247;40657;74659
B4DL54;H0YHI0;H0YIM9;H0YID9;H0YHA3;G3V4C9;Q8WUH1;Q8WUH1-2;B4E1A0;P49356	B4DL54;H0YHI0;H0YIM9;H0YID9;H0YHA3;G3V4C9;Q8WUH1;Q8WUH1-2;B4E1A0;P49356	2;2;1;1;1;1;1;1;1;1	2;2;1;1;1;1;1;1;1;1	2;2;1;1;1;1;1;1;1;1	Protein Churchill;Protein farnesyltransferase subunit beta	CHURC1-FNTB;CHURC1;FNTB	>tr|B4DL54|B4DL54_HUMAN Protein CHURC1-FNTB OS=Homo sapiens GN=CHURC1-FNTB PE=2 SV=1;>tr|H0YHI0|H0YHI0_HUMAN Protein CHURC1-FNTB (Fragment) OS=Homo sapiens GN=CHURC1-FNTB PE=2 SV=1;>tr|H0YIM9|H0YIM9_HUMAN Protein CHURC1-FNTB (Fragment) OS=Homo sapiens GN=C	10	2	2	2	3.2	3.2	3.2	52.785	471	471;472;85;95;126;135;139;140;391;437	6.1023e-07	0.82937	0.96038	21.752	5	1.6712	1.5506	40.944	5	2.0443	2.0001	23.618	5	32622000	8304200	7792500	16525000				257	3884;10423	True;True	4089;11104	12231;35002;35003;35004;35005	20083;57522;57523;57524;57525;57526;57527	20083;57525
B4DLH2;Q8N357	B4DLH2;Q8N357	1;1	1;1	1;1	Solute carrier family 35 member F6	C2orf18;SLC35F6	>tr|B4DLH2|B4DLH2_HUMAN Chromosome 2 open reading frame 18, isoform CRA_c OS=Homo sapiens GN=C2orf18 PE=2 SV=1;>sp|Q8N357|S35F6_HUMAN Solute carrier family 35 member F6 OS=Homo sapiens GN=SLC35F6 PE=1 SV=1	2	1	1	1	2.4	2.4	2.4	31.096	288	288;371	0.0049571	NaN	NaN	NaN	1	NaN	NaN	NaN	1	NaN	NaN	NaN	1	12144000	4978900	5195500	1969800				258	6010	TRUE	6361	19835	32314;32315	32315
P52815;B4DLN1	P52815;B4DLN1	1;1	1;1	1;1	39S ribosomal protein L12, mitochondrial	MRPL12;SLC25A10	>sp|P52815|RM12_HUMAN 39S ribosomal protein L12, mitochondrial OS=Homo sapiens GN=MRPL12 PE=1 SV=2;>tr|B4DLN1|B4DLN1_HUMAN Mitochondrial dicarboxylate carrier OS=Homo sapiens GN=SLC25A10 PE=2 SV=1	2	1	1	1	6.1	6.1	6.1	21.348	198	198;442	0.0091476	NaN	NaN	NaN	1	NaN	NaN	NaN	1	NaN	NaN	NaN	1	9358600	3428900	3265400	2664200				259	11088	TRUE	11823	37419	61582	61582
B4DLR2;Q12884;Q12884-2	B4DLR2;Q12884;Q12884-2	2;2;1	2;2;1	2;2;1	Seprase	FAP	>tr|B4DLR2|B4DLR2_HUMAN Seprase OS=Homo sapiens GN=FAP PE=2 SV=1;>sp|Q12884|SEPR_HUMAN Seprase OS=Homo sapiens GN=FAP PE=1 SV=5;>sp|Q12884-2|SEPR_HUMAN Isoform 2 of Seprase OS=Homo sapiens GN=FAP	3	2	2	2	6.1	6.1	6.1	84.861	735	735;760;239	2.9529e-10	0.32416	0.35761	25.31	4	0.17598	0.19312	67.328	4	0.44684	0.45904	72.165	4	24687000	17190000	5047500	2449100				260	11022;16153	True;True	11752;17167	37165;54259;54260;54261	61218;89241;89242;89243;89244;89245	61218;89242
Q7Z721;B4DLT4;P23443-2;F6UYM1;P23443;K7ERJ3	Q7Z721;B4DLT4;P23443-2;F6UYM1;P23443;K7ERJ3	2;2;2;2;2;1	2;2;2;2;2;1	2;2;2;2;2;1	Ribosomal protein S6 kinase beta-1	RPS6KB1	>tr|Q7Z721|Q7Z721_HUMAN RPS6KB1 protein OS=Homo sapiens GN=RPS6KB1 PE=2 SV=1;>tr|B4DLT4|B4DLT4_HUMAN Ribosomal protein S6 kinase beta-1 OS=Homo sapiens GN=RPS6KB1 PE=2 SV=1;>sp|P23443-2|KS6B1_HUMAN Isoform Alpha II of Ribosomal protein S6 kinase beta-1 OS=	6	2	2	2	5.5	5.5	5.5	51.016	451	451;472;502;502;525;54	4.1219e-05	1.0931	1.1353	77.722	3	0.79616	0.93765	55.894	3	0.57992	0.55569	14.963	3	29423000	9418800	11491000	8513300				261	8657;11989	True;True	9151;12766	28828;28829;40189	47693;47694;66105	47693;66105
B4DM43;H7C308;F5GZU5;Q96RN5-3;G3V1P5;Q96RN5-2;Q96RN5	B4DM43;H7C308;F5GZU5;Q96RN5-3;G3V1P5;Q96RN5-2;Q96RN5	1;1;1;1;1;1;1	1;1;1;1;1;1;1	1;1;1;1;1;1;1	Mediator of RNA polymerase II transcription subunit 15	MED15	>tr|B4DM43|B4DM43_HUMAN Mediator of RNA polymerase II transcription subunit 15 OS=Homo sapiens GN=MED15 PE=2 SV=1;>tr|H7C308|H7C308_HUMAN Mediator of RNA polymerase II transcription subunit 15 (Fragment) OS=Homo sapiens GN=MED15 PE=4 SV=1;>tr|F5GZU5|F5GZU5	7	1	1	1	9.5	9.5	9.5	21.722	189	189;194;637;677;722;748;788	3.6356e-15	1.6941	1.7051	27.035	3	2.4397	2.7594	8.5492	3	1.3024	1.2411	10.909	3	20388000	3705200	7322900	9360300				262	8844	TRUE	9353	29583;29584;29585	48919;48920;48921;48922;48923;48924	48919
B4DM50;Q9Y3A3-2;Q9Y3A3-3;Q9Y3A3	B4DM50;Q9Y3A3-2;Q9Y3A3-3;Q9Y3A3	2;2;2;2	2;2;2;2	2;2;2;2	MOB-like protein phocein	MOB4	>tr|B4DM50|B4DM50_HUMAN MOB-like protein phocein OS=Homo sapiens GN=MOB4 PE=2 SV=1;>sp|Q9Y3A3-2|PHOCN_HUMAN Isoform 2 of MOB-like protein phocein OS=Homo sapiens GN=MOB4;>sp|Q9Y3A3-3|PHOCN_HUMAN Isoform 3 of MOB-like protein phocein OS=Homo sapiens GN=MOB4	4	2	2	2	23	23	23	14.644	126	126;193;204;225	3.4581e-06	0.39424	0.39405	60.918	2	0.63552	0.65017	63.895	2	1.6882	1.7829	0.19183	2	4627500	1959600	973950	1694000				263	6212;11639	True;True	6573;12399	20650;39077	33704;64155;64156	33704;64156
B4DME2;Q9BZL4-2;B5MEC7;K7EL81;Q9BZL4-3;Q9BZL4-4;Q9BZL4;K7ER83	B4DME2;Q9BZL4-2;B5MEC7;K7EL81;Q9BZL4-3;Q9BZL4-4;Q9BZL4;K7ER83	2;2;2;2;2;2;2;1	2;2;2;2;2;2;2;1	2;2;2;2;2;2;2;1	Protein phosphatase 1 regulatory subunit 12C	PPP1R12C	>tr|B4DME2|B4DME2_HUMAN Protein phosphatase 1 regulatory subunit 12C OS=Homo sapiens GN=PPP1R12C PE=2 SV=1;>sp|Q9BZL4-2|PP12C_HUMAN Isoform 2 of Protein phosphatase 1 regulatory subunit 12C OS=Homo sapiens GN=PPP1R12C;>tr|B5MEC7|B5MEC7_HUMAN Protein phosph	8	2	2	2	7.5	7.5	7.5	77.168	707	707;719;719;737;780;781;782;234	0.00014566	0.16578	0.16625	10.259	3	0.34309	0.28281	31.356	3	1.9005	1.8711	48.132	3	6749300	4856100	501480	1391700				264	7148;12183	True;True	7566;12972	23876;23877;40760	39062;39063;67108	39062;67108
B4DMK0;Q15907;M0R2D0	B4DMK0;Q15907	5;5;1	1;1;1	1;1;1	Ras-related protein Rab-11B	RAB11B	>tr|B4DMK0|B4DMK0_HUMAN Ras-related protein Rab-11B OS=Homo sapiens GN=RAB11B PE=2 SV=1;>sp|Q15907|RB11B_HUMAN Ras-related protein Rab-11B OS=Homo sapiens GN=RAB11B PE=1 SV=4	3	5	1	1	37.4	11.7	11.7	19.971	179	179;218;60	1.6687e-46	NaN	NaN	NaN	1	NaN	NaN	NaN	1	NaN	NaN	NaN	1	2012500	829640	700840	481990	+			265	894;1682;5909;10848;15307	False;False;False;True;False	934;1769;1770;6240;11569;16266	2785;5292;5293;5294;5295;5296;5297;5298;5299;5300;5301;5302;5303;5304;5305;5306;5307;5308;5309;5310;5311;19391;19392;19393;36605;51132	4584;8761;8762;8763;8764;8765;8766;8767;8768;8769;8770;8771;8772;8773;8774;8775;8776;8777;8778;8779;8780;8781;8782;8783;8784;8785;8786;8787;8788;8789;8790;31634;31635;31636;31637;60280;84183	4584;8768;31636;60280;84183	103	120
B4DMQ3;Q9BW27;J3QL54;J3KT10;J3KS87;J3KSH3;J3KRC0;J3QLV0;F5H0W7;J3QLD4;B4DPW1	B4DMQ3;Q9BW27;J3QL54;J3KT10	3;3;2;2;1;1;1;1;1;1;1	3;3;2;2;1;1;1;1;1;1;1	3;3;2;2;1;1;1;1;1;1;1	Nuclear pore complex protein Nup85	NUP85	>tr|B4DMQ3|B4DMQ3_HUMAN Nuclear pore complex protein Nup85 OS=Homo sapiens GN=NUP85 PE=2 SV=1;>sp|Q9BW27|NUP85_HUMAN Nuclear pore complex protein Nup85 OS=Homo sapiens GN=NUP85 PE=1 SV=1;>tr|J3QL54|J3QL54_HUMAN Nuclear pore complex protein Nup85 OS=Homo sa	11	3	3	3	8.9	8.9	8.9	69.799	610	610;656;544;611;98;120;169;191;259;272;462	6.0446e-21	1.6452	1.6708	69.025	5	1.088	1.1644	68.092	5	0.66132	0.6846	8.1513	5	39906000	15219000	15035000	9652000				266	8617;12226;13802	True;True;True	9108;13016;14674	28702;28703;28704;40909;46067	47516;47517;47518;67398;67399;67400;75810	47517;67400;75810
J3QKT4;J3KQ22;E2QRB3;P32322-2;P32322;B4DMU0	J3QKT4;J3KQ22;E2QRB3;P32322-2;P32322;B4DMU0	2;2;2;2;2;2	2;2;2;2;2;2	2;2;2;2;2;2	Pyrroline-5-carboxylate reductase;Pyrroline-5-carboxylate reductase 1, mitochondrial	PYCR1	>tr|J3QKT4|J3QKT4_HUMAN Pyrroline-5-carboxylate reductase (Fragment) OS=Homo sapiens GN=PYCR1 PE=3 SV=1;>tr|J3KQ22|J3KQ22_HUMAN Pyrroline-5-carboxylate reductase (Fragment) OS=Homo sapiens GN=PYCR1 PE=3 SV=1;>tr|E2QRB3|E2QRB3_HUMAN Pyrroline-5-carboxylate	6	2	2	2	14.9	14.9	14.9	25.626	242	242;253;288;316;319;346	2.0193e-16	7.9421	8.0258	123.89	15	2.7968	3.2464	128.08	15	0.38194	0.39217	21.397	15	258990000	16623000	171730000	70632000				267	2025;10215	True;True	2129;10841;10842	6312;6313;6314;6315;6316;6317;34218;34219;34220;34221;34222;34223;34224;34225;34226	10490;10491;10492;10493;10494;10495;56317;56318;56319;56320;56321;56322;56323;56324;56325	10490;56324	104	186
K7EQS7;B4DMX0;Q06136	K7EQS7;B4DMX0;Q06136	1;1;1	1;1;1	1;1;1	3-ketodihydrosphingosine reductase	KDSR	>tr|K7EQS7|K7EQS7_HUMAN 3-ketodihydrosphingosine reductase (Fragment) OS=Homo sapiens GN=KDSR PE=4 SV=1;>tr|B4DMX0|B4DMX0_HUMAN 3-ketodihydrosphingosine reductase OS=Homo sapiens GN=KDSR PE=2 SV=1;>sp|Q06136|KDSR_HUMAN 3-ketodihydrosphingosine reductase OS	3	1	1	1	12.9	12.9	12.9	16.773	155	155;268;332	8.5172e-06	0.53573	0.57737	17.198	4	0.51161	0.56082	12.683	4	0.97167	0.98776	21.498	4	22555000	11262000	5545800	5748000				268	11273	TRUE	12013	37980;37981;37982;37983	62456;62457;62458;62459	62457
J3QL05;J3KP15;B4DN89;Q01130	J3QL05;J3KP15;B4DN89;Q01130	3;3;3;3	3;3;3;3	3;3;3;3	Serine/arginine-rich splicing factor 2	SRSF2;SFRS2	>tr|J3QL05|J3QL05_HUMAN Serine/arginine-rich-splicing factor 2 (Fragment) OS=Homo sapiens GN=SRSF2 PE=4 SV=1;>tr|J3KP15|J3KP15_HUMAN Serine/arginine-rich-splicing factor 2 (Fragment) OS=Homo sapiens GN=SRSF2 PE=4 SV=1;>tr|B4DN89|B4DN89_HUMAN Serine/arginin	4	3	3	3	33.8	33.8	33.8	15.156	130	130;134;209;221	1.3648e-07	1.5983	1.611	1.9411	4	1.5671	1.4338	8.5536	4	0.97844	0.93149	9.679	4	167290000	41793000	62611000	62889000				269	1426;13256;15771	True;True;True	1500;14099;16760	4460;43960;52854;52855	7374;72278;86907;86908;86909;86910	7374;72278;86910
B4DNI9;Q8N1B4	B4DNI9;Q8N1B4	2;2	2;2	2;2	Vacuolar protein sorting-associated protein 52 homolog	VPS52	>tr|B4DNI9|B4DNI9_HUMAN Vacuolar protein sorting-associated protein 52 homolog OS=Homo sapiens GN=VPS52 PE=2 SV=1;>sp|Q8N1B4|VPS52_HUMAN Vacuolar protein sorting-associated protein 52 homolog OS=Homo sapiens GN=VPS52 PE=1 SV=1	2	2	2	2	6.7	6.7	6.7	68.495	598	598;723	9.2407e-05	0.95166	0.93369	16.801	3	0.76515	0.73619	49.032	3	0.83778	0.86364	22.924	3	6078400	1957200	2008400	2112800				270	8691;8705	True;True	9187;9205	28962;28963;29095	47903;47904;47905;47906;48140	47904;48140
Q9Y3F4;B4DNJ6;B0AZV0;H0YH33	Q9Y3F4;B4DNJ6;B0AZV0	8;8;5;1	8;8;5;1	8;8;5;1	Serine-threonine kinase receptor-associated protein	STRAP	>sp|Q9Y3F4|STRAP_HUMAN Serine-threonine kinase receptor-associated protein OS=Homo sapiens GN=STRAP PE=1 SV=1;>tr|B4DNJ6|B4DNJ6_HUMAN Serine-threonine kinase receptor-associated protein OS=Homo sapiens GN=STRAP PE=2 SV=1;>tr|B0AZV0|B0AZV0_HUMAN Serine-thre	4	8	8	8	30.3	30.3	30.3	38.438	350	350;363;256;95	1.4684e-41	1.5426	1.6698	22.125	17	1.357	1.4299	23.114	17	0.91022	0.89525	13.406	17	232970000	55869000	89810000	87294000				271	97;4576;7481;9933;11571;12489;12678;15365	True;True;True;True;True;True;True;True	100;4824;7916;10496;12325;13286;13490;16327	209;14584;14585;24841;24842;33201;33202;33203;33204;38876;38877;38878;38879;41563;42309;51325;51326;51327	316;317;23830;23831;23832;23833;40615;40616;54711;54712;54713;54714;63846;63847;63848;63849;63850;63851;63852;68412;68413;69658;69659;84479;84480;84481;84482	316;23832;40615;54711;63847;68413;69658;84481
J3KRJ2;J3KRF8;Q96GD4-3;J3QR41;J3KTD6;J3QLN8;J3KT86;B4DNM4;Q96GD4-2;Q96GD4;J9JID1	J3KRJ2;J3KRF8;Q96GD4-3;J3QR41;J3KTD6;J3QLN8;J3KT86;B4DNM4;Q96GD4-2;Q96GD4;J9JID1	1;1;1;1;1;1;1;1;1;1;1	1;1;1;1;1;1;1;1;1;1;1	1;1;1;1;1;1;1;1;1;1;1	Aurora kinase B	AURKB	>tr|J3KRJ2|J3KRJ2_HUMAN Aurora kinase B (Fragment) OS=Homo sapiens GN=AURKB PE=4 SV=1;>tr|J3KRF8|J3KRF8_HUMAN Aurora kinase B OS=Homo sapiens GN=AURKB PE=4 SV=1;>sp|Q96GD4-3|AURKB_HUMAN Isoform 3 of Aurora kinase B OS=Homo sapiens GN=AURKB;>tr|J3QR41|J3QR4	11	1	1	1	21.4	21.4	21.4	7.7629	70	70;123;142;172;228;231;242;303;312;344;345	6.3887e-06	NaN	NaN	NaN	1	NaN	NaN	NaN	1	NaN	NaN	NaN	1	3776800	287780	2591600	897410				272	5494	TRUE	5793	17792	29121	29121
Q5TBH8;B4DNM9;O15228;Q5TBH6	Q5TBH8;B4DNM9;O15228;Q5TBH6	2;2;2;1	2;2;2;1	2;2;2;1	Dihydroxyacetone phosphate acyltransferase	GNPAT	>tr|Q5TBH8|Q5TBH8_HUMAN Dihydroxyacetone phosphate acyltransferase (Fragment) OS=Homo sapiens GN=GNPAT PE=2 SV=1;>tr|B4DNM9|B4DNM9_HUMAN Dihydroxyacetone phosphate acyltransferase OS=Homo sapiens GN=GNPAT PE=2 SV=1;>sp|O15228|GNPAT_HUMAN Dihydroxyacetone p	4	2	2	2	5.1	5.1	5.1	67.045	587	587;619;680;222	1.5167e-07	0.62891	0.77996	44.954	4	0.68849	0.78042	13.882	4	1.0076	1.0077	46.959	4	56339000	24885000	18702000	12753000				273	550;2197	True;True	575;2308	1649;1650;1651;6865	2694;2695;2696;2697;11369	2696;11369
C9JWD4;Q03154;B4DNW0;C9J9D8;C9J6I6;F8WC59;C9JYZ0;C9JMV9	C9JWD4;Q03154;B4DNW0;C9J9D8;C9J6I6;F8WC59;C9JYZ0;C9JMV9	6;6;6;5;5;4;4;4	6;6;6;5;5;4;4;4	6;6;6;5;5;4;4;4	Aminoacylase-1	ACY1;ABHD14A-ACY1	>tr|C9JWD4|C9JWD4_HUMAN Aminoacylase-1 OS=Homo sapiens GN=ACY1 PE=2 SV=1;>sp|Q03154|ACY1_HUMAN Aminoacylase-1 OS=Homo sapiens GN=ACY1 PE=1 SV=1;>tr|B4DNW0|B4DNW0_HUMAN Aminoacylase-1 OS=Homo sapiens GN=ACY1 PE=2 SV=1;>tr|C9J9D8|C9J9D8_HUMAN Aminoacylase-1	8	6	6	6	25.4	25.4	25.4	38.628	343	343;408;498;336;373;201;228;509	1.8085e-32	2.9296	3.0369	13.866	20	0.80147	0.85173	40.196	20	0.28663	0.29544	35.533	20	146480000	32726000	85714000	28044000				274	353;2738;4909;8819;13866;14075	True;True;True;True;True;True	361;2882;5173;9326;14739;14956	969;8602;15722;29507;29508;29509;29510;46248;46249;46250;46251;46252;46253;46254;46255;46256;46845;46846;46847;46848	1634;14157;25756;48803;48804;48805;48806;76093;76094;76095;76096;76097;76098;76099;76100;76101;76102;77091;77092;77093;77094;77095	1634;14157;25756;48804;76102;77093
B4DNY1;P78332-2;P52756;E9PGM9;P78332	B4DNY1;P78332-2;P52756;E9PGM9;P78332	1;1;1;1;1	1;1;1;1;1	1;1;1;1;1	RNA-binding protein 5;RNA-binding protein 6	RBM6;RBM5	>tr|B4DNY1|B4DNY1_HUMAN RNA-binding protein 6 OS=Homo sapiens GN=RBM6 PE=2 SV=1;>sp|P78332-2|RBM6_HUMAN Isoform 2 of RNA-binding protein 6 OS=Homo sapiens GN=RBM6;>sp|P52756|RBM5_HUMAN RNA-binding protein 5 OS=Homo sapiens GN=RBM5 PE=1 SV=2;>tr|E9PGM9|E9PG	5	1	1	1	1.9	1.9	1.9	53.252	465	465;601;815;991;1123	0.0048098	NaN	NaN	NaN	1	NaN	NaN	NaN	1	NaN	NaN	NaN	1	4623500	3071100	739300	813110				275	6085	TRUE	6441	20142	32816	32816
B4DP11;Q15185;B4DDC6;B4DP21	B4DP11;Q15185;B4DDC6;B4DP21	3;3;2;2	3;3;2;2	3;3;2;2	Prostaglandin E synthase 3	PTGES3	>tr|B4DP11|B4DP11_HUMAN Prostaglandin E synthase 3 OS=Homo sapiens GN=PTGES3 PE=2 SV=1;>sp|Q15185|TEBP_HUMAN Prostaglandin E synthase 3 OS=Homo sapiens GN=PTGES3 PE=1 SV=1;>tr|B4DDC6|B4DDC6_HUMAN Prostaglandin E synthase 3 OS=Homo sapiens GN=PTGES3 PE=2 SV	4	3	3	3	28.1	28.1	28.1	16.476	139	139;160;124;130	2.4214e-29	1.4207	1.5922	20.805	21	1.4001	1.61	20.289	21	1.0213	1.0283	9.4768	21	1150500000	282040000	404920000	463580000				276	5859;7738;9416	True;True;True	6188;8188;9955	19202;19203;19204;19205;19206;19207;19208;19209;19210;19211;19212;19213;19214;25686;31449;31450;31451;31452;31453;31454;31455	31362;31363;31364;31365;31366;31367;31368;31369;31370;31371;31372;31373;31374;31375;31376;31377;31378;31379;31380;31381;31382;31383;31384;31385;31386;31387;31388;31389;31390;31391;42147;51944;51945;51946;51947;51948;51949;51950;51951	31390;42147;51947
P12694;B4DP47;F5H5P2;F5GXU9	P12694;B4DP47;F5H5P2;F5GXU9	2;2;2;1	2;2;2;1	2;2;2;1	2-oxoisovalerate dehydrogenase subunit alpha, mitochondrial	BCKDHA	>sp|P12694|ODBA_HUMAN 2-oxoisovalerate dehydrogenase subunit alpha, mitochondrial OS=Homo sapiens GN=BCKDHA PE=1 SV=2;>tr|B4DP47|B4DP47_HUMAN 2-oxoisovalerate dehydrogenase subunit alpha, mitochondrial OS=Homo sapiens GN=BCKDHA PE=2 SV=1;>tr|F5H5P2|F5H5P2_	4	2	2	2	6.7	6.7	6.7	50.47	445	445;448;479;328	7.7004e-17	0.70606	0.70712	43.741	14	0.65323	0.67804	53.257	14	0.95505	1.0031	15.523	14	160860000	48761000	55018000	57086000				277	5886;6683	True;True	6217;7068	19301;19302;19303;19304;19305;22315;22316;22317;22318;22319;22320;22321;22322;22323	31516;31517;31518;31519;31520;31521;36530;36531;36532;36533;36534;36535;36536;36537;36538;36539;36540;36541;36542;36543;36544;36545;36546;36547;36548	31518;36538
B4DPJ8;P40227;P40227-2;B4DX20;Q92526;Q92526-2	B4DPJ8;P40227;P40227-2	12;12;10;2;2;1	12;12;10;2;2;1	12;12;10;2;2;1	T-complex protein 1 subunit zeta	CCT6A	>tr|B4DPJ8|B4DPJ8_HUMAN T-complex protein 1 subunit zeta OS=Homo sapiens GN=CCT6A PE=2 SV=1;>sp|P40227|TCPZ_HUMAN T-complex protein 1 subunit zeta OS=Homo sapiens GN=CCT6A PE=1 SV=3;>sp|P40227-2|TCPZ_HUMAN Isoform 2 of T-complex protein 1 subunit zeta OS=H	6	12	12	12	35.8	35.8	35.8	54.867	500	500;531;486;493;530;485	2.0145e-94	1.3146	1.392	14.117	71	1.3722	1.4808	17.351	71	1.0505	1.0695	9.7744	71	2010700000	516650000	696800000	797300000				278	721;900;1643;4845;5754;6877;8089;10242;10397;11461;14540;14740	True;True;True;True;True;True;True;True;True;True;True;True	755;940;1727;1728;5104;6072;7271;8553;8554;10873;11078;12208;15446;15662	2282;2799;2800;2801;2802;2803;5119;5120;5121;5122;5123;5124;5125;5126;5127;5128;5129;5130;5131;5132;5133;5134;5135;5136;5137;5138;15492;15493;15494;15495;18794;18795;18796;18797;18798;18799;18800;18801;18802;22962;26941;26942;26943;34296;34909;38565;38566;38567;38568;38569;38570;38571;38572;38573;48532;48533;48534;48535;48536;48537;48538;48539;48540;48541;48542;48543;48544;48545;48546;48547;48548…	3797;3798;4604;4605;4606;4607;4608;4609;4610;4611;8485;8486;8487;8488;8489;8490;8491;8492;8493;8494;8495;8496;8497;8498;8499;8500;8501;8502;8503;8504;8505;8506;8507;8508;8509;8510;8511;8512;8513;8514;8515;8516;8517;8518;8519;25380;25381;25382;25383;25384;25385;25386;25387;25388;30730;30731;30732;30733;30734;30735;30736;30737;30738;30739;30740;30741;30742;30743;30744;30745;30746;30747;30748;37590;…	3797;4605;8501;25383;30748;37590;44437;56436;57384;63380;79797;81087	105;106;107;108	36;159;163;165
B4DPS5;B4DUS9;O95861;O95861-2;A6NF51;F8VRY7;F8VZG4;F8W1J0	B4DPS5;B4DUS9;O95861;O95861-2;A6NF51	5;5;5;4;3;1;1;1	5;5;5;4;3;1;1;1	5;5;5;4;3;1;1;1	3(2),5-bisphosphate nucleotidase 1	BPNT1	>tr|B4DPS5|B4DPS5_HUMAN 3(2),5-bisphosphate nucleotidase 1 OS=Homo sapiens GN=BPNT1 PE=2 SV=1;>tr|B4DUS9|B4DUS9_HUMAN 3(2),5-bisphosphate nucleotidase 1 OS=Homo sapiens GN=BPNT1 PE=2 SV=1;>sp|O95861|BPNT1_HUMAN 3(2),5-bisphosphate nucleotidase 1 O	8	5	5	5	32	32	32	27.543	253	253;272;308;325;291;116;136;170	1.6428e-26	0.68528	0.68498	15.367	13	0.52697	0.55978	59.481	13	0.75574	0.76919	56.821	13	137150000	63547000	41973000	31629000				279	504;5956;8232;9713;9903	True;True;True;True;True	526;6298;8701;10270;10466	1525;19598;19599;27436;32419;32420;32421;32422;32423;32424;32425;32426;33125	2507;31931;31932;31933;45315;45316;53404;53405;53406;53407;53408;53409;53410;53411;53412;53413;53414;53415;53416;54592	2507;31932;45316;53406;54592
B4DQ14;F8WAE5;Q9BY44;B4DF96;C9IZE1;H7C5R5;Q9BY44-2;H7C5Q3;F8WF18;F8WAT3	B4DQ14;F8WAE5;Q9BY44;B4DF96	7;7;7;6;3;3;3;2;1;1	7;7;7;6;3;3;3;2;1;1	7;7;7;6;3;3;3;2;1;1	Eukaryotic translation initiation factor 2A	EIF2A	>tr|B4DQ14|B4DQ14_HUMAN Eukaryotic translation initiation factor 2A OS=Homo sapiens GN=EIF2A PE=2 SV=1;>tr|F8WAE5|F8WAE5_HUMAN Eukaryotic translation initiation factor 2A OS=Homo sapiens GN=EIF2A PE=2 SV=1;>sp|Q9BY44|EIF2A_HUMAN Eukaryotic translation init	10	7	7	7	22.9	22.9	22.9	62.288	560	560;580;585;524;237;316;371;158;59;75	1.3334e-65	1.2637	1.3247	28.224	31	1.8106	1.8858	13.964	31	1.4286	1.4571	25.838	31	426620000	98240000	133840000	194540000				280	4804;5008;7472;8822;9986;11055;11403	True;True;True;True;True;True;True	5060;5278;5279;7906;9329;9330;10553;11787;12148	15402;15403;15404;15405;16029;16030;16031;16032;16033;16034;16035;24803;29525;29526;29527;29528;33388;33389;33390;33391;33392;33393;37304;37305;37306;38371;38372;38373;38374;38375;38376	25253;25254;25255;25256;26228;26229;26230;26231;26232;26233;26234;40547;48848;48849;48850;48851;48852;55038;55039;55040;55041;55042;55043;55044;55045;55046;61430;61431;61432;63062;63063;63064;63065;63066;63067;63068;63069;63070;63071	25253;26233;40547;48849;55044;61430;63070	109;110	18;445
B4DQ51;P45954;H0Y6T4	B4DQ51;P45954	3;3;1	3;3;1	3;3;1	Short/branched chain specific acyl-CoA dehydrogenase, mitochondrial	ACADSB	>tr|B4DQ51|B4DQ51_HUMAN Short/branched chain-specific acyl-CoA dehydrogenase, mitochondrial OS=Homo sapiens GN=ACADSB PE=2 SV=1;>sp|P45954|ACDSB_HUMAN Short/branched chain specific acyl-CoA dehydrogenase, mitochondrial OS=Homo sapiens GN=ACADSB PE=1 SV=1	3	3	3	3	17	17	17	36.025	330	330;432;171	2.8923e-09	0.34362	0.37453	64.355	3	0.6803	0.77564	37.99	3	2.0258	1.9423	24.469	3	37869000	18455000	6497000	12917000				281	2171;8569;14258	True;True;True	2281;9058;15146	6784;28548;28549;47412	11253;47286;47287;77959	11253;47286;77959
B4DQA8;J3KST5;K7EJC8;E9PCW1;O95249;G5E9T8	B4DQA8;J3KST5;K7EJC8;E9PCW1;O95249;G5E9T8	1;1;1;1;1;1	1;1;1;1;1;1	1;1;1;1;1;1	Golgi SNAP receptor complex member 1	GOSR1	>tr|B4DQA8|B4DQA8_HUMAN Golgi SNAP receptor complex member 1 OS=Homo sapiens GN=GOSR1 PE=2 SV=1;>tr|J3KST5|J3KST5_HUMAN Golgi SNAP receptor complex member 1 OS=Homo sapiens GN=GOSR1 PE=4 SV=1;>tr|K7EJC8|K7EJC8_HUMAN Golgi SNAP receptor complex member 1 OS=	6	1	1	1	6.9	6.9	6.9	20.045	174	174;185;236;248;250;255	0.00023612	0.41241	0.44791	24.111	5	0.38828	0.41382	7.2139	5	1.0803	1.0702	27.46	5	48161000	27347000	9497600	11317000				282	1766	TRUE	1856	5536;5537;5538;5539;5540	9165;9166;9167;9168;9169;9170;9171	9169
B4DQJ8;P52209;F5H7U0;K7EM49;K7EPF6;K7EMN2;K7ELN9	B4DQJ8;P52209;F5H7U0	13;13;12;5;4;3;3	13;13;12;5;4;3;3	13;13;12;5;4;3;3	6-phosphogluconate dehydrogenase, decarboxylating	PGD	>tr|B4DQJ8|B4DQJ8_HUMAN 6-phosphogluconate dehydrogenase, decarboxylating OS=Homo sapiens GN=PGD PE=2 SV=1;>sp|P52209|6PGD_HUMAN 6-phosphogluconate dehydrogenase, decarboxylating OS=Homo sapiens GN=PGD PE=1 SV=3;>tr|F5H7U0|F5H7U0_HUMAN 6-phosphogluconate d	7	13	13	13	41.9	41.9	41.9	51.872	470	470;483;461;205;256;160;224	5.2499e-168	0.49571	0.51483	16.685	40	0.46894	0.47111	18.568	39	0.93557	0.94159	12.621	39	736700000	369600000	182690000	184400000				283	1430;2273;2386;3930;4684;5405;9877;10334;10877;11213;12361;14529;15568	True;True;True;True;True;True;True;True;True;True;True;True;True	1504;2391;2509;4139;4936;5698;10439;10996;10997;11600;11950;13155;15435;16541	4465;4466;4467;4468;4469;4470;4471;4472;4473;4474;7110;7111;7112;7113;7431;12414;14931;17380;17381;17382;17383;17384;33027;33028;34672;34673;34674;34675;34676;36686;36687;37790;37791;37792;37793;37794;37795;37796;41256;48494;48495;48496;52067;52068;52069;52070;52071	7382;7383;7384;7385;7386;7387;7388;7389;7390;7391;7392;7393;7394;7395;7396;7397;7398;7399;7400;7401;7402;7403;7404;7405;11727;11728;11729;11730;11731;11732;12320;20372;24442;24443;28454;28455;28456;28457;28458;54420;54421;54422;54423;54424;57028;57029;57030;57031;57032;57033;57034;57035;60443;60444;60445;60446;62159;62160;62161;62162;62163;62164;62165;67951;67952;67953;67954;67955;79712;79713;797…	7402;11729;12320;20372;24443;28457;54421;57030;60444;62161;67955;79714;85681	111;112;113	172;182;192
F5H825;H0YFE1;F5GZT7;H0YFP3;B4DQQ7;P50336	F5H825;H0YFE1;F5GZT7;H0YFP3;B4DQQ7;P50336	1;1;1;1;1;1	1;1;1;1;1;1	1;1;1;1;1;1	Protoporphyrinogen oxidase	PPOX	>tr|F5H825|F5H825_HUMAN Protoporphyrinogen oxidase OS=Homo sapiens GN=PPOX PE=2 SV=1;>tr|H0YFE1|H0YFE1_HUMAN Protoporphyrinogen oxidase (Fragment) OS=Homo sapiens GN=PPOX PE=4 SV=1;>tr|F5GZT7|F5GZT7_HUMAN Protoporphyrinogen oxidase OS=Homo sapiens GN=PPOX	6	1	1	1	7.7	7.7	7.7	17.141	156	156;161;185;230;238;477	0.019085	NaN	NaN	NaN	1	NaN	NaN	NaN	1	NaN	NaN	NaN	1	4004700	1225600	740960	2038100	+			284	3012	TRUE	3167	9331	15378	15378	114	69
D6RE80;E7ENL1;B4DQT1;Q7L5Y9-3;Q7L5Y9-2;B4DVN3;Q7L5Y9;E7ESC7	D6RE80;E7ENL1;B4DQT1;Q7L5Y9-3;Q7L5Y9-2;B4DVN3;Q7L5Y9;E7ESC7	1;1;1;1;1;1;1;1	1;1;1;1;1;1;1;1	1;1;1;1;1;1;1;1	Macrophage erythroblast attacher	MAEA	>tr|D6RE80|D6RE80_HUMAN Macrophage erythroblast attacher (Fragment) OS=Homo sapiens GN=MAEA PE=2 SV=1;>tr|E7ENL1|E7ENL1_HUMAN Macrophage erythroblast attacher OS=Homo sapiens GN=MAEA PE=2 SV=1;>tr|B4DQT1|B4DQT1_HUMAN Macrophage erythroblast attacher OS=Hom	8	1	1	1	8.2	8.2	8.2	20.944	183	183;317;348;355;360;395;396;434	1.2148e-06	NaN	NaN	NaN	1	NaN	NaN	NaN	1	NaN	NaN	NaN	1	2564800	501770	1136800	926190				285	7805	TRUE	8258	25937	42588;42589;42590	42588
B4DQV4;O95219	B4DQV4;O95219	1;1	1;1	1;1	Sorting nexin-4	SNX4	>tr|B4DQV4|B4DQV4_HUMAN Sorting nexin-4 OS=Homo sapiens GN=SNX4 PE=2 SV=1;>sp|O95219|SNX4_HUMAN Sorting nexin-4 OS=Homo sapiens GN=SNX4 PE=1 SV=1	2	1	1	1	4.9	4.9	4.9	35.61	305	305;450	9.4288e-12	0.40515	0.44758	2.7165	2	0.96857	1.0685	2.9867	2	2.4459	2.5255	12.325	2	17427000	7392400	2919200	7115200				286	6379	TRUE	6753	21315;21316	34779;34780;34781;34782	34782
Q99880;Q99879;Q99877;Q93079;Q5QNW6;P62807;P58876;P57053;O60814;Q5QNW6-2;B4DR52;Q8N257;Q16778;P33778;P23527;P06899	Q99880;Q99879;Q99877;Q93079;Q5QNW6;P62807;P58876;P57053;O60814;Q5QNW6-2;B4DR52;Q8N257;Q16778;P33778;P23527;P06899	2;2;2;2;2;2;2;2;2;2;2;1;1;1;1;1	2;2;2;2;2;2;2;2;2;2;2;1;1;1;1;1	2;2;2;2;2;2;2;2;2;2;2;1;1;1;1;1	Histone H2B type 1-L;Histone H2B type 1-M;Histone H2B type 1-N;Histone H2B type 1-H;Histone H2B type 2-F;Histone H2B type 1-C/E/F/G/I;Histone H2B type 1-D;Histone H2B type F-S;Histone H2B type 1-K;Histone H2B;Histone H2B type 3-B;Histone H2B type 2-E;Histone H2B type 1-B;Histone H2B type 1-O;Histone H2B type 1-J	HIST1H2BL;HIST1H2BM;HIST1H2BN;HIST1H2BH;HIST2H2BF;HIST1H2BC;HIST1H2BD;H2BFS;HIST1H2BK;HIST3H2BB;HIST2H2BE;HIST1H2BB;HIST1H2BO;HIST1H2BJ	>sp|Q99880|H2B1L_HUMAN Histone H2B type 1-L OS=Homo sapiens GN=HIST1H2BL PE=1 SV=3;>sp|Q99879|H2B1M_HUMAN Histone H2B type 1-M OS=Homo sapiens GN=HIST1H2BM PE=1 SV=3;>sp|Q99877|H2B1N_HUMAN Histone H2B type 1-N OS=Homo sapiens GN=HIST1H2BN PE=1 SV=3;>sp|Q93	16	2	2	2	19.8	19.8	19.8	13.952	126	126;126;126;126;126;126;126;126;126;134;166;126;126;126;126;126	8.1492e-14	3.0822	2.9121	9.3527	5	3.2438	3.0878	18.725	5	1.0503	1.0399	12.121	5	26398000	3353200	11432000	11613000				287	780;7659	True;True	815;8105	2467;2468;2469;25435;25436	4079;4080;4081;41688;41689;41690	4080;41688
P61619-3;P61619;B4DR61;H7C287;F8W776;Q8TC24;Q9H9S3-2;Q9H9S3-3;Q9H9S3	P61619-3;P61619;B4DR61;H7C287;F8W776;Q8TC24;Q9H9S3-2;Q9H9S3-3;Q9H9S3	2;2;2;1;1;1;1;1;1	2;2;2;1;1;1;1;1;1	2;2;2;1;1;1;1;1;1	Protein transport protein Sec61 subunit alpha isoform 1;Protein transport protein Sec61 subunit alpha isoform 2	SEC61A1;SEC61A2	>sp|P61619-3|S61A1_HUMAN Isoform 3 of Protein transport protein Sec61 subunit alpha isoform 1 OS=Homo sapiens GN=SEC61A1;>sp|P61619|S61A1_HUMAN Protein transport protein Sec61 subunit alpha isoform 1 OS=Homo sapiens GN=SEC61A1 PE=1 SV=2;>tr|B4DR61|B4DR61_H	9	2	2	2	5.9	5.9	5.9	38.848	356	356;476;482;210;410;418;437;454;476	4.4067e-07	NaN	NaN	NaN	1	NaN	NaN	NaN	1	NaN	NaN	NaN	1	2632600	1238500	735070	659060				288	3251;14105	True;True	3421;14990	10086;46930	16610;16611;77218	16611;77218
Q5JV98;H0Y630;B4DR80;Q9Y6E0-2;Q9Y6E0	Q5JV98;H0Y630;B4DR80;Q9Y6E0-2;Q9Y6E0	2;2;2;2;2	2;2;2;2;2	2;2;2;2;2	Serine/threonine-protein kinase 24;Serine/threonine-protein kinase 24 36 kDa subunit;Serine/threonine-protein kinase 24 12 kDa subunit	STK24	>tr|Q5JV98|Q5JV98_HUMAN Serine/threonine-protein kinase 24 12 kDa subunit (Fragment) OS=Homo sapiens GN=STK24 PE=2 SV=1;>tr|H0Y630|H0Y630_HUMAN Serine/threonine-protein kinase 24 12 kDa subunit (Fragment) OS=Homo sapiens GN=STK24 PE=4 SV=1;>tr|B4DR80|B4DR8	5	2	2	2	12.9	12.9	12.9	23.127	209	209;369;412;431;443	1.5148e-23	1.2323	1.2792	22.314	5	1.1548	1.1249	19.305	5	0.8869	0.90112	37.037	5	21248000	5065400	9182100	7000500				289	164;4393	True;True	167;4630;4631	426;427;428;13970;13971	712;713;714;22912;22913;22914;22915	714;22915	115	26
Q02809;B4DR87;Q5JXB9;Q5JXB8;Q5JXB7	Q02809;B4DR87	9;9;1;1;1	9;9;1;1;1	9;9;1;1;1	Procollagen-lysine,2-oxoglutarate 5-dioxygenase 1	PLOD1	>sp|Q02809|PLOD1_HUMAN Procollagen-lysine,2-oxoglutarate 5-dioxygenase 1 OS=Homo sapiens GN=PLOD1 PE=1 SV=2;>tr|B4DR87|B4DR87_HUMAN Procollagen-lysine,2-oxoglutarate 5-dioxygenase 1 OS=Homo sapiens GN=PLOD1 PE=2 SV=1	5	9	9	9	17.5	17.5	17.5	83.549	727	727;774;199;225;283	5.8579e-60	0.52404	0.55539	15.053	38	0.1549	0.16857	32.392	38	0.30074	0.30199	36.174	38	600710000	358050000	185960000	56703000				290	3531;3789;4383;6214;6622;7189;8605;9736;10716	True;True;True;True;True;True;True;True;True	3712;3984;4616;6575;7004;7612;7613;9095;10294;11422	10896;10897;10898;11821;13898;13899;13900;13901;13902;13903;13904;20653;20654;20655;20656;20657;22074;24009;24010;24011;24012;24013;24014;24015;24016;24017;28661;28662;32504;32505;32506;32507;32508;36035;36036;36037;36038;36039	17873;17874;17875;17876;19416;22782;22783;22784;22785;22786;22787;22788;22789;22790;33709;33710;33711;33712;33713;33714;36085;39277;39278;39279;39280;39281;39282;39283;39284;39285;39286;47447;47448;47449;53535;53536;53537;53538;53539;53540;53541;53542;59200;59201;59202;59203;59204	17876;19416;22786;33709;36085;39282;47449;53542;59202	116	603
B4DRC4;Q9NWX5	B4DRC4;Q9NWX5	1;1	1;1	1;1	Ankyrin repeat and SOCS box protein 6	ASB6	>tr|B4DRC4|B4DRC4_HUMAN Ankyrin repeat and SOCS box protein 6 OS=Homo sapiens GN=ASB6 PE=2 SV=1;>sp|Q9NWX5|ASB6_HUMAN Ankyrin repeat and SOCS box protein 6 OS=Homo sapiens GN=ASB6 PE=1 SV=1	2	1	1	1	6.4	6.4	6.4	38.305	342	342;421	7.5257e-05	NaN	NaN	NaN	1	NaN	NaN	NaN	1	NaN	NaN	NaN	1	4366700	712850	2163800	1490100				291	13308	TRUE	14154	44151	72644	72644
Q5JVZ8;H0YCM7;B4DZ20;F5GZP8;Q7Z5G9;Q5JVZ5;Q96JJ3;B4DRL5;H7C0S6;Q92556-3;Q92556	Q5JVZ8;H0YCM7;B4DZ20;F5GZP8;Q7Z5G9;Q5JVZ5;Q96JJ3;B4DRL5;H7C0S6;Q92556-3;Q92556	2;2;2;2;2;2;2;2;1;1;1	2;2;2;2;2;2;2;2;1;1;1	2;2;2;2;2;2;2;2;1;1;1	Engulfment and cell motility protein 2;Engulfment and cell motility protein 1	ELMO2;ELMO1	>tr|Q5JVZ8|Q5JVZ8_HUMAN Engulfment and cell motility protein 2 (Fragment) OS=Homo sapiens GN=ELMO2 PE=2 SV=1;>tr|H0YCM7|H0YCM7_HUMAN Engulfment and cell motility protein 2 (Fragment) OS=Homo sapiens GN=ELMO2 PE=4 SV=1;>tr|B4DZ20|B4DZ20_HUMAN Engulfment and	11	2	2	2	8.2	8.2	8.2	30.733	267	267;441;452;537;632;718;720;732;182;429;727	0.0010604	0.34585	0.3585	71.232	4	0.56968	0.5276	22.882	4	1.7613	1.727	69.975	4	30599000	13930000	5882500	10787000				292	2434;10461	True;True	2560;11147	7600;7601;7602;35157	12559;12560;12561;57774	12561;57774	117	225
B4DRN8;Q2TB82;Q5W0Z9-3;Q5W0Z9	B4DRN8;Q2TB82;Q5W0Z9-3;Q5W0Z9	1;1;1;1	1;1;1;1	1;1;1;1	Probable palmitoyltransferase ZDHHC20	ZDHHC20	>tr|B4DRN8|B4DRN8_HUMAN Probable palmitoyltransferase ZDHHC20 OS=Homo sapiens GN=ZDHHC20 PE=2 SV=1;>tr|Q2TB82|Q2TB82_HUMAN Probable palmitoyltransferase ZDHHC20 OS=Homo sapiens GN=ZDHHC20 PE=2 SV=1;>sp|Q5W0Z9-3|ZDH20_HUMAN Isoform 3 of Probable palmitoyltr	4	1	1	1	4.5	4.5	4.5	33.743	292	292;320;354;365	0.012199	0.42533	0.43615	34.262	2	0.64386	0.66416	0.32956	2	1.3895	1.3918	31.605	2	5171800	2418400	1155600	1597800				293	456	TRUE	471	1345;1346	2223;2224	2224
Q8TAF7-2;Q9Y2G7;Q8N141;F5H4L8;Q9HCL3;B4DRP8;Q8TAF7;P17039;P17039-2	Q8TAF7-2;Q9Y2G7;Q8N141;F5H4L8;Q9HCL3;B4DRP8;Q8TAF7;P17039;P17039-2	1;1;1;1;1;1;1;1;1	1;1;1;1;1;1;1;1;1	1;1;1;1;1;1;1;1;1	Zinc finger protein 30 homolog;Zinc finger protein 82 homolog;Zinc finger protein 14 homolog;Zinc finger protein 461;Zinc finger protein 30	ZFP30;ZFP82;ZFP14;ZNF461;ZNF30	>sp|Q8TAF7-2|ZN461_HUMAN Isoform 2 of Zinc finger protein 461 OS=Homo sapiens GN=ZNF461;>sp|Q9Y2G7|ZFP30_HUMAN Zinc finger protein 30 homolog OS=Homo sapiens GN=ZFP30 PE=2 SV=1;>sp|Q8N141|ZFP82_HUMAN Zinc finger protein 82 homolog OS=Homo sapiens GN=ZFP82	9	1	1	1	5	5	5	51.515	436	436;519;532;532;533;540;563;623;624	0.00046592	2.9855	2.6573	16.067	4	3.4036	3.2831	10.584	4	1.1979	1.245	14.349	4	15557000	2106900	6156200	7294200				294	8900	TRUE	9409	29789;29790;29791;29792	49250;49251;49252;49253	49252
E5RJ73;Q92552;B4DRT2	E5RJ73;Q92552;B4DRT2	1;1;1	1;1;1	1;1;1	28S ribosomal protein S27, mitochondrial	MRPS27	>tr|E5RJ73|E5RJ73_HUMAN 28S ribosomal protein S27, mitochondrial OS=Homo sapiens GN=MRPS27 PE=2 SV=1;>sp|Q92552|RT27_HUMAN 28S ribosomal protein S27, mitochondrial OS=Homo sapiens GN=MRPS27 PE=1 SV=3;>tr|B4DRT2|B4DRT2_HUMAN 28S ribosomal protein S27, mitoc	3	1	1	1	17	17	17	10.844	94	94;414;428	0.0072867	1.5133	1.5532	5.4525	2	1.1418	1.1412	1.837	2	0.94129	0.91284	26.996	2	35251000	8462100	15632000	11157000				295	2822	TRUE	2968;2969	8836;8837	14551;14552;14553	14552	118	57
Q5R363;B4DS61;Q96SB4;H3BLV9;Q96SB4-3	Q5R363;B4DS61;Q96SB4;H3BLV9;Q96SB4-3	1;1;1;1;1	1;1;1;1;1	1;1;1;1;1	SRSF protein kinase 1	SRPK1	>tr|Q5R363|Q5R363_HUMAN SRSF protein kinase 1 OS=Homo sapiens GN=SRPK1 PE=2 SV=1;>tr|B4DS61|B4DS61_HUMAN SFRS protein kinase 1, isoform CRA_f OS=Homo sapiens GN=SRPK1 PE=2 SV=1;>sp|Q96SB4|SRPK1_HUMAN SRSF protein kinase 1 OS=Homo sapiens GN=SRPK1 PE=1 SV=2	5	1	1	1	3.8	3.8	3.8	62.032	547	547;639;655;671;826	7.2612e-06	1.9068	1.6943	18.749	7	1.7154	1.6313	34.501	7	0.94936	0.94521	14.069	7	159450000	31088000	61373000	66986000				296	6840	TRUE	7232	22859;22860;22861;22862;22863;22864;22865	37411;37412;37413;37414;37415;37416;37417;37418;37419;37420;37421;37422;37423;37424;37425;37426	37417
B4DSB0;O95453-2;O95453-3;O95453	B4DSB0;O95453-2;O95453-3;O95453	1;1;1;1	1;1;1;1	1;1;1;1	Poly(A)-specific ribonuclease PARN	PARN	>tr|B4DSB0|B4DSB0_HUMAN Poly(A)-specific ribonuclease PARN OS=Homo sapiens GN=PARN PE=2 SV=1;>sp|O95453-2|PARN_HUMAN Isoform 2 of Poly(A)-specific ribonuclease PARN OS=Homo sapiens GN=PARN;>sp|O95453-3|PARN_HUMAN Isoform 3 of Poly(A)-specific ribonuclease	4	1	1	1	2.4	2.4	2.4	52.988	464	464;578;593;639	0.0036984	NaN	NaN	NaN	1	NaN	NaN	NaN	1	NaN	NaN	NaN	1	5785600	1078600	2024500	2682400				297	11933	TRUE	12708	39998	65689;65690	65690
O60942-3;B4DSJ8;Q5TCW7;O60942-4;O60942-2;O60942	O60942-3;B4DSJ8;Q5TCW7;O60942-4;O60942-2;O60942	1;1;1;1;1;1	1;1;1;1;1;1	1;1;1;1;1;1	mRNA-capping enzyme;Polynucleotide 5-triphosphatase;mRNA guanylyltransferase	RNGTT	>sp|O60942-3|MCE1_HUMAN Isoform 3 of mRNA-capping enzyme OS=Homo sapiens GN=RNGTT;>tr|B4DSJ8|B4DSJ8_HUMAN cDNA FLJ50195, highly similar to mRNA capping enzyme OS=Homo sapiens GN=RNGTT PE=2 SV=1;>tr|Q5TCW7|Q5TCW7_HUMAN mRNA-capping enzyme OS=Homo sapiens GN	6	1	1	1	3.5	3.5	3.5	52.533	457	457;514;541;541;574;597	0.00098481	NaN	NaN	NaN	1	NaN	NaN	NaN	1	NaN	NaN	NaN	1	8360600	1488800	2814500	4057300				298	10888	TRUE	11611	36717	60482	60482
B4DST5;Q9H3S7	B4DST5;Q9H3S7	5;5	5;5	5;5	Tyrosine-protein phosphatase non-receptor type 23	PTPN23	>tr|B4DST5|B4DST5_HUMAN Tyrosine-protein phosphatase non-receptor type 23 OS=Homo sapiens GN=PTPN23 PE=2 SV=1;>sp|Q9H3S7|PTN23_HUMAN Tyrosine-protein phosphatase non-receptor type 23 OS=Homo sapiens GN=PTPN23 PE=1 SV=1	2	5	5	5	5.8	5.8	5.8	164.56	1510	1510;1636	1.0965e-14	0.68098	0.73515	14.589	6	0.82999	0.88219	11.368	6	1.1548	1.147	15.415	6	77432000	30704000	19458000	27270000				299	3721;4249;5593;6056;7585	True;True;True;True;True	3910;4480;5899;6410;8026	11574;13536;13537;18165;20009;25196	19025;19026;22206;22207;22208;22209;22210;22211;22212;29719;29720;29721;32583;32584;32585;41255	19026;22210;29721;32585;41255
B4DT23;Q8NCA5-2;Q8NCA5;E9PH82	B4DT23;Q8NCA5-2;Q8NCA5	3;3;3;1	3;3;3;1	2;2;2;0	Protein FAM98A	FAM98A	>tr|B4DT23|B4DT23_HUMAN Protein FAM98A OS=Homo sapiens GN=FAM98A PE=2 SV=1;>sp|Q8NCA5-2|FA98A_HUMAN Isoform 2 of Protein FAM98A OS=Homo sapiens GN=FAM98A;>sp|Q8NCA5|FA98A_HUMAN Protein FAM98A OS=Homo sapiens GN=FAM98A PE=1 SV=1	4	3	3	2	25.7	25.7	21.4	34.086	323	323;518;519;312	1.9831e-21	0.47026	0.48923	43.034	8	0.57547	0.59786	21.321	8	1.2226	1.2338	23.982	8	42178000	20850000	9564700	11763000				300	2118;6066;12109	True;True;True	2225;6420;12893	6612;20034;20035;20036;20037;40535;40536;40537	10988;32623;32624;32625;32626;32627;32628;32629;32630;66721;66722;66723;66724;66725;66726	10988;32623;66722
Q96AE4;E9PEB5;B4DT31	Q96AE4;E9PEB5;B4DT31	9;9;9	1;1;1	1;1;1	Far upstream element-binding protein 1	FUBP1	>sp|Q96AE4|FUBP1_HUMAN Far upstream element-binding protein 1 OS=Homo sapiens GN=FUBP1 PE=1 SV=3;>tr|E9PEB5|E9PEB5_HUMAN Far upstream element-binding protein 1 OS=Homo sapiens GN=FUBP1 PE=2 SV=1;>tr|B4DT31|B4DT31_HUMAN Far upstream element-binding protein	3	9	1	1	22.4	3.3	3.3	67.56	644	644;655;665	3.5577e-37	1.9241	1.8832	12.594	2	1.5884	1.5961	17.011	2	0.79942	0.79949	3.0323	2	7842800	1472600	3648300	2721900	+			301	1377;3017;6676;7187;7207;10129;10342;13207;14200	False;False;False;False;False;False;False;False;True	1445;3174;7061;7610;7632;10732;11007;11008;14045;15088	4329;4330;4331;4332;4333;4334;9354;9355;22298;24007;24061;33885;33886;33887;34707;34708;34709;34710;34711;34712;43812;47252;47253	7187;7188;7189;7190;7191;7192;7193;7194;7195;15417;15418;15419;36506;39274;39362;39363;55791;55792;55793;55794;55795;55796;55797;55798;55799;57074;57075;57076;57077;57078;57079;57080;57081;57082;57083;57084;57085;72000;77706;77707;77708	7187;15418;36506;39274;39362;55792;57077;72000;77708	119	219
Q7Z3B4-2;E7EUM5;B4DT35;Q7Z3B4	Q7Z3B4-2;E7EUM5;B4DT35;Q7Z3B4	2;2;2;2	2;2;2;2	2;2;2;2	Nucleoporin p54	NUP54	>sp|Q7Z3B4-2|NUP54_HUMAN Isoform 2 of Nucleoporin p54 OS=Homo sapiens GN=NUP54;>tr|E7EUM5|E7EUM5_HUMAN Nucleoporin p54 OS=Homo sapiens GN=NUP54 PE=2 SV=2;>tr|B4DT35|B4DT35_HUMAN Nucleoporin p54 OS=Homo sapiens GN=NUP54 PE=2 SV=1;>sp|Q7Z3B4|NUP54_HUMAN Nucl	4	2	2	2	11.7	11.7	11.7	33.179	291	291;327;459;507	3.7635e-09	0.84581	0.87612	25.626	8	1.2144	1.2832	14.921	8	1.3877	1.4238	18.222	8	108130000	34530000	29595000	44000000				302	9808;11795	True;True	10368;12567	32759;32760;32761;32762;32763;32764;32765;39525	53989;53990;53991;53992;53993;53994;53995;53996;53997;53998;53999;54000;54001;54002;54003;54004;54005;64842	53992;64842
B4DT69;P09622;E9PEX6;B4DHG0;F8WDM5;F2Z2E3	B4DT69;P09622;E9PEX6;B4DHG0	6;6;5;4;2;2	6;6;5;4;2;2	6;6;5;4;2;2	Dihydrolipoyl dehydrogenase;Dihydrolipoyl dehydrogenase, mitochondrial	DLD	>tr|B4DT69|B4DT69_HUMAN Dihydrolipoyl dehydrogenase OS=Homo sapiens GN=DLD PE=2 SV=1;>sp|P09622|DLDH_HUMAN Dihydrolipoyl dehydrogenase, mitochondrial OS=Homo sapiens GN=DLD PE=1 SV=2;>tr|E9PEX6|E9PEX6_HUMAN Dihydrolipoyl dehydrogenase, mitochondrial OS=Hom	6	6	6	6	23.4	23.4	23.4	49.282	461	461;509;486;410;114;115	3.8866e-46	0.50026	0.5607	16.729	18	0.68074	0.73653	14.209	18	1.4023	1.3774	14.548	18	376080000	173740000	80179000	122170000				303	689;743;7158;10496;14240;14783	True;True;True;True;True;True	718;778;7579;7580;11183;15128;15708;15709	2144;2145;2344;2345;2346;23911;23912;23913;23914;23915;23916;35247;47378;47379;47380;47381;49449;49450	3545;3546;3547;3888;3889;3890;3891;3892;39129;39130;39131;39132;39133;39134;39135;39136;39137;57907;77906;77907;77908;77909;77910;77911;77912;77913;77914;81305;81306	3546;3892;39134;57907;77906;81306	120;121;122	100;313;415
B4DT77;P20073-2;P20073	B4DT77;P20073-2;P20073	3;3;3	3;3;3	3;3;3	Annexin;Annexin A7	ANXA7	>tr|B4DT77|B4DT77_HUMAN Annexin OS=Homo sapiens GN=ANXA7 PE=2 SV=1;>sp|P20073-2|ANXA7_HUMAN Isoform 2 of Annexin A7 OS=Homo sapiens GN=ANXA7;>sp|P20073|ANXA7_HUMAN Annexin A7 OS=Homo sapiens GN=ANXA7 PE=1 SV=3	3	3	3	3	10.1	10.1	10.1	37.805	336	336;466;488	9.9181e-10	0.96884	1.0942	21.629	10	1.1084	1.2012	8.3982	10	1.1558	1.164	22.418	10	148140000	45296000	46978000	55870000				304	8783;9303;14819	True;True;True	9285;9824;15745	29372;31102;49555;49556;49557;49558;49559;49560;49561;49562	48595;51353;51354;51355;81473;81474;81475;81476;81477;81478;81479;81480;81481;81482;81483;81484;81485;81486;81487;81488;81489;81490	48595;51355;81485
B4DWT1;B4DTC1;Q5T760;Q05519-2;Q05519	B4DWT1;B4DTC1;Q5T760;Q05519-2;Q05519	1;1;1;1;1	1;1;1;1;1	1;1;1;1;1	Serine/arginine-rich splicing factor 11	SRSF11	>tr|B4DWT1|B4DWT1_HUMAN Serine/arginine-rich-splicing factor 11 OS=Homo sapiens GN=SRSF11 PE=2 SV=1;>tr|B4DTC1|B4DTC1_HUMAN Serine/arginine-rich-splicing factor 11 OS=Homo sapiens GN=SRSF11 PE=2 SV=1;>tr|Q5T760|Q5T760_HUMAN Serine/arginine-rich-splicing fa	5	1	1	1	16.4	16.4	16.4	13.135	128	128;131;389;483;484	1.1265e-11	1.994	2.3599	14.014	4	1.1688	1.3504	5.9569	4	0.61387	0.6121	9.3145	4	190390000	43722000	85943000	60726000				305	3649	TRUE	3835	11302;11303;11304;11305	18598;18599;18600;18601	18600
H0YA96;H0Y8G5;Q14103-4;B4DTC3;Q14103-3;Q14103-2;Q14103;F5H6R6;D6RAF8;D6RF44;D6RD83;D6RBQ9	H0YA96;H0Y8G5;Q14103-4;B4DTC3;Q14103-3;Q14103-2;Q14103;F5H6R6;D6RAF8	7;7;7;7;7;7;7;5;4;3;2;2	7;7;7;7;7;7;7;5;4;3;2;2	7;7;7;7;7;7;7;5;4;3;2;2	Heterogeneous nuclear ribonucleoprotein D0	HNRNPD	>tr|H0YA96|H0YA96_HUMAN Heterogeneous nuclear ribonucleoprotein D0 (Fragment) OS=Homo sapiens GN=HNRNPD PE=4 SV=1;>tr|H0Y8G5|H0Y8G5_HUMAN Heterogeneous nuclear ribonucleoprotein D0 (Fragment) OS=Homo sapiens GN=HNRNPD PE=2 SV=1;>sp|Q14103-4|HNRPD_HUMAN Iso	12	7	7	7	34.3	34.3	34.3	23.811	210	210;261;287;303;306;336;355;201;221;112;92;155	8.4135e-23	1.1118	1.1411	20.559	13	1.2968	1.2794	15.078	13	1.1862	1.1634	23.837	13	333400000	94532000	109700000	129170000				306	3364;3595;4415;6641;8251;10107;15801	True;True;True;True;True;True;True	3539;3779;4653;7023;8724;10700;16794	10388;11092;11093;14013;22140;27523;27524;27525;27526;27527;27528;33763;52959	17053;18182;18183;22968;22969;36188;45494;45495;45496;45497;45498;45499;45500;45501;45502;45503;45504;45505;45506;45507;45508;55606;55607;87075	17053;18183;22969;36188;45497;55606;87075
F5H7X5;E7EVD9;B4DTC9;Q5VT79;Q5T2P8;P13928	F5H7X5;E7EVD9;B4DTC9;Q5VT79;Q5T2P8;P13928	1;1;1;1;1;1	1;1;1;1;1;1	1;1;1;1;1;1	Annexin;Annexin A8-like protein 2;Annexin A8-like protein 1;Annexin A8	ANXA8L1;ANXA8L2;ANXA8	>tr|F5H7X5|F5H7X5_HUMAN Annexin OS=Homo sapiens GN=ANXA8L1 PE=2 SV=1;>tr|E7EVD9|E7EVD9_HUMAN Annexin OS=Homo sapiens GN=ANXA8L2 PE=2 SV=2;>tr|B4DTC9|B4DTC9_HUMAN Annexin OS=Homo sapiens GN=ANXA8 PE=2 SV=1;>sp|Q5VT79|AXA82_HUMAN Annexin A8-like protein 2 OS	6	1	1	1	10.6	10.6	10.6	16.07	141	141;141;141;327;327;327	9.6025e-05	NaN	NaN	NaN	1	NaN	NaN	NaN	1	NaN	NaN	NaN	1	2306200	261120	1789500	255500				307	4670	TRUE	4921	14870	24340	24340
P20936-2;B4DTL2;E9PGC0;P20936	P20936-2;B4DTL2;E9PGC0;P20936	2;2;2;2	2;2;2;2	2;2;2;2	Ras GTPase-activating protein 1	RASA1	>sp|P20936-2|RASA1_HUMAN Isoform 2 of Ras GTPase-activating protein 1 OS=Homo sapiens GN=RASA1;>tr|B4DTL2|B4DTL2_HUMAN Ras GTPase-activating protein 1 OS=Homo sapiens GN=RASA1 PE=2 SV=1;>tr|E9PGC0|E9PGC0_HUMAN Ras GTPase-activating protein 1 OS=Homo sapien	4	2	2	2	4.4	4.4	4.4	100.4	870	870;880;881;1047	7.8259e-12	0.55482	0.57357	18.316	2	1.2922	1.4517	5.1768	3	1.7738	1.7844	57.989	3	11306000	3812500	2570900	4922900				308	4555;10470	True;True	4802;11156	14504;35181;35182	23710;57800;57801;57802	23710;57800
C9J5G4;B4DTT5;Q12841	C9J5G4;B4DTT5;Q12841	1;1;1	1;1;1	1;1;1	Follistatin-related protein 1	FSTL1	>tr|C9J5G4|C9J5G4_HUMAN Follistatin-related protein 1 (Fragment) OS=Homo sapiens GN=FSTL1 PE=2 SV=1;>tr|B4DTT5|B4DTT5_HUMAN Follistatin-related protein 1 OS=Homo sapiens GN=FSTL1 PE=2 SV=1;>sp|Q12841|FSTL1_HUMAN Follistatin-related protein 1 OS=Homo sapien	3	1	1	1	7.1	7.1	7.1	15.808	140	140;273;308	3.4795e-05	0.35077	0.3557	8.6123	4	0.40825	0.41714	15.065	4	1.1289	1.1613	6.218	4	29200000	15897000	6601100	6702200				309	14128	TRUE	15013	47000;47001;47002;47003	77310;77311;77312;77313;77314;77315;77316;77317	77316
B4E135;M0R0Q7;Q2TB12;F5GZ28;B4DTU4;P18858	B4E135;M0R0Q7;Q2TB12;F5GZ28;B4DTU4;P18858	1;1;1;1;1;1	1;1;1;1;1;1	1;1;1;1;1;1	DNA ligase;DNA ligase 1	LIG1	>tr|B4E135|B4E135_HUMAN DNA ligase 1 OS=Homo sapiens GN=LIG1 PE=2 SV=1;>tr|M0R0Q7|M0R0Q7_HUMAN DNA ligase OS=Homo sapiens GN=LIG1 PE=3 SV=1;>tr|Q2TB12|Q2TB12_HUMAN DNA ligase OS=Homo sapiens GN=LIG1 PE=2 SV=1;>tr|F5GZ28|F5GZ28_HUMAN DNA ligase OS=Homo sapi	6	1	1	1	3.9	3.9	3.9	45.025	415	415;800;801;851;888;919	1.9957e-09	3.5383	3.4628	4.5419	2	4.6106	4.626	22.557	2	1.2136	1.2007	7.686	2	12488000	1267800	4944300	6276400				310	10862	TRUE	11583	36657;36658	60389;60390;60391;60392	60391
B4DTY9;P05106-2;P05106-3;P05106;I3L4X8	B4DTY9;P05106-2;P05106-3;P05106	10;10;10;10;4	10;10;10;10;4	10;10;10;10;4	Integrin beta;Integrin beta-3	ITGB3	>tr|B4DTY9|B4DTY9_HUMAN Integrin beta OS=Homo sapiens GN=ITGB3 PE=2 SV=1;>sp|P05106-2|ITB3_HUMAN Isoform Beta-3B of Integrin beta-3 OS=Homo sapiens GN=ITGB3;>sp|P05106-3|ITB3_HUMAN Isoform Beta-3C of Integrin beta-3 OS=Homo sapiens GN=ITGB3;>sp|P05106|ITB3	5	10	10	10	23.7	23.7	23.7	83.586	751	751;780;784;788;443	5.0835e-131	0.1121	0.11003	113.48	26	0.084662	0.095814	70.68	24	0.66586	0.66855	132.48	24	271790000	239760000	14548000	17481000				311	1257;1289;4237;4352;5013;6286;8286;10436;12529;13374	True;True;True;True;True;True;True;True;True;True	1320;1353;4467;4585;5284;6655;8761;8762;8763;11118;13326;14220	3893;3973;3974;3975;3976;3977;13503;13816;13817;16043;20954;20955;20956;20957;27630;27631;27632;27633;27634;27635;27636;27637;35064;35065;35066;35067;35068;41677;41678;41679;41680;41681;41682;44337	6518;6661;6662;6663;6664;6665;6666;6667;22161;22162;22653;22654;26249;34225;34226;34227;34228;45718;45719;45720;45721;45722;45723;45724;45725;45726;45727;57635;57636;57637;57638;57639;57640;68590;68591;68592;68593;68594;68595;72976	6518;6666;22162;22654;26249;34226;45724;57635;68594;72976	123;124	266;274
Q13126-4;Q13126;B4DUC8;Q13126-3;Q13126-2;Q13126-7;J3QSB7;Q13126-6;Q13126-5;F2Z2F3;F8WES2;J3KRN1	Q13126-4;Q13126;B4DUC8;Q13126-3;Q13126-2;Q13126-7;J3QSB7;Q13126-6;Q13126-5	9;9;9;9;9;8;8;8;8;3;1;1	9;9;9;9;9;8;8;8;8;3;1;1	9;9;9;9;9;8;8;8;8;3;1;1	S-methyl-5-thioadenosine phosphorylase;Purine nucleoside phosphorylase	MTAP	>sp|Q13126-4|MTAP_HUMAN Isoform 4 of S-methyl-5-thioadenosine phosphorylase OS=Homo sapiens GN=MTAP;>sp|Q13126|MTAP_HUMAN S-methyl-5-thioadenosine phosphorylase OS=Homo sapiens GN=MTAP PE=1 SV=2;>tr|B4DUC8|B4DUC8_HUMAN S-methyl-5-thioadenosine phosphory	12	9	9	9	48.2	48.2	48.2	30.837	280	280;283;300;334;346;239;242;293;305;143;50;112	8.9434e-111	14.116	14.726	96.005	47	11.04	12.229	97.597	47	0.87171	0.87898	12.936	47	820630000	29333000	408400000	382900000				312	2487;2502;5095;5128;6690;11350;12835;13991;14101	True;True;True;True;True;True;True;True;True	2616;2631;5369;5403;5404;7075;12093;13655;14868;14869;14986	7749;7750;7751;7752;7786;7787;7788;7789;7790;7791;7792;7793;7794;7795;7796;7797;7798;16281;16368;16369;16370;16371;16372;16373;16374;16375;22351;38234;42794;42795;42796;42797;42798;42799;42800;42801;42802;42803;42804;46620;46621;46622;46623;46624;46625;46626;46923;46924	12807;12808;12809;12810;12869;12870;12871;12872;12873;12874;12875;12876;12877;12878;12879;12880;12881;12882;26601;26734;26735;26736;26737;26738;26739;26740;26741;26742;36584;36585;36586;62835;70419;70420;70421;70422;70423;70424;70425;70426;70427;70428;70429;70430;70431;76723;76724;76725;76726;76727;76728;76729;76730;76731;76732;77209;77210;77211	12808;12874;26601;26735;36584;62835;70429;76725;77211	125;126	119;140
H0YNX5;H0YNA5;B4DUL4;H0YNG3;H0YK72;P67812;H0YK83	H0YNX5;H0YNA5;B4DUL4;H0YNG3;H0YK72;P67812;H0YK83	1;1;1;1;1;1;1	1;1;1;1;1;1;1	1;1;1;1;1;1;1	Signal peptidase complex catalytic subunit SEC11A	SEC11A;SEC11L1	>tr|H0YNX5|H0YNX5_HUMAN Signal peptidase complex catalytic subunit SEC11A (Fragment) OS=Homo sapiens GN=SEC11A PE=2 SV=1;>tr|H0YNA5|H0YNA5_HUMAN Signal peptidase complex catalytic subunit SEC11A (Fragment) OS=Homo sapiens GN=SEC11A PE=2 SV=1;>tr|B4DUL4|B4D	7	1	1	1	7.5	7.5	7.5	11.986	106	106;135;153;163;164;179;185	0.01119	NaN	NaN	NaN	1	NaN	NaN	NaN	1	NaN	NaN	NaN	1	4019400	1671200	934260	1413900				313	14476	TRUE	15376	48257	79331	79331
B4DUR9;O95433;H0YJ63;G3V3W9;G3V438;H0YJG7	B4DUR9;O95433;H0YJ63;G3V3W9;G3V438	4;4;2;2;2;1	4;4;2;2;2;1	4;4;2;2;2;1	Activator of 90 kDa heat shock protein ATPase homolog 1	AHSA1	>tr|B4DUR9|B4DUR9_HUMAN Activator of 90 kDa heat shock protein ATPase homolog 1 OS=Homo sapiens GN=AHSA1 PE=2 SV=1;>sp|O95433|AHSA1_HUMAN Activator of 90 kDa heat shock protein ATPase homolog 1 OS=Homo sapiens GN=AHSA1 PE=1 SV=1;>tr|H0YJ63|H0YJ63_HUMAN Act	6	4	4	4	24	24	24	32.339	288	288;338;90;100;203;216	7.0031e-38	1.4824	1.4399	20.975	13	1.47	1.5541	15.407	13	1.021	1.0119	10.471	13	444910000	112450000	158330000	174130000				314	145;3666;13711;14451	True;True;True;True	148;3853;14575;15351	352;353;354;11361;45738;45739;48176;48177;48178;48179;48180;48181;48182	591;592;593;594;595;18687;18688;75290;75291;79201;79202;79203;79204;79205;79206;79207;79208;79209	592;18687;75291;79206
F8VRR3;G3XA91;B4DUX5;F8VQZ7;P50579	F8VRR3;G3XA91;B4DUX5;F8VQZ7;P50579	3;3;3;3;3	3;3;3;3;3	3;3;3;3;3	Methionine aminopeptidase;Methionine aminopeptidase 2	METAP2	>tr|F8VRR3|F8VRR3_HUMAN Methionine aminopeptidase OS=Homo sapiens GN=METAP2 PE=2 SV=1;>tr|G3XA91|G3XA91_HUMAN Methionine aminopeptidase OS=Homo sapiens GN=METAP2 PE=3 SV=1;>tr|B4DUX5|B4DUX5_HUMAN Methionine aminopeptidase OS=Homo sapiens GN=METAP2 PE=2 SV=	5	3	3	3	9.5	9.5	9.5	48.876	442	442;455;455;477;478	8.5773e-15	0.77222	0.77474	17.566	7	0.7425	0.749	13.72	7	0.9511	0.92579	17.203	7	36722000	15450000	10208000	11065000				315	5066;5196;10507	True;True;True	5338;5478;11194	16195;16196;16635;16636;16637;35276;35277	26492;26493;27181;27182;27183;27184;57958;57959;57960;57961	26492;27183;57961
H0YL81;H0YMP6;B4DV65;Q6JHV3;H0YMI4;Q9Y6I4	H0YL81;H0YMP6;B4DV65;Q6JHV3;H0YMI4;Q9Y6I4	1;1;1;1;1;1	1;1;1;1;1;1	1;1;1;1;1;1	Ubiquitin carboxyl-terminal hydrolase;Ubiquitin carboxyl-terminal hydrolase 3	USP3	>tr|H0YL81|H0YL81_HUMAN Ubiquitin carboxyl-terminal hydrolase 3 (Fragment) OS=Homo sapiens GN=USP3 PE=2 SV=1;>tr|H0YMP6|H0YMP6_HUMAN Ubiquitin carboxyl-terminal hydrolase 3 (Fragment) OS=Homo sapiens GN=USP3 PE=2 SV=1;>tr|B4DV65|B4DV65_HUMAN Ubiquitin carb	6	1	1	1	11.1	11.1	11.1	14.479	126	126;132;156;498;503;520	0.0020556	NaN	NaN	NaN	1	NaN	NaN	NaN	1	NaN	NaN	NaN	1	11851000	2046600	5884000	3920100				316	7846	TRUE	8301	26075	42824;42825;42826	42825
Q15717;B4DVB8	Q15717;B4DVB8	4;4	4;4	4;4	ELAV-like protein 1	ELAVL1	>sp|Q15717|ELAV1_HUMAN ELAV-like protein 1 OS=Homo sapiens GN=ELAVL1 PE=1 SV=2;>tr|B4DVB8|B4DVB8_HUMAN ELAV-like protein 1 OS=Homo sapiens GN=ELAVL1 PE=2 SV=1	2	4	4	4	18.7	18.7	18.7	36.091	326	326;353	7.6815e-20	1.1821	1.1936	29.985	8	1.2896	1.3253	28.731	8	1.0547	1.0451	9.1964	8	114770000	29825000	42072000	42874000				317	3603;11011;12434;14911	True;True;True;True	3787;11740;13229;15844	11107;11108;37133;41438;41439;41440;41441;49802	18215;18216;18217;18218;18219;61161;68240;68241;68242;68243;68244;68245;68246;68247;68248;68249;68250;68251;68252;68253;81886;81887	18215;61161;68240;81887
B4E301;F5H0E3;B4DVD1;Q5VYB5;B4E2F0;Q8NFH3	B4E301;F5H0E3;B4DVD1;Q5VYB5;B4E2F0;Q8NFH3	1;1;1;1;1;1	1;1;1;1;1;1	1;1;1;1;1;1	Nucleoporin Nup43	NUP43	>tr|B4E301|B4E301_HUMAN Nucleoporin Nup43 OS=Homo sapiens GN=NUP43 PE=4 SV=1;>tr|F5H0E3|F5H0E3_HUMAN Nucleoporin Nup43 (Fragment) OS=Homo sapiens GN=NUP43 PE=2 SV=1;>tr|B4DVD1|B4DVD1_HUMAN Nucleoporin Nup43 OS=Homo sapiens GN=NUP43 PE=2 SV=1;>tr|Q5VYB5|Q5V	6	1	1	1	12.8	12.8	12.8	13.244	117	117;178;187;248;284;380	2.7777e-09	1.6997	1.8458	17.815	4	1.1841	1.3111	15.312	4	0.70296	0.69131	6.1699	4	30740000	7368800	12558000	10813000				318	5619	TRUE	5927;5928	18264;18265;18266;18267	29872;29873;29874;29875;29876;29877	29872	127	78
B4DVE7;P50995;H0Y6E1	B4DVE7;P50995	6;6;1	6;6;1	6;6;1	Annexin;Annexin A11	ANXA11	>tr|B4DVE7|B4DVE7_HUMAN Annexin OS=Homo sapiens GN=ANXA11 PE=2 SV=1;>sp|P50995|ANX11_HUMAN Annexin A11 OS=Homo sapiens GN=ANXA11 PE=1 SV=1	3	6	6	6	15.5	15.5	15.5	51.242	472	472;505;148	5.0073e-84	1.0041	0.98366	19.83	27	1.5248	1.6468	74.968	27	1.5329	1.5519	55.875	27	454030000	126610000	127910000	199510000				319	471;1548;4455;5150;12875;12876	True;True;True;True;True;True	488;1627;4696;5426;13697;13698	1401;1402;1403;1404;1405;1406;1407;1408;1409;1410;1411;1412;1413;1414;1415;4814;14211;14212;16447;16448;16449;16450;16451;42897;42898;42899;42900	2312;2313;2314;2315;2316;2317;2318;2319;2320;2321;2322;2323;2324;2325;2326;2327;2328;2329;2330;2331;2332;2333;2334;2335;2336;2337;2338;2339;2340;2341;7950;7951;23267;23268;26866;26867;26868;26869;26870;26871;26872;70574;70575;70576;70577;70578	2327;7950;23267;26871;70574;70576
B4DVJ1;E7EVQ4;Q8NCG7-2;Q8NCG7-4;E7ET49;Q8NCG7	B4DVJ1;E7EVQ4;Q8NCG7-2;Q8NCG7-4;E7ET49;Q8NCG7	1;1;1;1;1;1	1;1;1;1;1;1	1;1;1;1;1;1	Sn1-specific diacylglycerol lipase beta	DAGLB	>tr|B4DVJ1|B4DVJ1_HUMAN Sn1-specific diacylglycerol lipase beta OS=Homo sapiens GN=DAGLB PE=2 SV=1;>tr|E7EVQ4|E7EVQ4_HUMAN Sn1-specific diacylglycerol lipase beta OS=Homo sapiens GN=DAGLB PE=2 SV=1;>sp|Q8NCG7-2|DGLB_HUMAN Isoform 2 of Sn1-specific diacylgl	6	1	1	1	4.5	4.5	4.5	24.565	220	220;379;391;543;631;672	0.00038613	NaN	NaN	NaN	1	NaN	NaN	NaN	1	NaN	NaN	NaN	1	5490400	2046400	2333200	1110800				320	1577	TRUE	1657	4874	8038;8039	8039
B4DVN5;Q9Y613;J3KTH7	B4DVN5;Q9Y613	3;3;1	3;3;1	3;3;1	FH1/FH2 domain-containing protein 1	FHOD1	>tr|B4DVN5|B4DVN5_HUMAN FH1/FH2 domain-containing protein 1 OS=Homo sapiens GN=FHOD1 PE=2 SV=1;>sp|Q9Y613|FHOD1_HUMAN FH1/FH2 domain-containing protein 1 OS=Homo sapiens GN=FHOD1 PE=1 SV=3	3	3	3	3	7.3	7.3	7.3	81.333	743	743;1164;108	1.7477e-07	0.87374	0.86718	9.4699	11	1.1605	1.0927	16.966	9	1.3801	1.3224	39.249	9	45136000	13893000	13554000	17689000				321	6537;8510;12838	True;True;True	6914;8998;13658	21756;21757;21758;21759;21760;28386;42808;42809;42810;42811;42812	35558;35559;35560;35561;35562;35563;47032;70435;70436;70437;70438;70439;70440;70441;70442	35560;47032;70435
B4DVY1;O15371;B0QYA5;B0QYA4;B0QYA8;B0QYA3;B0QYA6;B0QYA7	B4DVY1;O15371	7;7;3;2;1;1;1;1	7;7;3;2;1;1;1;1	7;7;3;2;1;1;1;1	Eukaryotic translation initiation factor 3 subunit D	EIF3D	>tr|B4DVY1|B4DVY1_HUMAN Eukaryotic translation initiation factor 3 subunit D OS=Homo sapiens GN=EIF3D PE=2 SV=1;>sp|O15371|EIF3D_HUMAN Eukaryotic translation initiation factor 3 subunit D OS=Homo sapiens GN=EIF3D PE=1 SV=1	8	7	7	7	24	24	24	58.14	499	499;548;269;165;123;172;173;186	5.4645e-67	1.2812	1.2502	18.354	42	1.4513	1.4303	22.497	42	1.1798	1.193	11.603	42	559390000	144140000	175630000	239620000				322	3868;5323;6616;10712;13230;13877;15976	True;True;True;True;True;True;True	4071;4072;5611;6998;11417;11418;14070;14750;16980;16981	12134;12135;17106;17107;17108;17109;22049;22050;36005;36006;36007;36008;36009;36010;36011;36012;36013;36014;36015;36016;36017;36018;36019;36020;43868;43869;43870;43871;46284;53627;53628;53629;53630;53631;53632;53633;53634;53635;53636;53637;53638;53639	19915;19916;19917;19918;19919;27982;27983;27984;27985;27986;36054;36055;36056;59150;59151;59152;59153;59154;59155;59156;59157;59158;59159;59160;59161;59162;59163;59164;59165;59166;59167;59168;59169;59170;59171;59172;59173;59174;59175;59176;59177;59178;72107;72108;72109;72110;72111;72112;72113;76149;88216;88217;88218;88219;88220;88221;88222;88223;88224;88225;88226;88227;88228;88229;88230;88231;882…	19916;27983;36054;59175;72112;76149;88237	128;129;130	5;265;299
B4DW05;F5H3X6;Q99623-2;F5GY37;Q99623;J3KPX7;F5H2D2;F5H0C5;F5H0S4;F5GWA7	B4DW05;F5H3X6;Q99623-2;F5GY37;Q99623;J3KPX7;F5H2D2;F5H0C5;F5H0S4;F5GWA7	2;2;2;2;2;2;1;1;1;1	2;2;2;2;2;2;1;1;1;1	2;2;2;2;2;2;1;1;1;1	Prohibitin-2	PHB2	>tr|B4DW05|B4DW05_HUMAN Prohibitin-2 OS=Homo sapiens GN=PHB2 PE=2 SV=1;>tr|F5H3X6|F5H3X6_HUMAN Prohibitin-2 (Fragment) OS=Homo sapiens GN=PHB2 PE=2 SV=1;>sp|Q99623-2|PHB2_HUMAN Isoform 2 of Prohibitin-2 OS=Homo sapiens GN=PHB2;>tr|F5GY37|F5GY37_HUMAN Prohi	10	2	2	2	15.5	15.5	15.5	23.702	213	213;220;261;267;299;299;87;112;139;261	5.3199e-08	1.0554	1.0637	10.338	10	0.65683	0.62845	12.011	10	0.6318	0.62336	13.578	10	79865000	29936000	30981000	18947000				323	6681;14898	True;True	7066;15831	22306;22307;22308;22309;22310;49761;49762;49763;49764;49765	36518;36519;36520;36521;36522;36523;36524;81812;81813;81814;81815;81816;81817;81818	36518;81814
H0Y4E0;B4DW59;B7Z9U9;H0Y6Y4;Q9Y5K5-2;Q9Y5K5-4;Q9Y5K5-3;Q9Y5K5;Q5LJA5;Q5LJA9;H0Y4K0;H0Y636;Q5LJB0	H0Y4E0;B4DW59;B7Z9U9;H0Y6Y4;Q9Y5K5-2;Q9Y5K5-4;Q9Y5K5-3;Q9Y5K5;Q5LJA5;Q5LJA9;H0Y4K0;H0Y636;Q5LJB0	2;2;2;2;2;2;2;2;2;2;1;1;1	2;2;2;2;2;2;2;2;2;2;1;1;1	2;2;2;2;2;2;2;2;2;2;1;1;1	Ubiquitin carboxyl-terminal hydrolase isozyme L5	UCHL5	>tr|H0Y4E0|H0Y4E0_HUMAN Ubiquitin carboxyl-terminal hydrolase isozyme L5 (Fragment) OS=Homo sapiens GN=UCHL5 PE=4 SV=1;>tr|B4DW59|B4DW59_HUMAN Ubiquitin carboxyl-terminal hydrolase isozyme L5 OS=Homo sapiens GN=UCHL5 PE=2 SV=1;>tr|B7Z9U9|B7Z9U9_HUMAN Ubiqu	13	2	2	2	19.1	19.1	19.1	21.421	183	183;192;193;218;316;326;328;329;355;368;99;115;258	1.3706e-05	2.2504	2.1954	11.968	2	1.1236	1.1126	27.416	2	0.51739	0.50817	14.617	2	19120000	4164900	10399000	4556500				324	2632;10923	True;True	2770;11649	8218;36847	13556;13557;60688	13557;60688
E5RGD6;E5RFN5;B4DW83;Q330K2-2;Q330K2	E5RGD6;E5RFN5;B4DW83;Q330K2-2;Q330K2	1;1;1;1;1	1;1;1;1;1	1;1;1;1;1	NADH dehydrogenase (ubiquinone) complex I, assembly factor 6	NDUFAF6	>tr|E5RGD6|E5RGD6_HUMAN NADH dehydrogenase (ubiquinone) complex I, assembly factor 6 (Fragment) OS=Homo sapiens GN=NDUFAF6 PE=2 SV=1;>tr|E5RFN5|E5RFN5_HUMAN NADH dehydrogenase (ubiquinone) complex I, assembly factor 6 (Fragment) OS=Homo sapiens GN=NDUFAF6	5	1	1	1	12.6	12.6	12.6	12.128	103	103;133;159;281;333	0.0026947	1.2241	1.3344	11.078	2	1.1626	1.3448	10.895	2	0.4694	0.46331	99.975	2	24638000	6845100	9021300	8771400				325	1891	TRUE	1988	5945;5946	9827;9828	9827
Q86WQ0;K7ES62;B4DW92	Q86WQ0;K7ES62;B4DW92	1;1;1	1;1;1	1;1;1	Nuclear receptor 2C2-associated protein	NR2C2AP	>sp|Q86WQ0|NR2CA_HUMAN Nuclear receptor 2C2-associated protein OS=Homo sapiens GN=NR2C2AP PE=1 SV=1;>tr|K7ES62|K7ES62_HUMAN Nuclear receptor 2C2-associated protein (Fragment) OS=Homo sapiens GN=NR2C2AP PE=4 SV=1;>tr|B4DW92|B4DW92_HUMAN Nuclear receptor 2C2	3	1	1	1	10.8	10.8	10.8	15.876	139	139;144;167	0.0083843	NaN	NaN	NaN	1	NaN	NaN	NaN	1	NaN	NaN	NaN	1	893290	100830	477520	314930				326	12000	TRUE	12777	40212	66147	66147
C9JSM2;B4DWH9;O60759	C9JSM2;B4DWH9;O60759	1;1;1	1;1;1	1;1;1	Cytohesin-interacting protein	CYTIP	>tr|C9JSM2|C9JSM2_HUMAN Cytohesin-interacting protein (Fragment) OS=Homo sapiens GN=CYTIP PE=2 SV=1;>tr|B4DWH9|B4DWH9_HUMAN Cytohesin-interacting protein OS=Homo sapiens GN=CYTIP PE=2 SV=1;>sp|O60759|CYTIP_HUMAN Cytohesin-interacting protein OS=Homo sapien	3	1	1	1	13.7	13.7	13.7	14.444	131	131;253;359	0.028534	NaN	NaN	NaN	1	NaN	NaN	NaN	1	NaN	NaN	NaN	1	6881100	4279700	1529600	1071800	+			327	13065	TRUE	13895	43381	71315	71315	131	61
B4DWK0;P49903;Q5T5U9;D6PSQ9;Q5T5U7;Q5T5U6	B4DWK0;P49903;Q5T5U9;D6PSQ9	3;3;2;2;1;1	3;3;2;2;1;1	3;3;2;2;1;1	Selenide, water dikinase 1	SEPHS1	>tr|B4DWK0|B4DWK0_HUMAN Selenide, water dikinase 1 OS=Homo sapiens GN=SEPHS1 PE=2 SV=1;>sp|P49903|SPS1_HUMAN Selenide, water dikinase 1 OS=Homo sapiens GN=SEPHS1 PE=1 SV=2;>tr|Q5T5U9|Q5T5U9_HUMAN Selenide, water dikinase 1 OS=Homo sapiens GN=SEPHS1 PE=2 SV	6	3	3	3	16.9	16.9	16.9	35.208	325	325;392;321;324;92;166	1.9743e-19	1.473	1.5854	11.277	8	1.3859	1.5788	7.6539	8	1.0132	1.0198	7.627	8	94905000	22832000	32263000	39810000				328	5540;10499;15745	True;True;True	5842;11186;16732	17955;17956;35252;52673;52674;52675;52676;52677	29366;29367;29368;57914;86619;86620;86621;86622;86623	29367;57914;86620	132;133	31;32
B4DWL3;P11279	B4DWL3;P11279	2;2	2;2	2;2	Lysosome-associated membrane glycoprotein 1	LAMP1	>tr|B4DWL3|B4DWL3_HUMAN Lysosome-associated membrane glycoprotein 1 OS=Homo sapiens GN=LAMP1 PE=2 SV=1;>sp|P11279|LAMP1_HUMAN Lysosome-associated membrane glycoprotein 1 OS=Homo sapiens GN=LAMP1 PE=1 SV=3	2	2	2	2	7.4	7.4	7.4	38.985	364	364;417	2.203e-17	0.54393	0.52539	3.5504	2	0.41397	0.4226	26.165	2	0.77401	0.76725	38.476	2	9797800	4710600	2978200	2109000				329	718;3566	True;True	752;3748	2279;10990	3793;18024	3793;18024
B4DWW1;P40616;B4DZG7;F8VYN9;F8VP99;F8W1Z8;F8VP63	B4DWW1;P40616;B4DZG7;F8VYN9	3;3;2;2;1;1;1	3;3;2;2;1;1;1	3;3;2;2;1;1;1	ADP-ribosylation factor-like protein 1	ARL1	>tr|B4DWW1|B4DWW1_HUMAN ADP-ribosylation factor-like protein 1 OS=Homo sapiens GN=ARL1 PE=2 SV=1;>sp|P40616|ARL1_HUMAN ADP-ribosylation factor-like protein 1 OS=Homo sapiens GN=ARL1 PE=1 SV=1;>tr|B4DZG7|B4DZG7_HUMAN ADP-ribosylation factor-like protein 1 O	7	3	3	3	25	25	25	18.565	164	164;181;135;194;17;52;64	2.8334e-31	0.39877	0.40173	9.1652	15	0.34767	0.35577	18.814	15	0.9023	0.89383	21.284	15	67084000	38787000	14980000	13317000				330	5081;6986;12463	True;True;True	5354;7391;13260	16239;16240;16241;16242;16243;16244;16245;16246;16247;16248;16249;16250;23393;41520;41521	26551;26552;26553;26554;26555;26556;26557;26558;26559;26560;26561;26562;38270;68355;68356	26552;38270;68355
J3KQ69;P25205;B4DWW4;Q7Z6P5	J3KQ69;P25205;B4DWW4	10;10;10;3	10;10;10;3	10;10;10;3	DNA replication licensing factor MCM3	MCM3	>tr|J3KQ69|J3KQ69_HUMAN DNA replication licensing factor MCM3 OS=Homo sapiens GN=MCM3 PE=3 SV=1;>sp|P25205|MCM3_HUMAN DNA replication licensing factor MCM3 OS=Homo sapiens GN=MCM3 PE=1 SV=3;>tr|B4DWW4|B4DWW4_HUMAN DNA replication licensing factor MCM3 OS=H	4	10	10	10	16.4	16.4	16.4	85.608	762	762;808;853;328	9.074e-46	4.0963	4.2938	30.297	34	3.8097	4.0578	34.742	34	0.92001	0.91421	12.251	34	653510000	67056000	306050000	280410000				331	541;2793;5357;6847;8253;9231;12115;12766;13296;16057	True;True;True;True;True;True;True;True;True;True	565;2938;5647;7239;8726;9750;12899;13584;14140;17066	1628;8746;17188;17189;17190;17191;17192;17193;17194;17195;17196;22878;22879;22880;22881;22882;22883;22884;27531;30912;30913;40559;42569;42570;42571;42572;42573;42574;42575;42576;42577;42578;44081;53966	2657;14399;28103;28104;28105;28106;28107;28108;28109;28110;28111;28112;28113;28114;28115;28116;28117;28118;28119;37444;37445;37446;37447;37448;37449;37450;37451;37452;45515;51081;51082;66776;70071;70072;70073;70074;70075;70076;70077;70078;70079;70080;70081;70082;70083;70084;70085;70086;70087;72464;72465;88785;88786	2657;14399;28110;37451;45515;51082;66776;70082;72465;88785
J3QKZ8;G3V0F2;B7Z7G2;J3QQX3;B4DX24;P22570;E7EQC1;P22570-3;J3QQW7;B4DQQ4;P22570-2	J3QKZ8;G3V0F2;B7Z7G2;J3QQX3;B4DX24;P22570;E7EQC1;P22570-3;J3QQW7;B4DQQ4;P22570-2	3;3;3;3;3;3;3;3;2;2;2	3;3;3;3;3;3;3;3;2;2;2	3;3;3;3;3;3;3;3;2;2;2	NADPH:adrenodoxin oxidoreductase, mitochondrial	FDXR	>tr|J3QKZ8|J3QKZ8_HUMAN NADPH:adrenodoxin oxidoreductase, mitochondrial (Fragment) OS=Homo sapiens GN=FDXR PE=4 SV=1;>tr|G3V0F2|G3V0F2_HUMAN Ferredoxin reductase, isoform CRA_c OS=Homo sapiens GN=FDXR PE=4 SV=1;>tr|B7Z7G2|B7Z7G2_HUMAN NADPH:adrenodoxin oxi	11	3	3	3	23.2	23.2	23.2	18.059	164	164;381;439;463;483;491;522;534;178;451;497	3.5419e-16	0.46247	0.46036	21.603	10	0.21086	0.22319	119.64	10	0.56877	0.56512	114.29	10	99485000	28502000	12134000	58849000				332	2387;3635;7002	True;True;True	2510;3820;7407	7432;7433;7434;7435;7436;11196;11197;23444;23445;23446	12321;12322;12323;12324;12325;18348;18349;38350;38351;38352	12324;18349;38350
M0R080;B4DX52;P25685;M0R128;M0R1D6;M0QZD0;M0QYT3;M0QXK0	M0R080;B4DX52;P25685;M0R128;M0R1D6;M0QZD0;M0QYT3;M0QXK0	3;3;3;2;2;2;2;2	3;3;3;2;2;2;2;2	3;3;3;2;2;2;2;2	DnaJ homolog subfamily B member 1	DNAJB1	>tr|M0R080|M0R080_HUMAN DnaJ homolog subfamily B member 1 (Fragment) OS=Homo sapiens GN=DNAJB1 PE=4 SV=1;>tr|B4DX52|B4DX52_HUMAN DnaJ homolog subfamily B member 1 OS=Homo sapiens GN=DNAJB1 PE=2 SV=1;>sp|P25685|DNJB1_HUMAN DnaJ homolog subfamily B member 1	8	3	3	3	10.9	10.9	10.9	20.497	183	183;240;340;80;91;107;116;162	8.6777e-11	1.5806	1.516	15.283	18	1.5879	1.5819	14.469	18	1.0211	1.0172	9.7612	18	124350000	28698000	48989000	46660000				333	1832;7905;8094	True;True;True	1927;8362;8559	5778;5779;5780;5781;5782;26292;26293;26950;26951;26952;26953;26954;26955;26956;26957;26958;26959;26960	9550;9551;9552;9553;9554;9555;9556;9557;9558;9559;9560;9561;9562;9563;43246;43247;44446;44447;44448;44449;44450;44451;44452;44453;44454;44455;44456;44457;44458;44459;44460;44461;44462;44463;44464;44465;44466	9557;43246;44462
B4DX66;Q12929	B4DX66;Q12929	3;3	3;3	3;3	Epidermal growth factor receptor kinase substrate 8	EPS8	>tr|B4DX66|B4DX66_HUMAN Epidermal growth factor receptor kinase substrate 8 OS=Homo sapiens GN=EPS8 PE=2 SV=1;>sp|Q12929|EPS8_HUMAN Epidermal growth factor receptor kinase substrate 8 OS=Homo sapiens GN=EPS8 PE=1 SV=1	2	3	3	3	10.7	10.7	10.7	62.87	562	562;822	4.2276e-07	0.99993	0.9634	46.163	3	1.764	1.6413	30.926	3	2.145	2.1579	58.719	3	8095100	2146700	2378300	3570100				334	586;5023;9694	True;True;True	613;5294;10250	1790;16064;32367	2941;26278;53327	2941;26278;53327
B4DX67;Q5T911;Q9NPJ6	B4DX67;Q5T911;Q9NPJ6	2;2;2	2;2;2	2;2;2	Mediator of RNA polymerase II transcription subunit 4	MED4	>tr|B4DX67|B4DX67_HUMAN Mediator of RNA polymerase II transcription subunit 4 OS=Homo sapiens GN=MED4 PE=2 SV=1;>tr|Q5T911|Q5T911_HUMAN Mediator of RNA polymerase II transcription subunit 4 (Fragment) OS=Homo sapiens GN=MED4 PE=2 SV=1;>sp|Q9NPJ6|MED4_HUMAN	3	2	2	2	12.1	12.1	12.1	24.947	224	224;238;270	8.6979e-11	1.5358	1.5646	8.8746	5	1.2896	1.4352	8.4091	5	0.897	0.93538	8.3129	5	22179000	5051000	8226500	8901900				335	6746;9248	True;True	7135;9767	22583;22584;30954;30955;30956	37014;37015;51137;51138;51139;51140	37014;51138	134	47
Q96KB5;B4DX68	Q96KB5;B4DX68	3;3	3;3	3;3	Lymphokine-activated killer T-cell-originated protein kinase	PBK	>sp|Q96KB5|TOPK_HUMAN Lymphokine-activated killer T-cell-originated protein kinase OS=Homo sapiens GN=PBK PE=1 SV=3;>tr|B4DX68|B4DX68_HUMAN Lymphokine-activated killer T-cell-originated protein kinase OS=Homo sapiens GN=PBK PE=2 SV=1	2	3	3	3	6.8	6.8	6.8	36.085	322	322;333	4.3806e-10	3.5078	3.67	21.166	4	4.4943	4.844	39.048	4	1.3085	1.255	21.197	4	13318000	1531600	5251200	6534900				336	7119;7875;12813	True;True;True	7537;8331;13632	23782;26193;42737;42738	38932;43064;70329;70330;70331;70332	38932;43064;70331
Q96CU9-2;B4DXM1;Q96CU9-3;Q96CU9	Q96CU9-2;B4DXM1;Q96CU9-3;Q96CU9	1;1;1;1	1;1;1;1	1;1;1;1	FAD-dependent oxidoreductase domain-containing protein 1	FOXRED1	>sp|Q96CU9-2|FXRD1_HUMAN Isoform 2 of FAD-dependent oxidoreductase domain-containing protein 1 OS=Homo sapiens GN=FOXRED1;>tr|B4DXM1|B4DXM1_HUMAN FAD-dependent oxidoreductase domain-containing protein 1 OS=Homo sapiens GN=FOXRED1 PE=2 SV=1;>sp|Q96CU9-3|FXR	4	1	1	1	2.5	2.5	2.5	30.658	275	275;316;472;486	0.0074008	0.81453	0.81196	16.782	3	0.40687	0.4588	20.128	3	0.61608	0.63719	24.995	3	22536000	10314000	7431900	4789900				337	6734	TRUE	7123	22534;22535;22536	36892;36893;36894;36895;36896;36897;36898	36894
B4DXW4;Q9H078-3;Q9H078-4;Q9H078-2;Q9H078;H0YGM0;Q7Z777;H0YFF5;F5GX99	B4DXW4;Q9H078-3;Q9H078-4;Q9H078-2;Q9H078;H0YGM0;Q7Z777;H0YFF5;F5GX99	4;4;4;4;4;4;3;2;2	4;4;4;4;4;4;3;2;2	4;4;4;4;4;4;3;2;2	Caseinolytic peptidase B protein homolog	CLPB	>tr|B4DXW4|B4DXW4_HUMAN Caseinolytic peptidase B protein homolog OS=Homo sapiens GN=CLPB PE=2 SV=1;>sp|Q9H078-3|CLPB_HUMAN Isoform 3 of Caseinolytic peptidase B protein homolog OS=Homo sapiens GN=CLPB;>sp|Q9H078-4|CLPB_HUMAN Isoform 4 of Caseinolytic pepti	9	4	4	4	8.3	8.3	8.3	57.663	506	506;648;662;677;707;712;315;327;501	2.4222e-12	2.578	2.5066	14.393	7	0.89532	0.90546	37.713	7	0.34729	0.344	26.571	7	36043000	8432200	19234000	8376900				338	3700;5987;11922;11994	True;True;True;True	3888;6338;12696;12771	11492;11493;11494;19732;39948;39949;40201	18883;18884;18885;32138;65595;65596;66130	18885;32138;65596;66130
E7EU85;E9PFF5;P51114-3;P51114-2;B4DXZ6;P51114;C9IZ22;C9JZE0;C9JY20	E7EU85;E9PFF5;P51114-3;P51114-2;B4DXZ6;P51114	6;6;6;6;6;6;1;1;1	6;6;6;6;6;6;1;1;1	5;5;5;5;5;5;1;1;1	Fragile X mental retardation syndrome-related protein 1	FXR1	>tr|E7EU85|E7EU85_HUMAN Fragile X mental retardation syndrome-related protein 1 OS=Homo sapiens GN=FXR1 PE=2 SV=1;>tr|E9PFF5|E9PFF5_HUMAN Fragile X mental retardation syndrome-related protein 1 OS=Homo sapiens GN=FXR1 PE=2 SV=1;>sp|P51114-3|FXR1_HUMAN Isof	9	6	6	5	21.8	21.8	20	50.99	454	454;490;536;539;608;621;94;119;123	2.833e-32	0.83249	0.89513	26.997	14	1.3548	1.5112	43.986	14	1.6188	1.6424	47.018	14	130790000	42046000	30780000	57964000				339	4466;6645;8220;9507;11672;12035	True;True;True;True;True;True	4707;7027;7028;8689;10050;12433;12814	14237;14238;14239;22146;22147;22148;22149;27399;27400;27401;31727;39177;40341;40342	23305;23306;23307;23308;36198;36199;36200;36201;36202;36203;36204;45254;45255;45256;45257;52352;64310;66399;66400	23308;36202;45255;52352;64310;66400	135	84
B4DY13;B7Z7A3;Q9BZE4	B4DY13;B7Z7A3;Q9BZE4	3;3;3	3;3;3	3;3;3	Nucleolar GTP-binding protein 1	GTPBP4	>tr|B4DY13|B4DY13_HUMAN Nucleolar GTP-binding protein 1 OS=Homo sapiens GN=GTPBP4 PE=2 SV=1;>tr|B7Z7A3|B7Z7A3_HUMAN Nucleolar GTP-binding protein 1 OS=Homo sapiens GN=GTPBP4 PE=2 SV=1;>sp|Q9BZE4|NOG1_HUMAN Nucleolar GTP-binding protein 1 OS=Homo sapiens GN	3	3	3	3	7.3	7.3	7.3	60.051	518	518;587;634	1.5386e-08	2.7454	2.6533	17.517	7	3.0938	2.5708	22.882	7	1.0823	1.0629	19.95	7	27030000	4191800	10246000	12592000				340	3158;6257;15544	True;True;True	3325;6622;6623;16516	9780;9781;9782;9783;20799;20800;51988	16112;16113;16114;16115;16116;16117;33962;33963;85571	16116;33962;85571	136	500
F8W1R9;P36897-3;B4DY26;P36897;P36897-2	F8W1R9;P36897-3;B4DY26;P36897;P36897-2	1;1;1;1;1	1;1;1;1;1	1;1;1;1;1	TGF-beta receptor type-1	TGFBR1	>tr|F8W1R9|F8W1R9_HUMAN TGF-beta receptor type-1 OS=Homo sapiens GN=TGFBR1 PE=2 SV=1;>sp|P36897-3|TGFR1_HUMAN Isoform 3 of TGF-beta receptor type-1 OS=Homo sapiens GN=TGFBR1;>tr|B4DY26|B4DY26_HUMAN TGF-beta receptor type-1 OS=Homo sapiens GN=TGFBR1 PE=2 SV	5	1	1	1	3.9	3.9	3.9	41.849	383	383;426;434;503;507	0.00071601	NaN	NaN	NaN	1	NaN	NaN	NaN	1	NaN	NaN	NaN	1	2154300	1023100	750100	381080				341	5359	TRUE	5649	17198	28121	28121
D6RBK0;B4DY47;C9JZ20;E7ESE2;E9PCW0;C9JW96;P35232	D6RBK0;B4DY47;C9JZ20;E7ESE2;E9PCW0;C9JW96;P35232	1;1;1;1;1;1;1	1;1;1;1;1;1;1	1;1;1;1;1;1;1	Prohibitin	PHB	>tr|D6RBK0|D6RBK0_HUMAN Prohibitin (Fragment) OS=Homo sapiens GN=PHB PE=2 SV=1;>tr|B4DY47|B4DY47_HUMAN Prohibitin OS=Homo sapiens GN=PHB PE=2 SV=1;>tr|C9JZ20|C9JZ20_HUMAN Prohibitin (Fragment) OS=Homo sapiens GN=PHB PE=2 SV=1;>tr|E7ESE2|E7ESE2_HUMAN Prohib	7	1	1	1	16.1	16.1	16.1	13.666	124	124;155;201;204;214;246;272	1.4193e-05	NaN	NaN	NaN	1	NaN	NaN	NaN	1	NaN	NaN	NaN	1	13575000	4391100	5525100	3658500				342	5174	TRUE	5456	16564	27047	27047
C9JIY9;C9IYQ7;F8WCF5;F8WEL4;B4DYB4;Q8NFH5;C9JWU7	C9JIY9;C9IYQ7;F8WCF5;F8WEL4;B4DYB4;Q8NFH5;C9JWU7	2;2;2;2;2;2;1	2;2;2;2;2;2;1	2;2;2;2;2;2;1	Nucleoporin NUP53	NUP35	>tr|C9JIY9|C9JIY9_HUMAN Nucleoporin NUP53 (Fragment) OS=Homo sapiens GN=NUP35 PE=2 SV=1;>tr|C9IYQ7|C9IYQ7_HUMAN Nucleoporin NUP53 (Fragment) OS=Homo sapiens GN=NUP35 PE=2 SV=1;>tr|F8WCF5|F8WCF5_HUMAN Nucleoporin NUP53 OS=Homo sapiens GN=NUP35 PE=2 SV=1;>tr	7	2	2	2	56.6	56.6	56.6	7.711	76	76;115;136;152;309;326;53	6.9382e-09	1.0489	1.056	38.54	5	2.05	2.1579	27.081	5	2.0069	2.0949	12.03	5	30929000	9037700	7523000	14368000				343	11222;12955	True;True	11959;13783	37815;43127;43128;43129;43130	62196;70949;70950;70951;70952;70953;70954	62196;70951	137	23
Q92598-2;Q92598;B4DYH1;Q92598-3;B4DY72;Q5TBM3	Q92598-2;Q92598;B4DYH1;Q92598-3;B4DY72	19;19;19;18;15;3	18;18;18;17;14;3	17;17;17;16;13;3	Heat shock protein 105 kDa	HSPH1	>sp|Q92598-2|HS105_HUMAN Isoform Beta of Heat shock protein 105 kDa OS=Homo sapiens GN=HSPH1;>sp|Q92598|HS105_HUMAN Heat shock protein 105 kDa OS=Homo sapiens GN=HSPH1 PE=1 SV=1;>tr|B4DYH1|B4DYH1_HUMAN Heat shock 105kDa/110kDa protein 1, isoform CRA_b OS=H	6	19	18	17	33.3	31.6	29.9	92.115	814	814;858;860;817;677;115	3.3837e-137	0.70302	0.72359	32.623	50	1.3412	1.3629	24.456	50	1.9373	1.929	19.205	50	1092600000	361800000	243370000	487410000				344	1783;2952;3694;4276;4911;6588;8085;9343;9807;10413;10842;10925;12032;12989;13194;13200;14794;15010;15981	True;True;True;False;True;True;True;True;True;True;True;True;True;True;True;True;True;True;True	1873;3102;3882;4507;5175;6969;8549;9874;10367;11094;11563;11651;12811;13817;14031;14038;15720;15958;16986	5592;9215;11469;11470;11471;11472;11473;11474;11475;11476;11477;13607;15724;15725;21936;21937;21938;21939;21940;21941;21942;21943;26914;26915;26916;26917;26918;31233;32754;32755;32756;32757;32758;34970;34971;34972;34973;36583;36849;40319;40320;40321;40322;40323;40324;43195;43765;43796;49470;50142;53648	9250;15197;18847;18848;18849;18850;18851;18852;18853;18854;18855;18856;18857;18858;18859;18860;18861;18862;18863;18864;22317;22318;22319;25758;25759;35842;35843;35844;35845;35846;35847;35848;35849;35850;35851;35852;35853;35854;35855;44387;44388;44389;44390;44391;44392;44393;44394;44395;44396;44397;44398;44399;44400;51565;53983;53984;53985;53986;53987;53988;57477;57478;57479;57480;57481;57482;5748…	9250;15197;18864;22318;25759;35848;44396;51565;53985;57482;60231;60690;66348;71044;71924;71972;81333;82468;88263
B4DZ46;Q5XUX1-3;Q5XUX1-2;Q5XUX1	B4DZ46;Q5XUX1-3;Q5XUX1-2;Q5XUX1	1;1;1;1	1;1;1;1	1;1;1;1	F-box/WD repeat-containing protein 9	FBXW9	>tr|B4DZ46|B4DZ46_HUMAN F-box/WD repeat-containing protein 9 OS=Homo sapiens GN=FBXW9 PE=2 SV=1;>sp|Q5XUX1-3|FBXW9_HUMAN Isoform 3 of F-box/WD repeat-containing protein 9 OS=Homo sapiens GN=FBXW9;>sp|Q5XUX1-2|FBXW9_HUMAN Isoform 2 of F-box/WD repeat-contai	4	1	1	1	8.2	8.2	8.2	21.795	196	196;458;478;488	7.1668e-05	2.175	2.1706	22.054	2	0.6714	0.67374	49.208	2	0.24243	0.24596	11.651	2	11359000	2962300	6343200	2053000				345	5695	TRUE	6009	18561;18562	30366;30367	30366
B4DZ67;P57740;Q6PJE1	B4DZ67;P57740;Q6PJE1	3;3;2	3;3;2	3;3;2	Nuclear pore complex protein Nup107	NUP107	>tr|B4DZ67|B4DZ67_HUMAN Nuclear pore complex protein Nup107 OS=Homo sapiens GN=NUP107 PE=2 SV=1;>sp|P57740|NU107_HUMAN Nuclear pore complex protein Nup107 OS=Homo sapiens GN=NUP107 PE=1 SV=1;>tr|Q6PJE1|Q6PJE1_HUMAN NUP107 protein OS=Homo sapiens GN=NUP107	3	3	3	3	4	4	4	103.17	896	896;925;686	2.4002e-14	1.6077	1.6316	15.321	12	1.5152	1.6294	11.049	12	1.0124	1.0405	14.477	12	81044000	18726000	30767000	31551000				346	5610;6520;14766	True;True;True	5918;6897;15690	18243;18244;18245;21722;21723;21724;21725;21726;49414;49415;49416;49417	29840;29841;29842;29843;29844;29845;35506;35507;35508;35509;35510;35511;35512;35513;35514;81254;81255;81256;81257;81258;81259	29841;35512;81254
Q9H0D6-2;B4DZC3;Q9H0D6	Q9H0D6-2;B4DZC3;Q9H0D6	7;7;7	7;7;7	7;7;7	5-3 exoribonuclease 2	XRN2	>sp|Q9H0D6-2|XRN2_HUMAN Isoform 2 of 5-3 exoribonuclease 2 OS=Homo sapiens GN=XRN2;>tr|B4DZC3|B4DZC3_HUMAN 5-3 exoribonuclease 2 OS=Homo sapiens GN=XRN2 PE=2 SV=1;>sp|Q9H0D6|XRN2_HUMAN 5-3 exoribonuclease 2 OS=Homo sapiens GN=XRN2 PE=1 SV=1	3	7	7	7	9.4	9.4	9.4	99.96	874	874;896;950	1.7582e-24	1.238	1.1809	77.843	9	1.2099	1.1007	69.412	9	0.9064	0.88837	16.323	9	43752000	14910000	13475000	15367000				347	2107;2977;5337;8631;10807;12087;12227	True;True;True;True;True;True;True	2214;3127;5625;9125;11520;12869;13017	6587;9271;17140;17141;28768;36344;36345;40473;40910	10948;10949;15282;15283;28031;28032;28033;47619;59679;59680;66620;67401	10948;15283;28032;47619;59679;66620;67401
Q9UBN7-2;Q9UBN7;B4DZH6;H7C0Z9	Q9UBN7-2;Q9UBN7;B4DZH6	3;3;3;1	3;3;3;1	3;3;3;1	Histone deacetylase 6	HDAC6	>sp|Q9UBN7-2|HDAC6_HUMAN Isoform 2 of Histone deacetylase 6 OS=Homo sapiens GN=HDAC6;>sp|Q9UBN7|HDAC6_HUMAN Histone deacetylase 6 OS=Homo sapiens GN=HDAC6 PE=1 SV=2;>tr|B4DZH6|B4DZH6_HUMAN Histone deacetylase 6 OS=Homo sapiens GN=HDAC6 PE=2 SV=1	4	3	3	3	5	5	5	114.36	1063	1063;1215;1229;84	1.841e-15	1.3087	1.4161	22.341	7	1.1712	1.1946	20.209	7	0.99873	0.98711	25.083	7	34821000	10284000	11238000	13299000				348	3594;9862;11143	True;True;True	3778;10423;11880	11090;11091;32950;32951;32952;32953;37600;37601;37602	18180;18181;54298;54299;54300;54301;54302;54303;61860;61861;61862;61863	18180;54303;61861	138	1059
B4DZI8;P35606;H0YAC7;H0Y938;D6RBT6;D6R997;D6RBZ7;D6RCL6;D6RBG7	B4DZI8;P35606	21;21;4;3;2;2;1;1;1	21;21;4;3;2;2;1;1;1	21;21;4;3;2;2;1;1;1	Coatomer subunit beta	COPB2	>tr|B4DZI8|B4DZI8_HUMAN Coatomer protein complex, subunit beta 2 (Beta prime), isoform CRA_b OS=Homo sapiens GN=COPB2 PE=2 SV=1;>sp|P35606|COPB2_HUMAN Coatomer subunit beta OS=Homo sapiens GN=COPB2 PE=1 SV=2	9	21	21	21	37.7	37.7	37.7	99.045	877	877;906;118;177;111;153;77;86;89	4.257e-113	0.5662	0.58948	32.106	62	0.70295	0.73687	17.376	62	1.2294	1.2236	28.45	62	1156800000	509560000	278070000	369210000				349	36;1988;2015;2327;3226;5034;5166;6131;7471;8547;9935;11773;12502;12510;13115;13116;13350;14165;14586;14731;15370	True;True;True;True;True;True;True;True;True;True;True;True;True;True;True;True;True;True;True;True;True	36;2089;2119;2447;3396;5306;5447;6487;7905;9035;10498;12544;13299;13307;13948;13949;14196;15050;15496;15497;15652;16332	66;6191;6192;6283;7281;10016;16120;16539;16540;16541;20286;24796;24797;24798;24799;24800;24801;24802;28504;33206;39473;41599;41600;41601;41602;41603;41604;41605;41606;41607;41608;41622;41623;43515;43516;43517;44260;44261;44262;44263;47108;48750;48751;48752;48753;48754;48755;48756;48757;48758;48759;48760;48761;49295;49296;51336;51337;51338;51339;51340;51341;51342	87;88;89;90;91;92;93;10246;10247;10248;10249;10439;10440;12067;16518;26370;27008;27009;27010;27011;33091;33092;40538;40539;40540;40541;40542;40543;40544;40545;40546;47225;54716;64769;68467;68468;68469;68470;68471;68472;68473;68474;68475;68476;68477;68478;68479;68480;68481;68482;68483;68484;68485;68486;68487;68488;68489;68508;68509;68510;68511;68512;71521;71522;71523;71524;72844;72845;72846;72847;…	89;10248;10440;12067;16518;26370;27008;33091;40545;47225;54716;64769;68485;68510;71522;71524;72844;77482;80191;81053;84500	139	65
F8WBT4;C9J9T0;B4E016;Q96AT9-2;E7EW52;C9IZU8;Q96AT9	F8WBT4;C9J9T0;B4E016;Q96AT9-2;E7EW52;C9IZU8;Q96AT9	1;1;1;1;1;1;1	1;1;1;1;1;1;1	1;1;1;1;1;1;1	Ribulose-phosphate 3-epimerase	RPE	>tr|F8WBT4|F8WBT4_HUMAN Ribulose-phosphate 3-epimerase OS=Homo sapiens GN=RPE PE=2 SV=1;>tr|C9J9T0|C9J9T0_HUMAN Ribulose-5-phosphate-3-epimerase, isoform CRA_a OS=Homo sapiens GN=RPE PE=3 SV=1;>tr|B4E016|B4E016_HUMAN Ribulose-phosphate 3-epimerase OS=Homo	7	1	1	1	31.7	31.7	31.7	6.3293	60	60;191;199;220;220;225;228	0.00025494	NaN	NaN	NaN	1	NaN	NaN	NaN	1	NaN	NaN	NaN	1	2472100	811990	682500	977650				350	6706	TRUE	7092	22397	36663	36663
E7EX54;B5TY33;B4E0K5;Q16539-3;Q16539-4;Q16539-2;Q16539;H7C4E2	E7EX54;B5TY33;B4E0K5;Q16539-3;Q16539-4;Q16539-2;Q16539	3;3;3;3;3;3;3;1	3;3;3;3;3;3;3;1	3;3;3;3;3;3;3;1	Mitogen-activated protein kinase 14	MAPK14	>tr|E7EX54|E7EX54_HUMAN Mitogen-activated protein kinase 14 (Fragment) OS=Homo sapiens GN=MAPK14 PE=2 SV=1;>tr|B5TY33|B5TY33_HUMAN Mitogen-activated protein kinase 14 OS=Homo sapiens GN=MAPK14 PE=2 SV=1;>tr|B4E0K5|B4E0K5_HUMAN Mitogen-activated protein kin	8	3	3	3	36.8	36.8	36.8	15.504	133	133;173;283;297;307;360;360;90	3.1463e-19	0.92943	0.97268	13.297	10	1.1018	1.1479	8.6802	10	1.227	1.2496	13.727	10	135920000	44477000	40057000	51383000				351	5410;12785;15839	True;True;True	5704;13603;16835	17408;17409;17410;17411;42619;42620;42621;53129;53130;53131;53132	28502;28503;28504;28505;28506;28507;28508;28509;70143;70144;70145;70146;87372;87373;87374;87375;87376;87377;87378;87379;87380;87381	28506;70144;87378
C9JPH1;K7ENL4;J3QL63;J3QL47;Q96ET8-2;B4E0Q0;Q96ET8-3;J3KS67;Q9NYZ1;C9JYS5;Q96ET8	C9JPH1;K7ENL4;J3QL63;J3QL47;Q96ET8-2;B4E0Q0;Q96ET8-3;J3KS67;Q9NYZ1;C9JYS5;Q96ET8	2;2;2;2;2;2;2;2;2;2;2	2;2;2;2;2;2;2;2;2;2;2	2;2;2;2;2;2;2;2;2;2;2	Golgi apparatus membrane protein TVP23 homolog B;Golgi apparatus membrane protein TVP23 homolog C	FAM18B2;TVP23B;TVP23C	>tr|C9JPH1|C9JPH1_HUMAN Golgi apparatus membrane protein TVP23 homolog C OS=Homo sapiens GN=FAM18B2 PE=4 SV=2;>tr|K7ENL4|K7ENL4_HUMAN Golgi apparatus membrane protein TVP23 homolog B (Fragment) OS=Homo sapiens GN=TVP23B PE=4 SV=1;>tr|J3QL63|J3QL63_HUMAN Go	11	2	2	2	16.4	16.4	16.4	12.634	110	110;132;141;141;164;185;203;203;205;205;276	3.6447e-06	0.65615	0.67653	18.648	2	0.37981	0.39183	10.093	2	0.637	0.65503	31.122	2	6425200	3279300	1766900	1379000				352	12675;15595	True;True	13487;16568	42304;52141	69652;85780	69652;85780
Q96II8-3;B4E0T7;Q96II8;Q96II8-2	Q96II8-3;B4E0T7;Q96II8;Q96II8-2	1;1;1;1	1;1;1;1	1;1;1;1	Leucine-rich repeat and calponin homology domain-containing protein 3	LRCH3	>sp|Q96II8-3|LRCH3_HUMAN Isoform 3 of Leucine-rich repeat and calponin homology domain-containing protein 3 OS=Homo sapiens GN=LRCH3;>tr|B4E0T7|B4E0T7_HUMAN Leucine-rich repeat and calponin homology domain-containing protein 3 OS=Homo sapiens GN=LRCH3 PE=2	4	1	1	1	2.4	2.4	2.4	78.801	712	712;725;777;803	1.171e-10	NaN	NaN	NaN	1	NaN	NaN	NaN	1	NaN	NaN	NaN	1	7169300	2332500	1708900	3127900				353	10607	TRUE	11304	35619	58500;58501;58502	58500
B4E0V0;Q9NVS9;J3QQV6;B4E152;B4E1D7	B4E0V0;Q9NVS9;J3QQV6;B4E152;B4E1D7	3;3;2;2;2	3;3;2;2;2	3;3;2;2;2	Pyridoxine-5-phosphate oxidase	PNPO	>tr|B4E0V0|B4E0V0_HUMAN Pyridoxine-5-phosphate oxidase OS=Homo sapiens GN=PNPO PE=2 SV=1;>sp|Q9NVS9|PNPO_HUMAN Pyridoxine-5-phosphate oxidase OS=Homo sapiens GN=PNPO PE=1 SV=1;>tr|J3QQV6|J3QQV6_HUMAN Pyridoxine-5-phosphate oxidase (Fragment) OS=Homo sap	5	3	3	3	28.9	28.9	28.9	19.478	166	166;261;120;218;243	9.577e-18	0.62923	0.57432	11.72	10	0.32657	0.33156	36.382	10	0.53977	0.53483	28.411	10	65853000	30804000	21907000	13142000				354	2872;4821;7979	True;True;True	3019;5077;5078;8439	8982;15437;15438;15439;15440;15441;15442;15443;26547;26548	14810;25301;25302;25303;25304;25305;25306;25307;25308;25309;43691;43692;43693;43694	14810;25309;43694	140	151
B4E1N6;H7C155;B4E0X2;P04049;P04049-2	B4E1N6;H7C155;B4E0X2;P04049;P04049-2	1;1;1;1;1	1;1;1;1;1	1;1;1;1;1	RAF proto-oncogene serine/threonine-protein kinase	RAF1	>tr|B4E1N6|B4E1N6_HUMAN RAF proto-oncogene serine/threonine-protein kinase OS=Homo sapiens GN=RAF1 PE=2 SV=1;>tr|H7C155|H7C155_HUMAN RAF proto-oncogene serine/threonine-protein kinase (Fragment) OS=Homo sapiens GN=RAF1 PE=2 SV=1;>tr|B4E0X2|B4E0X2_HUMAN RAF	5	1	1	1	1.8	1.8	1.8	48.921	433	433;527;567;648;668	0.0005875	1.6603	1.7762	17.541	3	1.5905	1.6779	8.4431	3	0.98966	1.0017	5.5076	3	10727000	2726400	4104700	3895700				355	5823	TRUE	6146	19061;19062;19063	31153;31154;31155;31156;31157	31155
B4E1E4;B9A023;B8ZZL3;C9JEL3;B9A044;B8ZZJ9;B8ZZ50;O60573	B4E1E4;B9A023;B8ZZL3;C9JEL3;B9A044;B8ZZJ9;B8ZZ50;O60573	2;2;2;2;2;2;2;2	2;2;2;2;2;2;2;2	2;2;2;2;2;2;2;2	Eukaryotic translation initiation factor 4E type 2	EIF4E2	>tr|B4E1E4|B4E1E4_HUMAN Eukaryotic translation initiation factor 4E type 2 OS=Homo sapiens GN=EIF4E2 PE=2 SV=1;>tr|B9A023|B9A023_HUMAN Eukaryotic translation initiation factor 4E type 2 OS=Homo sapiens GN=EIF4E2 PE=2 SV=1;>tr|B8ZZL3|B8ZZL3_HUMAN Eukaryotic	8	2	2	2	13.3	13.3	13.3	21.702	188	188;189;200;213;233;234;236;245	6.1857e-24	0.78788	0.8715	18.658	7	0.79089	0.87433	21.2	7	1.0987	1.0534	9.023	7	177630000	70137000	54998000	52497000				356	3923;11183	True;True	4131;11920	12377;37692;37693;37694;37695;37696;37697	20307;62001;62002;62003;62004;62005;62006;62007;62008;62009;62010;62011;62012	20307;62006
E5RGY0;B4E1G1;Q9BUN8-2;Q9BUN8	E5RGY0;B4E1G1;Q9BUN8-2;Q9BUN8	1;1;1;1	1;1;1;1	1;1;1;1	Derlin-1	DERL1	>tr|E5RGY0|E5RGY0_HUMAN Derlin-1 OS=Homo sapiens GN=DERL1 PE=4 SV=1;>tr|B4E1G1|B4E1G1_HUMAN Derlin-1 OS=Homo sapiens GN=DERL1 PE=2 SV=1;>sp|Q9BUN8-2|DERL1_HUMAN Isoform 2 of Derlin-1 OS=Homo sapiens GN=DERL1;>sp|Q9BUN8|DERL1_HUMAN Derlin-1 OS=Homo sapiens	4	1	1	1	5.3	5.3	5.3	17.221	151	151;151;231;251	0.011999	NaN	NaN	NaN	1	NaN	NaN	NaN	1	NaN	NaN	NaN	1	26889000	10901000	8260500	7727500				357	6013	TRUE	6364	19840	32321	32321
P51570;B4E1G6;K7EII7	P51570;B4E1G6;K7EII7	4;4;3	4;4;3	4;4;3	Galactokinase	GALK1	>sp|P51570|GALK1_HUMAN Galactokinase OS=Homo sapiens GN=GALK1 PE=1 SV=1;>tr|B4E1G6|B4E1G6_HUMAN Galactokinase OS=Homo sapiens GN=GALK1 PE=2 SV=1;>tr|K7EII7|K7EII7_HUMAN Galactokinase (Fragment) OS=Homo sapiens GN=GALK1 PE=4 SV=1	3	4	4	4	17.3	17.3	17.3	42.272	392	392;422;184	8.8697e-29	0.76445	0.78068	13.739	13	0.26174	0.29688	38.077	13	0.35828	0.36597	37.831	13	165560000	84962000	60206000	20396000				358	4554;5714;6314;12857	True;True;True;True	4801;6030;6683;13678	14502;14503;18640;18641;18642;18643;18644;18645;21049;21050;42848;42849;42850	23708;23709;30504;30505;30506;30507;30508;30509;30510;34364;34365;34366;34367;70488;70489;70490;70491	23708;30507;34365;70489
B4E1J0;F5H2F6;Q96AQ6-2;Q96AQ6;Q96AQ6-3	B4E1J0;F5H2F6;Q96AQ6-2;Q96AQ6;Q96AQ6-3	3;3;3;3;2	3;3;3;3;2	3;3;3;3;2	Pre-B-cell leukemia transcription factor-interacting protein 1	PBXIP1	>tr|B4E1J0|B4E1J0_HUMAN Pre-B-cell leukemia transcription factor-interacting protein 1 OS=Homo sapiens GN=PBXIP1 PE=2 SV=1;>tr|F5H2F6|F5H2F6_HUMAN Pre-B-cell leukemia transcription factor-interacting protein 1 OS=Homo sapiens GN=PBXIP1 PE=2 SV=1;>sp|Q96AQ6	5	3	3	3	8.2	8.2	8.2	62.667	558	558;576;702;731;662	9.64e-12	0.23264	0.24706	21.587	8	0.14252	0.15509	58.318	8	0.58906	0.59408	43.02	8	55148000	39176000	9815900	6155800				359	2123;2960;4322	True;True;True	2230;3110;4554	6626;9229;9230;13738;13739;13740;13741;13742	11014;15219;15220;22530;22531;22532;22533;22534	11014;15220;22530
B4E1K0;Q02241-2;H7BYN4;Q02241	B4E1K0;Q02241-2;H7BYN4;Q02241	1;1;1;1	1;1;1;1	1;1;1;1	Kinesin-like protein KIF23	KIF23	>tr|B4E1K0|B4E1K0_HUMAN Kinesin-like protein KIF23 OS=Homo sapiens GN=KIF23 PE=2 SV=1;>sp|Q02241-2|KIF23_HUMAN Isoform 2 of Kinesin-like protein KIF23 OS=Homo sapiens GN=KIF23;>tr|H7BYN4|H7BYN4_HUMAN Kinesin-like protein KIF23 OS=Homo sapiens GN=KIF23 PE=2	4	1	1	1	2.4	2.4	2.4	77.698	673	673;856;952;960	1.9182e-09	4.7595	4.9664	18.163	3	4.699	5.5413	12.339	3	0.90533	0.91392	7.3945	3	10041000	811160	5138300	4092000				360	406	TRUE	421	1162;1163;1164	1944;1945;1946;1947	1944
B4E1K7;Q9UJZ1	B4E1K7;Q9UJZ1	2;2	2;2	2;2	Stomatin-like protein 2, mitochondrial	STOML2	>tr|B4E1K7|B4E1K7_HUMAN Stomatin-like protein 2, mitochondrial OS=Homo sapiens GN=STOML2 PE=2 SV=1;>sp|Q9UJZ1|STML2_HUMAN Stomatin-like protein 2, mitochondrial OS=Homo sapiens GN=STOML2 PE=1 SV=1	2	2	2	2	10.3	10.3	10.3	33.337	311	311;356	1.4757e-36	1.5976	1.5788	10.834	8	0.95631	0.96112	13.497	8	0.60746	0.61403	7.5812	8	136800000	38197000	59630000	38970000				361	6954;11009	True;True	7357;11738	23277;23278;37126;37127;37128;37129;37130;37131	38097;38098;38099;38100;61142;61143;61144;61145;61146;61147;61148;61149;61150;61151;61152;61153;61154;61155;61156;61157;61158;61159	38099;61145
C9J4K0;B4E2G9;Q9BVC5	C9J4K0;B4E2G9;Q9BVC5	1;1;1	1;1;1	1;1;1	Ashwin	C2orf49	>tr|C9J4K0|C9J4K0_HUMAN Ashwin OS=Homo sapiens GN=C2orf49 PE=2 SV=1;>tr|B4E2G9|B4E2G9_HUMAN Ashwin OS=Homo sapiens GN=C2orf49 PE=2 SV=1;>sp|Q9BVC5|ASHWN_HUMAN Ashwin OS=Homo sapiens GN=C2orf49 PE=1 SV=1	3	1	1	1	8.9	8.9	8.9	21.356	190	190;228;232	0.00012114	NaN	NaN	NaN	1	NaN	NaN	NaN	1	NaN	NaN	NaN	1	9144700	2108200	4318800	2717800				362	8132	TRUE	8599	27100	44707	44707
B4E2J1;Q8NBU5-2;Q8NBU5	B4E2J1;Q8NBU5-2;Q8NBU5	2;2;2	2;2;2	2;2;2	ATPase family AAA domain-containing protein 1	ATAD1	>tr|B4E2J1|B4E2J1_HUMAN ATPase family AAA domain-containing protein 1 OS=Homo sapiens GN=ATAD1 PE=2 SV=1;>sp|Q8NBU5-2|ATAD1_HUMAN Isoform 2 of ATPase family AAA domain-containing protein 1 OS=Homo sapiens GN=ATAD1;>sp|Q8NBU5|ATAD1_HUMAN ATPase family AAA d	3	2	2	2	8.4	8.4	8.4	30.634	273	273;287;361	5.3685e-05	1.7448	1.6996	95.901	3	0.38519	0.36659	147.27	3	0.26995	0.25495	219.94	3	15792000	3092100	10749000	1950400				363	5802;9538	True;True	6125;10085	19011;19012;31857	31082;31083;52555	31083;52555
B4E2J3;O95084	B4E2J3;O95084	1;1	1;1	1;1	Serine protease 23	PRSS23	>tr|B4E2J3|B4E2J3_HUMAN Serine protease 23 OS=Homo sapiens GN=PRSS23 PE=2 SV=1;>sp|O95084|PRS23_HUMAN Serine protease 23 OS=Homo sapiens GN=PRSS23 PE=1 SV=1	2	1	1	1	3.7	3.7	3.7	39.641	351	351;383	1.5894e-06	2.1504	2.1546	51.404	2	0.51756	0.54569	4.2269	2	0.1824	0.19295	8.7777	2	10393000	1743500	7124200	1525200				364	6284	TRUE	6653	20950;20951	34220;34221	34220
B4E2W0;P55084;B5MD38;C9JEY0;C9JE81;F5GZQ3;C9K0M0	B4E2W0;P55084;B5MD38;C9JEY0;C9JE81;F5GZQ3	6;6;5;4;4;4;1	6;6;5;4;4;4;1	6;6;5;4;4;4;1	Trifunctional enzyme subunit beta, mitochondrial;3-ketoacyl-CoA thiolase	HADHB	>tr|B4E2W0|B4E2W0_HUMAN 3-ketoacyl-CoA thiolase OS=Homo sapiens GN=HADHB PE=2 SV=1;>sp|P55084|ECHB_HUMAN Trifunctional enzyme subunit beta, mitochondrial OS=Homo sapiens GN=HADHB PE=1 SV=3;>tr|B5MD38|B5MD38_HUMAN 3-ketoacyl-CoA thiolase OS=Homo sapiens GN=	7	6	6	6	17.7	17.7	17.7	48.879	452	452;474;351;150;176;459;85	3.6936e-28	0.51806	0.52803	24.855	15	0.45264	0.49122	16.907	15	0.92487	0.94011	15.35	15	267400000	136880000	68794000	61733000				365	76;598;1934;2300;3329;3877	True;True;True;True;True;True	78;625;2033;2419;3504;4081;4082	147;148;1823;6060;7192;10277;10278;10279;10280;12183;12184;12185;12186;12187;12188	218;219;2995;9993;9994;11883;16900;16901;16902;16903;16904;20007;20008;20009;20010;20011;20012;20013	219;2995;9993;11883;16902;20011	141	201
Q8N6R0-3;Q8N6R0-4;B4E2X3;Q8N6R0;Q8N6R0-1	Q8N6R0-3;Q8N6R0-4;B4E2X3;Q8N6R0;Q8N6R0-1	2;2;2;2;1	2;2;2;2;1	2;2;2;2;1	Methyltransferase-like protein 13	METTL13	>sp|Q8N6R0-3|MET13_HUMAN Isoform 3 of Methyltransferase-like protein 13 OS=Homo sapiens GN=METTL13;>sp|Q8N6R0-4|MET13_HUMAN Isoform 2 of Methyltransferase-like protein 13 OS=Homo sapiens GN=METTL13;>tr|B4E2X3|B4E2X3_HUMAN Methyltransferase-like protein 13	5	2	2	2	3.9	3.9	3.9	68.689	613	613;642;698;699;543	4.5186e-10	0.63417	0.61594	17.987	8	0.95618	0.94915	16.202	8	1.5876	1.5441	16.78	8	30723000	11901000	7520200	11302000				366	13262;16104	True;True	14105;17117	43995;43996;43997;43998;43999;54115;54116;54117	72330;72331;72332;72333;72334;72335;72336;88995;88996;88997;88998;88999;89000	72332;88998
B4E322;P49585;C9JEJ2;C9J050;H7C1T3;C9J2E1;C9JVS0;C9JPY0;F8WAZ5;H7BZN1;F2Z2B1;Q9Y5K3-2;Q9Y5K3-4;Q9Y5K3-3;Q9Y5K3	B4E322;P49585;C9JEJ2;C9J050;H7C1T3;C9J2E1	4;4;4;3;2;2;1;1;1;1;1;1;1;1;1	4;4;4;3;2;2;1;1;1;1;1;1;1;1;1	4;4;4;3;2;2;1;1;1;1;1;1;1;1;1	Choline-phosphate cytidylyltransferase A	PCYT1A	>tr|B4E322|B4E322_HUMAN Choline-phosphate cytidylyltransferase A OS=Homo sapiens GN=PCYT1A PE=2 SV=1;>sp|P49585|PCY1A_HUMAN Choline-phosphate cytidylyltransferase A OS=Homo sapiens GN=PCYT1A PE=1 SV=2;>tr|C9JEJ2|C9JEJ2_HUMAN Choline-phosphate cytidylyltran	15	4	4	4	16.8	16.8	16.8	37.368	328	328;367;380;293;201;213;115;133;134;137;177;330;351;351;369	4.5168e-18	0.33099	0.36267	23.667	10	0.80384	0.78551	15.614	10	2.425	2.3857	19.443	10	108130000	48682000	14737000	44706000				367	2562;8250;10407;15377	True;True;True;True	2694;8723;11088;16339	7961;27520;27521;27522;34948;34949;34950;34951;51370;51371	13119;45491;45492;45493;57445;57446;57447;57448;57449;57450;84550;84551;84552	13119;45492;57447;84550
B4E329;O60256-3;O60256-2;O60256;I3L0S1;E7EPA1;C9JDU5;C9JJS3;C9K0K7	B4E329;O60256-3;O60256-2;O60256;I3L0S1;E7EPA1	3;3;3;3;2;2;1;1;1	2;2;2;2;1;1;1;1;1	2;2;2;2;1;1;1;1;1	Phosphoribosyl pyrophosphate synthase-associated protein 2	PRPSAP2	>tr|B4E329|B4E329_HUMAN Phosphoribosyl pyrophosphate synthase-associated protein 2 OS=Homo sapiens GN=PRPSAP2 PE=2 SV=1;>sp|O60256-3|KPRB_HUMAN Isoform 3 of Phosphoribosyl pyrophosphate synthase-associated protein 2 OS=Homo sapiens GN=PRPSAP2;>sp|O60256-2|	9	3	2	2	16.3	11.3	11.3	31.321	283	283;320;329;369;260;268;176;194;244	1.1023e-12	0.88726	0.90574	31.491	6	0.94003	1.0741	120.68	6	1.0282	1.0279	100.69	6	119020000	40074000	37276000	41666000				368	384;2839;6761	True;False;True	395;2986;7150	1069;1070;1071;1072;1073;8872;22624	1795;1796;1797;1798;1799;1800;1801;14627;37067	1799;14627;37067
B4E351;P22692	B4E351;P22692	1;1	1;1	1;1	Insulin-like growth factor-binding protein 4	IGFBP4	>tr|B4E351|B4E351_HUMAN Insulin-like growth factor-binding protein 4 OS=Homo sapiens GN=IGFBP4 PE=2 SV=1;>sp|P22692|IBP4_HUMAN Insulin-like growth factor-binding protein 4 OS=Homo sapiens GN=IGFBP4 PE=1 SV=2	2	1	1	1	10.8	10.8	10.8	17.635	158	158;258	0.0010099	0.38914	0.37227	24.388	4	0.25032	0.21407	3.1355	4	0.66219	0.66679	3.9849	4	7068000	3998400	1736800	1332700				369	2410	TRUE	2536	7540;7541;7542;7543	12478;12479;12480;12481	12479
B4E363;Q9Y285;K7ER00;K7EPH2;K7EK06;K7ER16;K7ERS0	B4E363;Q9Y285;K7ER00;K7EPH2	5;5;5;3;2;2;1	5;5;5;3;2;2;1	5;5;5;3;2;2;1	Phenylalanine--tRNA ligase alpha subunit	FARSA	>tr|B4E363|B4E363_HUMAN Phenylalanine--tRNA ligase alpha subunit OS=Homo sapiens GN=FARSA PE=2 SV=1;>sp|Q9Y285|SYFA_HUMAN Phenylalanine--tRNA ligase alpha subunit OS=Homo sapiens GN=FARSA PE=1 SV=3;>tr|K7ER00|K7ER00_HUMAN Phenylalanine--tRNA ligase alpha s	7	5	5	5	18.4	18.4	18.4	54.157	477	477;508;548;379;169;235;159	1.8693e-22	1.5691	1.8033	16.993	11	1.9965	2.0402	16.833	11	1.1744	1.1838	15.699	11	271390000	56435000	94640000	120320000				370	2075;3751;6328;12117;14985	True;True;True;True;True	2180;3941;3942;6698;12901;15929	6491;6492;11673;11674;11675;11676;11677;21085;21086;40563;50043	10760;10761;19180;19181;19182;19183;19184;19185;19186;19187;19188;19189;34423;34424;66780;82258;82259;82260	10760;19181;34424;66780;82259	142	386
B4E3E5;Q92997	B4E3E5;Q92997	1;1	1;1	1;1	Segment polarity protein dishevelled homolog DVL-3	DVL3	>tr|B4E3E5|B4E3E5_HUMAN Segment polarity protein dishevelled homolog DVL-3 OS=Homo sapiens GN=DVL3 PE=2 SV=1;>sp|Q92997|DVL3_HUMAN Segment polarity protein dishevelled homolog DVL-3 OS=Homo sapiens GN=DVL3 PE=1 SV=2	2	1	1	1	1.4	1.4	1.4	76.255	699	699;716	0.006922	NaN	NaN	NaN	1	NaN	NaN	NaN	1	NaN	NaN	NaN	1	2982700	2056900	534590	391270				371	12626	TRUE	13434	42135	69409	69409
Q96EB1;B4E3W0;Q96EB1-2;G5E9D4	Q96EB1;B4E3W0;Q96EB1-2;G5E9D4	1;1;1;1	1;1;1;1	1;1;1;1	Elongator complex protein 4	ELP4	>sp|Q96EB1|ELP4_HUMAN Elongator complex protein 4 OS=Homo sapiens GN=ELP4 PE=1 SV=2;>tr|B4E3W0|B4E3W0_HUMAN Elongator complex protein 4 OS=Homo sapiens GN=ELP4 PE=2 SV=1;>sp|Q96EB1-2|ELP4_HUMAN Isoform 2 of Elongator complex protein 4 OS=Homo sapiens GN=EL	4	1	1	1	2.1	2.1	2.1	46.587	424	424;476;535;535	0.0051751	1.4723	1.5471	3.6079	2	1.4458	1.448	2.996	2	1.0065	0.99989	9.2338	2	5712500	1219100	2216400	2277000				372	2278	TRUE	2396	7125;7126	11752;11753	11752
P11172-2;B5LY68;P11172;B5LY72;E9PFD2	P11172-2;B5LY68;P11172	4;4;4;1;1	4;4;4;1;1	4;4;4;1;1	Uridine 5-monophosphate synthase;Orotate phosphoribosyltransferase;Orotidine 5-phosphate decarboxylase	UMPS	>sp|P11172-2|UMPS_HUMAN Isoform 2 of Uridine 5-monophosphate synthase OS=Homo sapiens GN=UMPS;>tr|B5LY68|B5LY68_HUMAN Orotate phosphoribosyltransferase OS=Homo sapiens GN=UMPS PE=2 SV=1;>sp|P11172|UMPS_HUMAN Uridine 5-monophosphate synthase OS=Homo sapie	5	4	4	4	25.5	25.5	25.5	33.051	302	302;388;480;205;342	1.008e-15	1.9773	2.0841	17.254	16	1.7181	1.7944	14.721	16	0.93577	0.95767	7.4579	16	156570000	32700000	62010000	61857000				373	1298;4823;6437;15159	True;True;True;True	1362;5080;6812;16113	3997;3998;3999;4000;15445;15446;15447;15448;15449;21478;21479;21480;21481;21482;21483;50602	6694;6695;6696;6697;6698;25314;25315;25316;25317;25318;25319;25320;25321;35079;35080;35081;35082;35083;35084;35085;35086;35087;83194;83195;83196;83197	6696;25314;35080;83194	143	230
Q9HC35;B5MBZ0;B5MCW9;F2Z2B5	Q9HC35;B5MBZ0;B5MCW9	6;6;4;1	6;6;4;1	6;6;4;1	Echinoderm microtubule-associated protein-like 4	EML4	>sp|Q9HC35|EMAL4_HUMAN Echinoderm microtubule-associated protein-like 4 OS=Homo sapiens GN=EML4 PE=1 SV=3;>tr|B5MBZ0|B5MBZ0_HUMAN Echinoderm microtubule-associated protein-like 4 OS=Homo sapiens GN=EML4 PE=2 SV=3;>tr|B5MCW9|B5MCW9_HUMAN Echinoderm microtub	4	6	6	6	10.6	10.6	10.6	108.91	981	981;992;923;245	8.9978e-30	0.73142	0.73938	23.15	15	0.88437	0.96324	16.491	15	1.2714	1.2781	26.053	15	134840000	49894000	40718000	44232000				374	1001;6369;6856;7623;9797;16053	True;True;True;True;True;True	1047;6742;7249;8065;10357;17062	3086;3087;3088;3089;21273;21274;21275;21276;21277;22914;22915;25332;32728;32729;53957	5137;5138;5139;5140;5141;34721;34722;34723;34724;34725;34726;34727;34728;34729;37501;37502;41506;41507;53942;53943;53944;53945;88766;88767	5139;34726;37501;41506;53945;88766
Q13191-3;B5MC15;Q13191-2;E7ENW2;Q13191	Q13191-3;B5MC15;Q13191-2;E7ENW2;Q13191	1;1;1;1;1	1;1;1;1;1	1;1;1;1;1	E3 ubiquitin-protein ligase CBL-B	CBLB	>sp|Q13191-3|CBLB_HUMAN Isoform Truncated 2 of E3 ubiquitin-protein ligase CBL-B OS=Homo sapiens GN=CBLB;>tr|B5MC15|B5MC15_HUMAN Cas-Br-M (Murine) ecotropic retroviral transforming sequence b, isoform CRA_a OS=Homo sapiens GN=CBLB PE=4 SV=1;>sp|Q13191-2|CB	5	1	1	1	1.4	1.4	1.4	86.581	770	770;810;811;960;982	2.147e-05	0.75262	0.74063	14.448	2	0.87255	0.92735	27.623	2	1.0118	0.99162	27.52	2	2958700	1093200	888560	976990				375	5689	TRUE	6003	18539;18540	30329;30330	30329
H0YIW3;B5MC49;H7C5W6;E9PB09;Q86XA9-2;Q86XA9;F5H619	H0YIW3;B5MC49;H7C5W6;E9PB09;Q86XA9-2;Q86XA9;F5H619	1;1;1;1;1;1;1	1;1;1;1;1;1;1	1;1;1;1;1;1;1	HEAT repeat-containing protein 5A	HEATR5A	>tr|H0YIW3|H0YIW3_HUMAN HEAT repeat-containing protein 5A (Fragment) OS=Homo sapiens GN=HEATR5A PE=4 SV=1;>tr|B5MC49|B5MC49_HUMAN HEAT repeat-containing protein 5A OS=Homo sapiens GN=HEATR5A PE=2 SV=3;>tr|H7C5W6|H7C5W6_HUMAN HEAT repeat-containing protein	7	1	1	1	1.3	1.3	1.3	97.033	896	896;1140;1599;1753;1965;2040;2046	0.0052918	NaN	NaN	NaN	0	NaN	NaN	NaN	0	NaN	NaN	NaN	0	0	0	0	0				376	13505	TRUE	14358	44830	73808	73808
B5MC98;Q9HCU5	B5MC98;Q9HCU5	2;2	2;2	2;2	Prolactin regulatory element-binding protein	PREB	>tr|B5MC98|B5MC98_HUMAN Prolactin regulatory element-binding protein OS=Homo sapiens GN=PREB PE=2 SV=1;>sp|Q9HCU5|PREB_HUMAN Prolactin regulatory element-binding protein OS=Homo sapiens GN=PREB PE=1 SV=2	2	2	2	2	10	10	10	38.939	359	359;417	1.5713e-07	0.87272	0.88536	10.654	8	0.79107	0.76254	12.336	8	0.86637	0.9045	12.282	8	39029000	15208000	12159000	11662000				377	2082;9611	True;True	2187;10164	6503;6504;6505;32084;32085;32086;32087;32088;32089;32090	10779;10780;10781;10782;52907;52908;52909;52910;52911;52912;52913	10782;52908
B5MCF9;O00541-2;O00541;C9JXJ1;B3KXD6	B5MCF9;O00541-2;O00541;C9JXJ1;B3KXD6	2;2;2;1;1	2;2;2;1;1	2;2;2;1;1	Pescadillo homolog	PES1	>tr|B5MCF9|B5MCF9_HUMAN Pescadillo homolog OS=Homo sapiens GN=PES1 PE=2 SV=1;>sp|O00541-2|PESC_HUMAN Isoform 2 of Pescadillo homolog OS=Homo sapiens GN=PES1;>sp|O00541|PESC_HUMAN Pescadillo homolog OS=Homo sapiens GN=PES1 PE=1 SV=1;>tr|C9JXJ1|C9JXJ1_HUMAN	5	2	2	2	4.7	4.7	4.7	66.077	571	571;583;588;171;449	2.0919e-10	3.419	3.0155	11.746	6	3.3958	3.2494	10.758	6	0.98462	0.91155	4.9375	6	101940000	12804000	44394000	44741000				378	7361;9013	True;True	7793;9525	24506;24507;24508;24509;24510;30190	40068;40069;40070;40071;40072;40073;40074;40075;40076;40077;49895	40074;49895
B7Z254;Q15084;F8WA83;B5MCQ5;Q15084-2	B7Z254;Q15084;F8WA83;B5MCQ5;Q15084-2	14;14;14;14;14	14;14;14;14;14	14;14;14;14;14	Protein disulfide-isomerase A6	PDIA6	>tr|B7Z254|B7Z254_HUMAN Protein disulfide-isomerase A6 OS=Homo sapiens GN=PDIA6 PE=2 SV=1;>sp|Q15084|PDIA6_HUMAN Protein disulfide-isomerase A6 OS=Homo sapiens GN=PDIA6 PE=1 SV=1;>tr|F8WA83|F8WA83_HUMAN Protein disulfide-isomerase A6 OS=Homo sapiens GN=PDI	5	14	14	14	40	40	40	47.837	437	437;440;445;488;492	1.6856e-148	0.51832	0.54308	21.721	36	0.46481	0.47601	48.999	36	0.88229	0.89577	58.325	36	1032000000	504340000	271680000	256010000				379	611;2210;4397;5011;5053;5648;7597;8268;10937;10976;13336;13498;14463;14464	True;True;True;True;True;True;True;True;True;True;True;True;True;True	638;2322;4635;5282;5325;5961;8038;8742;11663;11704;14182;14350;15363;15364	1857;1858;1859;1860;1861;1862;1863;1864;1865;1866;1867;1868;6912;13975;16040;16174;18339;18340;18341;25238;27571;36905;36906;36907;37019;37020;37021;37022;44222;44223;44224;44808;48223;48224;48225;48226	3056;3057;3058;3059;3060;3061;3062;3063;3064;3065;3066;3067;3068;3069;3070;11448;22919;22920;26242;26243;26458;26459;26460;29989;29990;29991;29992;29993;29994;41337;45620;45621;45622;60800;60801;60802;60983;60984;60985;60986;72797;72798;72799;73770;73771;73772;73773;73774;79266;79267;79268;79269;79270;79271;79272	3056;11448;22920;26242;26458;29992;41337;45622;60802;60985;72799;73772;79266;79269
P62826;B5MDF5;J3KQE5;F5H018;H0YFC6;B4DV51	P62826;B5MDF5;J3KQE5;F5H018;H0YFC6	11;11;11;10;6;5	11;11;11;10;6;5	11;11;11;10;6;5	GTP-binding nuclear protein Ran	RAN	>sp|P62826|RAN_HUMAN GTP-binding nuclear protein Ran OS=Homo sapiens GN=RAN PE=1 SV=3;>tr|B5MDF5|B5MDF5_HUMAN GTP-binding nuclear protein Ran OS=Homo sapiens GN=RAN PE=4 SV=1;>tr|J3KQE5|J3KQE5_HUMAN GTP-binding nuclear protein Ran (Fragment) OS=Homo sapien	6	11	11	11	43.5	43.5	43.5	24.423	216	216;233;234;199;103;128	1.208e-54	1.6669	1.6679	52.411	34	1.6672	1.7307	47.503	34	1.0438	1.027	13.296	34	865230000	206830000	315750000	342640000				380	3901;5900;5901;9866;10796;11060;11170;12063;12935;14236;16118	True;True;True;True;True;True;True;True;True;True;True	4106;6231;6232;10427;11509;11792;11907;12845;13762;15124;17131	12283;19357;19358;19359;19360;19361;19362;32980;36306;37322;37323;37324;37325;37326;37670;37671;37672;40414;40415;40416;40417;43073;43074;43075;43076;43077;43078;47372;54154;54155;54156;54157;54158;54159	20167;31591;31592;31593;31594;31595;31596;31597;31598;31599;31600;31601;54342;54343;59614;61458;61459;61460;61461;61462;61463;61464;61465;61966;61967;61968;61969;61970;61971;61972;61973;66525;66526;66527;66528;66529;66530;66531;66532;66533;70845;70846;70847;70848;70849;70850;70851;70852;70853;70854;70855;77898;77899;89064;89065;89066;89067;89068;89069;89070;89071;89072;89073;89074;89075	20167;31593;31601;54343;59614;61465;61970;66525;70846;77899;89075
B5MDQ4;Q92600;B7Z1E5	B5MDQ4;Q92600;B7Z1E5	2;2;2	2;2;2	2;2;2	Cell differentiation protein RCD1 homolog	RQCD1	>tr|B5MDQ4|B5MDQ4_HUMAN Cell differentiation protein RCD1 homolog OS=Homo sapiens GN=RQCD1 PE=4 SV=2;>sp|Q92600|RCD1_HUMAN Cell differentiation protein RCD1 homolog OS=Homo sapiens GN=RQCD1 PE=1 SV=1;>tr|B7Z1E5|B7Z1E5_HUMAN Cell differentiation protein RCD	3	2	2	2	10.1	10.1	10.1	29.14	258	258;299;331	7.7522e-05	1.7516	1.6757	43.717	4	1.1196	1.0092	42.171	4	0.78894	0.79228	52.819	4	36444000	8252000	17443000	10749000				381	13912;14247	True;True	14785;15135	46387;46388;46389;47391	76309;76310;76311;76312;77925	76311;77925
Q99613;B5ME19;H3BRV0;H3BPE3;H3BTY8;H3BPE4	Q99613;B5ME19;H3BRV0	10;10;9;2;1;1	10;10;9;2;1;1	10;10;9;2;1;1	Eukaryotic translation initiation factor 3 subunit C	EIF3C;EIF3CL	>sp|Q99613|EIF3C_HUMAN Eukaryotic translation initiation factor 3 subunit C OS=Homo sapiens GN=EIF3C PE=1 SV=1;>tr|B5ME19|B5ME19_HUMAN Eukaryotic translation initiation factor 3 subunit C OS=Homo sapiens GN=EIF3CL PE=3 SV=1;>tr|H3BRV0|H3BRV0_HUMAN Eukaryot	6	10	10	10	15.8	15.8	15.8	105.34	913	913;914;903;133;80;148	4.3256e-34	1.2605	1.3209	23.581	24	1.342	1.3888	25.809	24	1.0926	1.089	18.105	24	177680000	48489000	60982000	68212000				382	1564;1932;5075;6915;6980;7086;10163;11553;13342;13413	True;True;True;True;True;True;True;True;True;True	1644;2031;5347;7312;7385;7501;10777;10778;12307;14188;14262	4844;6052;6053;6054;6055;16226;23138;23379;23689;23690;23691;34060;34061;34062;34063;34064;34065;34066;34067;34068;34069;38836;44240;44488	7992;7993;9984;9985;9986;9987;9988;26536;37872;38251;38755;38756;38757;38758;56076;56077;56078;56079;56080;56081;56082;56083;56084;56085;56086;56087;56088;56089;56090;63782;63783;72819;73245;73246	7992;9987;26536;37872;38251;38755;56079;63782;72819;73245	144;145;146;147;148	589;591;825;832;844
Q9P0V9-3;E7EW69;Q9P0V9;E7EX04;Q9P0V9-2;B5ME97;B7Z371;B7Z277;C9JEW2;C9JNR7	Q9P0V9-3;E7EW69;Q9P0V9;E7EX04;Q9P0V9-2;B5ME97;B7Z371;B7Z277	5;5;5;5;5;5;4;3;1;1	4;4;4;4;4;4;3;2;1;1	4;4;4;4;4;4;3;2;1;1	Septin-10	2014-09-10	>sp|Q9P0V9-3|SEP10_HUMAN Isoform 3 of Septin-10 OS=Homo sapiens GN=SEPT10;>tr|E7EW69|E7EW69_HUMAN Septin-10 OS=Homo sapiens GN=SEPT10 PE=2 SV=1;>sp|Q9P0V9|SEP10_HUMAN Septin-10 OS=Homo sapiens GN=SEPT10 PE=1 SV=2;>tr|E7EX04|E7EX04_HUMAN Septin-10 OS=Homo s	10	5	4	4	15.5	11.1	11.1	50.065	431	431;450;454;473;503;544;321;283;58;61	8.9947e-28	1.7981	1.747	59.475	9	2.5532	2.4108	44.998	9	1.5381	1.4927	29.285	9	50913000	9955000	17897000	23061000				383	9121;11901;12052;12795;12866	True;False;True;True;True	9638;12675;12834;13613;13687;13688	30568;39838;39839;39840;39841;39842;39843;40390;40391;42657;42874;42875;42876;42877;42878	50509;65370;65371;65372;65373;65374;65375;65376;65377;65378;65379;65380;65381;66476;66477;66478;66479;66480;70210;70534;70535;70536;70537;70538;70539	50509;65372;66476;70210;70536	149	20
B5MED8;Q96PQ0	B5MED8;Q96PQ0	3;3	3;3	3;3	VPS10 domain-containing receptor SorCS2	SORCS2	>tr|B5MED8|B5MED8_HUMAN VPS10 domain-containing receptor SorCS2 OS=Homo sapiens GN=SORCS2 PE=2 SV=3;>sp|Q96PQ0|SORC2_HUMAN VPS10 domain-containing receptor SorCS2 OS=Homo sapiens GN=SORCS2 PE=1 SV=3	2	3	3	3	4.8	4.8	4.8	112.28	1002	1002;1159	7.8726e-06	0.1785	0.17733	31.374	2	0.40172	0.40384	200.28	2	2.2506	2.3542	233.47	2	21380000	10492000	1869100	9019300				384	2461;2517;10236	True;True;True	2587;2648;10867	7678;7833;34281	12692;12932;56410	12692;12932;56410	150	161
E7ESU0;O94966-4;O94966-3;O94966;E7EST9;B5MEG5;E7EN22;O94966-6;O94966-5	E7ESU0;O94966-4;O94966-3;O94966;E7EST9;B5MEG5;E7EN22;O94966-6;O94966-5	1;1;1;1;1;1;1;1;1	1;1;1;1;1;1;1;1;1	1;1;1;1;1;1;1;1;1	Ubiquitin carboxyl-terminal hydrolase;Ubiquitin carboxyl-terminal hydrolase 19	USP19	>tr|E7ESU0|E7ESU0_HUMAN Ubiquitin carboxyl-terminal hydrolase OS=Homo sapiens GN=USP19 PE=2 SV=1;>sp|O94966-4|UBP19_HUMAN Isoform 4 of Ubiquitin carboxyl-terminal hydrolase 19 OS=Homo sapiens GN=USP19;>sp|O94966-3|UBP19_HUMAN Isoform 3 of Ubiquitin carboxy	9	1	1	1	2.7	2.7	2.7	120.96	1089	1089;1268;1281;1318;1321;1358;1372;1404;1419	0.0029355	NaN	NaN	NaN	1	NaN	NaN	NaN	1	NaN	NaN	NaN	1	5937000	988430	3672300	1276200				385	14433	TRUE	15332	48109	79088	79088
B6DY53;Q9Y6M7-4;Q9Y6M7-3;C9JRP1;Q9Y6M7-2;Q9Y6M7-9;Q9Y6M7-6;D3K174;Q9Y6M7;Q9Y6M7-7;E9PDL9;B6DY52;Q9Y6M7-5;F8W7E6;H7C3C4;E9PGC1;E9PFN4;Q9Y6M7-8	B6DY53;Q9Y6M7-4;Q9Y6M7-3;C9JRP1;Q9Y6M7-2;Q9Y6M7-9;Q9Y6M7-6;D3K174;Q9Y6M7;Q9Y6M7-7;E9PDL9;B6DY52;Q9Y6M7-5;F8W7E6;H7C3C4;E9PGC1;E9PFN4;Q9Y6M7-8	3;3;3;3;3;3;3;3;3;3;3;2;2;2;2;2;2;2	3;3;3;3;3;3;3;3;3;3;3;2;2;2;2;2;2;2	3;3;3;3;3;3;3;3;3;3;3;2;2;2;2;2;2;2	Sodium bicarbonate cotransporter 3	SLC4A7	>tr|B6DY53|B6DY53_HUMAN Sodium bicarbonate cotransporter 3 OS=Homo sapiens GN=SLC4A7 PE=2 SV=1;>sp|Q9Y6M7-4|S4A7_HUMAN Isoform 4 of Sodium bicarbonate cotransporter 3 OS=Homo sapiens GN=SLC4A7;>sp|Q9Y6M7-3|S4A7_HUMAN Isoform 3 of Sodium bicarbonate cotrans	18	3	3	3	8.4	8.4	8.4	52.248	463	463;1000;1018;1051;1090;1095;1131;1135;1214;1259;1259;574;800;800;801;1206;1210;1246	5.2882e-11	1.9815	2.0486	10.801	8	0.35622	0.36032	30.35	8	0.18024	0.18429	31.393	8	25306000	7747000	14476000	3083300				386	2299;6127;7878	True;True;True	2418;6483;8334	7187;7188;7189;7190;7191;20280;20281;26202	11877;11878;11879;11880;11881;11882;33083;33084;33085;43084;43085	11879;33084;43084
B7WP74;Q9HCG8;B7WP27	B7WP74;Q9HCG8;B7WP27	1;1;1	1;1;1	1;1;1	Pre-mRNA-splicing factor CWC22 homolog	CWC22	>tr|B7WP74|B7WP74_HUMAN Pre-mRNA-splicing factor CWC22 homolog (Fragment) OS=Homo sapiens GN=CWC22 PE=2 SV=1;>sp|Q9HCG8|CWC22_HUMAN Pre-mRNA-splicing factor CWC22 homolog OS=Homo sapiens GN=CWC22 PE=1 SV=3;>tr|B7WP27|B7WP27_HUMAN Pre-mRNA-splicing factor C	3	1	1	1	2.1	2.1	2.1	85.576	745	745;908;908	4.9072e-05	NaN	NaN	NaN	1	NaN	NaN	NaN	1	NaN	NaN	NaN	1	10697000	3900800	2748900	4047200				387	9008	TRUE	9520	30183	49888	49888
H7C355;G3V195;Q32P44;B7WPE2	H7C355;G3V195;Q32P44;B7WPE2	2;2;2;2	2;2;2;2	2;2;2;2	Echinoderm microtubule-associated protein-like 3	EML3	>tr|H7C355|H7C355_HUMAN Echinoderm microtubule-associated protein-like 3 (Fragment) OS=Homo sapiens GN=EML3 PE=2 SV=1;>tr|G3V195|G3V195_HUMAN Echinoderm microtubule associated protein like 3, isoform CRA_c OS=Homo sapiens GN=EML3 PE=4 SV=1;>sp|Q32P44|EMAL3	4	2	2	2	19.7	19.7	19.7	14.469	137	137;679;896;897	1.8983e-09	0.7435	0.81907	8.6643	5	1.0388	1.0672	13.404	5	1.4183	1.4369	14.701	5	21587000	7311800	6133700	8141600				388	4048;10368	True;True	4260;11042;11043	12832;12833;34801;34802;34803	21087;21088;21089;21090;57215;57216;57217	21089;57217	151	75
B7WPF4;Q9UPU5	B7WPF4;Q9UPU5	3;3	3;3	3;3	Ubiquitin carboxyl-terminal hydrolase;Ubiquitin carboxyl-terminal hydrolase 24	USP24	>tr|B7WPF4|B7WPF4_HUMAN Ubiquitin carboxyl-terminal hydrolase OS=Homo sapiens GN=USP24 PE=2 SV=2;>sp|Q9UPU5|UBP24_HUMAN Ubiquitin carboxyl-terminal hydrolase 24 OS=Homo sapiens GN=USP24 PE=1 SV=3	2	3	3	3	2.4	2.4	2.4	277.41	2460	2460;2620	2.4657e-15	1.0078	1.0909	12.815	6	0.87512	1.0238	19.651	6	0.87962	0.88013	16.689	6	59594000	19319000	20378000	19897000				389	3896;6854;9220	True;True;True	4101;7247;9738	12276;22909;22910;22911;22912;30885	20157;37491;37492;37493;37494;37495;37496;37497;37498;37499;51048	20157;37495;51048
Q5JB52;B7WPG3;Q8WVV9-4;Q8WVV9;D6W592;Q8WVV9-3;Q8WVV9-2;C9IYN3	Q5JB52;B7WPG3;Q8WVV9-4;Q8WVV9;D6W592;Q8WVV9-3;Q8WVV9-2;C9IYN3	2;2;2;2;2;1;1;1	2;2;2;2;2;1;1;1	2;2;2;2;2;1;1;1	Heterogeneous nuclear ribonucleoprotein L-like	HNRPLL	>tr|Q5JB52|Q5JB52_HUMAN Heterogeneous nuclear ribonucleoprotein L-like OS=Homo sapiens GN=HNRPLL PE=2 SV=1;>tr|B7WPG3|B7WPG3_HUMAN Heterogeneous nuclear ribonucleoprotein L-like OS=Homo sapiens GN=HNRPLL PE=4 SV=1;>sp|Q8WVV9-4|HNRLL_HUMAN Isoform 4 of Hete	8	2	2	2	5.7	5.7	5.7	56.466	508	508;508;537;542;542;275;282;282	7.2489e-10	11.451	14.492	61.561	2	16.589	20.683	82.581	2	1.4487	1.3988	16.594	2	27585000	747570	9143800	17694000				390	5345;12526	True;True	5634;13323	17160;17161;41669;41670;41671;41672	28060;28061;68581;68582;68583;68584;68585	28061;68584
H0YE25;H0YF25;B7Z1J9;E9PLI5;Q8NB37;Q8NB37-2;E9PQD8	H0YE25;H0YF25;B7Z1J9;E9PLI5;Q8NB37;Q8NB37-2;E9PQD8	2;2;2;2;2;2;1	2;2;2;2;2;2;1	2;2;2;2;2;2;1	Parkinson disease 7 domain-containing protein 1	PDDC1	>tr|H0YE25|H0YE25_HUMAN Parkinson disease 7 domain-containing protein 1 (Fragment) OS=Homo sapiens GN=PDDC1 PE=2 SV=1;>tr|H0YF25|H0YF25_HUMAN Parkinson disease 7 domain-containing protein 1 (Fragment) OS=Homo sapiens GN=PDDC1 PE=2 SV=1;>tr|B7Z1J9|B7Z1J9_HU	7	2	2	2	23.6	23.6	23.6	15.439	144	144;162;170;186;220;250;120	1.5321e-20	0.52888	0.54346	27.403	8	0.99709	1.0089	19.094	8	1.7659	1.7796	37.166	8	53271000	20112000	12154000	21006000				391	7022;15784	True;True	7429;16774	23496;23497;23498;23499;52913;52914;52915;52916	38445;38446;38447;38448;38449;87005;87006;87007;87008;87009;87010;87011;87012;87013;87014;87015	38447;87012
B7Z1K2;B7Z524;H0YDX7;J3QT46;Q9Y450-4;Q9Y450;H0YES5	B7Z1K2;B7Z524;H0YDX7;J3QT46;Q9Y450-4;Q9Y450	3;3;3;3;3;3;1	3;3;3;3;3;3;1	3;3;3;3;3;3;1	HBS1-like protein	HBS1L	>tr|B7Z1K2|B7Z1K2_HUMAN HBS1-like protein OS=Homo sapiens GN=HBS1L PE=2 SV=1;>tr|B7Z524|B7Z524_HUMAN HBS1-like protein OS=Homo sapiens GN=HBS1L PE=2 SV=1;>tr|H0YDX7|H0YDX7_HUMAN HBS1-like protein (Fragment) OS=Homo sapiens GN=HBS1L PE=2 SV=1;>tr|J3QT46|J3Q	7	3	3	3	13.2	13.2	13.2	45.138	408	408;520;554;619;642;684;170	4.0575e-09	0.89872	0.90907	10.374	7	1.1645	1.0653	15.08	7	1.2828	1.2243	15.038	7	41451000	13887000	11123000	16441000				392	4475;4752;4969	True;True;True	4716;5007;5237	14271;14272;14273;15165;15166;15167;15912	23357;23358;23359;23360;23361;24865;24866;24867;26047;26048	23358;24866;26048
Q9H4M3-2;Q9H4M3;B7Z1P2	Q9H4M3-2;Q9H4M3;B7Z1P2	1;1;1	1;1;1	1;1;1	F-box only protein 44	FBXO44	>sp|Q9H4M3-2|FBX44_HUMAN Isoform 2 of F-box only protein 44 OS=Homo sapiens GN=FBXO44;>sp|Q9H4M3|FBX44_HUMAN F-box only protein 44 OS=Homo sapiens GN=FBXO44 PE=1 SV=3;>tr|B7Z1P2|B7Z1P2_HUMAN F-box only protein 44 OS=Homo sapiens GN=FBXO44 PE=2 SV=1	3	1	1	1	10.3	10.3	10.3	25.698	224	224;255;256	0.0001463	NaN	NaN	NaN	1	NaN	NaN	NaN	1	NaN	NaN	NaN	1	3915900	2603800	883770	428340				393	1125	TRUE	1180	3466	5752	5752
B7Z1R5;P38606;C9JA17;C9JVW8	B7Z1R5;P38606	11;11;4;4	11;11;4;4	11;11;4;4	V-type proton ATPase catalytic subunit A	ATP6V1A	>tr|B7Z1R5|B7Z1R5_HUMAN V-type proton ATPase catalytic subunit A OS=Homo sapiens GN=ATP6V1A PE=2 SV=1;>sp|P38606|VATA_HUMAN V-type proton ATPase catalytic subunit A OS=Homo sapiens GN=ATP6V1A PE=1 SV=2	4	11	11	11	29.1	29.1	29.1	64.735	584	584;617;185;221	1.4049e-63	0.61076	0.61012	54.159	34	0.55047	0.56655	40.656	34	0.88089	0.89098	20.072	34	451890000	190320000	138580000	122990000				394	2702;4058;5493;8959;12431;13310;13513;14491;14523;14751;16076	True;True;True;True;True;True;True;True;True;True;True	2842;4271;5792;9469;13226;14156;14366;14367;15392;15428;15673;17085	8469;12865;12866;17785;17786;17787;17788;17789;17790;17791;30008;41435;44153;44849;44850;44851;44852;44853;48318;48319;48320;48321;48322;48323;48324;48325;48462;48463;48464;49334;54020;54021;54022;54023	13941;13942;21137;21138;29105;29106;29107;29108;29109;29110;29111;29112;29113;29114;29115;29116;29117;29118;29119;29120;49605;68236;72646;73833;73834;73835;73836;73837;73838;73839;73840;73841;73842;73843;79444;79445;79446;79447;79448;79449;79450;79451;79452;79453;79454;79455;79456;79457;79663;79664;79665;79666;79667;79668;79669;79670;79671;81122;81123;81124;88868;88869;88870;88871;88872;88873;888…	13942;21137;29109;49605;68236;72646;73834;79455;79666;81123;88874	152	62
B8ZZX2;B7Z1Y4;B8ZZV9;Q9H8M1	B8ZZX2;B7Z1Y4;B8ZZV9;Q9H8M1	1;1;1;1	1;1;1;1	1;1;1;1	Coenzyme Q-binding protein COQ10 homolog B, mitochondrial	COQ10B	>tr|B8ZZX2|B8ZZX2_HUMAN Coenzyme Q-binding protein COQ10 homolog B, mitochondrial OS=Homo sapiens GN=COQ10B PE=2 SV=1;>tr|B7Z1Y4|B7Z1Y4_HUMAN Coenzyme Q-binding protein COQ10 homolog B, mitochondrial OS=Homo sapiens GN=COQ10B PE=2 SV=1;>tr|B8ZZV9|B8ZZV9_HU	4	1	1	1	5.3	5.3	5.3	21.337	188	188;195;210;238	0.062523	NaN	NaN	NaN	0	NaN	NaN	NaN	0	NaN	NaN	NaN	0	0	0	0	0	+			395	2943	TRUE	3092	9189	15161	15161	153	181
E7EP22;B7Z3J5;B7Z229;Q9UBS8-2;Q9UBS8	E7EP22;B7Z3J5;B7Z229;Q9UBS8-2;Q9UBS8	1;1;1;1;1	1;1;1;1;1	1;1;1;1;1	E3 ubiquitin-protein ligase RNF14	RNF14	>tr|E7EP22|E7EP22_HUMAN E3 ubiquitin-protein ligase RNF14 (Fragment) OS=Homo sapiens GN=RNF14 PE=2 SV=1;>tr|B7Z3J5|B7Z3J5_HUMAN E3 ubiquitin-protein ligase RNF14 OS=Homo sapiens GN=RNF14 PE=2 SV=1;>tr|B7Z229|B7Z229_HUMAN E3 ubiquitin-protein ligase RNF14 O	5	1	1	1	7.8	7.8	7.8	17.663	153	153;171;298;348;474	6.0115e-05	0.41055	0.38197	20.344	4	0.82838	0.81787	15.24	4	2.1335	2.1237	5.8959	4	12145000	5584700	2035400	4524500				396	5472	TRUE	5770	17670;17671;17672;17673	28902;28903;28904;28905;28906;28907	28906
Q9BWD1;B7Z233	Q9BWD1;B7Z233	7;7	7;7	7;7	Acetyl-CoA acetyltransferase, cytosolic	ACAT2	>sp|Q9BWD1|THIC_HUMAN Acetyl-CoA acetyltransferase, cytosolic OS=Homo sapiens GN=ACAT2 PE=1 SV=2;>tr|B7Z233|B7Z233_HUMAN Acetyl-CoA acetyltransferase, cytosolic OS=Homo sapiens GN=ACAT2 PE=2 SV=1	2	7	7	7	40.8	40.8	40.8	41.35	397	397;426	2.405e-51	1.8043	1.7473	11.985	37	1.813	1.8387	14.171	37	0.996	1.001	12.343	38	692650000	140200000	264320000	288120000				397	368;1076;6673;7056;7450;9061;14975	True;True;True;True;True;True;True	377;1128;7058;7464;7884;9576;9577;15918	1002;1003;3298;3299;3300;3301;3302;22293;23611;23612;23613;23614;23615;23616;23617;23618;23619;23620;24740;30373;30374;30375;30376;30377;30378;30379;30380;50007;50008;50009;50010;50011;50012;50013;50014;50015;50016;50017	1684;1685;1686;5451;5452;5453;5454;5455;36498;36499;38627;38628;38629;38630;38631;38632;38633;38634;38635;38636;38637;38638;38639;38640;38641;38642;38643;38644;38645;38646;38647;38648;40452;50179;50180;50181;50182;50183;50184;50185;50186;50187;50188;50189;50190;50191;50192;82203;82204;82205;82206;82207;82208;82209;82210;82211;82212;82213;82214;82215;82216;82217;82218;82219;82220;82221;82222;82223	1685;5453;36499;38627;40452;50187;82214	154;155;156	140;160;264
B7Z2S5;Q16881-4;Q16881-3;B7Z904;Q16881;B2R5P6;Q16881-5;E2QRB9;Q16881-2;E9PNQ6;E7ESI6;E7EW10;Q16881-6;E9PIR7;F5H780;E9PMY9;E9PKD3;E9PIZ5;E9PLT3;E9PKI4;E9PQI3;E7EWK1;F5H1L4;E7ENA2;Q9NNW7-2;D3YTF8;F5H2V0;D3YTF9;Q9NNW7	B7Z2S5;Q16881-4;Q16881-3;B7Z904;Q16881;B2R5P6;Q16881-5;E2QRB9;Q16881-2;E9PNQ6;E7ESI6;E7EW10;Q16881-6;E9PIR7;F5H780;E9PMY9	19;19;19;19;19;18;18;18;18;18;18;18;18;17;16;16;8;4;3;3;2;1;1;1;1;1;1;1;1	19;19;19;19;19;18;18;18;18;18;18;18;18;17;16;16;8;4;3;3;2;1;1;1;1;1;1;1;1	19;19;19;19;19;18;18;18;18;18;18;18;18;17;16;16;8;4;3;3;2;1;1;1;1;1;1;1;1	Thioredoxin reductase 1, cytoplasmic	TXNRD1	>tr|B7Z2S5|B7Z2S5_HUMAN Thioredoxin reductase 1, cytoplasmic OS=Homo sapiens GN=TXNRD1 PE=2 SV=1;>sp|Q16881-4|TRXR1_HUMAN Isoform 4 of Thioredoxin reductase 1, cytoplasmic OS=Homo sapiens GN=TXNRD1;>sp|Q16881-3|TRXR1_HUMAN Isoform 3 of Thioredoxin reductas	29	19	19	19	54.5	54.5	54.5	60.021	547	547;551;598;647;649;497;499;541;543;568;581;612;614;482;459;461;175;139;70;72;53;338;492;494;498;501;521;523;524	3.32e-188	0.58994	0.60396	21.622	135	0.60947	0.63527	18.403	135	1.0662	1.0789	25.129	135	4100900000	1814700000	1076200000	1210100000				398	1254;3359;3798;6670;6678;7166;8230;9335;10159;11680;13249;14361;14371;14951;15267;15290;15361;15474;15901	True;True;True;True;True;True;True;True;True;True;True;True;True;True;True;True;True;True;True	1317;3534;3993;7053;7054;7063;7588;8699;9863;9864;10772;10773;12441;14092;15253;15263;15891;15892;16224;16248;16323;16442;16900	3884;10375;11849;11850;11851;11852;11853;11854;11855;11856;22233;22234;22235;22236;22237;22238;22239;22240;22241;22242;22243;22244;22245;22246;22247;22248;22249;22250;22251;22252;22253;22254;22255;22256;22257;22258;22300;23944;23945;23946;27433;31195;31196;31197;31198;31199;31200;31201;31202;31203;31204;31205;31206;31207;31208;31209;31210;31211;31212;31213;31214;31215;31216;34038;34039;34040;3404…	6507;6508;17032;17033;17034;19449;19450;19451;19452;19453;19454;19455;19456;19457;19458;19459;19460;19461;19462;19463;19464;19465;36342;36343;36344;36345;36346;36347;36348;36349;36350;36351;36352;36353;36354;36355;36356;36357;36358;36359;36360;36361;36362;36363;36364;36365;36366;36367;36368;36369;36370;36371;36372;36373;36374;36375;36376;36377;36378;36379;36380;36381;36382;36383;36384;36385;36386…	6507;17034;19449;36350;36509;39186;45309;51505;56046;64348;72249;78489;78550;82055;83812;84006;84443;85269;87753	157;158;159;160	89;120;151;290
F5GZT1;B7Z321;Q96A65;B7Z4J9	F5GZT1;B7Z321;Q96A65;B7Z4J9	2;2;2;1	2;2;2;1	2;2;2;1	Exocyst complex component 4	EXOC4	>tr|F5GZT1|F5GZT1_HUMAN Exocyst complex component 4 OS=Homo sapiens GN=EXOC4 PE=2 SV=1;>tr|B7Z321|B7Z321_HUMAN Exocyst complex component 4 OS=Homo sapiens GN=EXOC4 PE=2 SV=1;>sp|Q96A65|EXOC4_HUMAN Exocyst complex component 4 OS=Homo sapiens GN=EXOC4 PE=1 S	4	2	2	2	4.5	4.5	4.5	65.948	584	584;873;974;262	1.0119e-14	0.43987	0.5351	13.094	3	0.65129	0.70845	11.427	3	1.543	1.5132	17.288	3	35185000	15399000	7441000	12345000				399	10682;16098	True;True	11385;17110	35874;54095;54096	58928;58929;88972;88973;88974;88975	58928;88972
B7Z382;P49902;Q5JUV6;H0YHR8;Q5JUV4	B7Z382;P49902;Q5JUV6	8;8;5;1;1	8;8;5;1;1	8;8;5;1;1	Cytosolic purine 5-nucleotidase	NT5C2	>tr|B7Z382|B7Z382_HUMAN Cytosolic purine 5-nucleotidase OS=Homo sapiens GN=NT5C2 PE=2 SV=1;>sp|P49902|5NTC_HUMAN Cytosolic purine 5-nucleotidase OS=Homo sapiens GN=NT5C2 PE=1 SV=1;>tr|Q5JUV6|Q5JUV6_HUMAN Cytosolic purine 5-nucleotidase (Fragment) OS=Hom	5	8	8	8	27.3	27.3	27.3	61.44	532	532;561;147;157;265	1.7756e-96	0.56117	0.58392	15.13	44	0.36733	0.36751	22.013	44	0.65443	0.64537	17.181	44	603850000	319640000	165870000	118340000				400	59;1768;4723;5778;6715;7090;9895;13462	True;True;True;True;True;True;True;True	59;1858;4978;6099;7102;7506;10458;14312	113;5542;5543;5544;5545;5546;5547;5548;5549;5550;15092;18887;18888;18889;18890;18891;18892;18893;18894;18895;18896;22418;22419;22420;22421;23711;23712;23713;23714;23715;23716;33072;33073;33074;33075;33076;33077;33078;33079;44634;44635;44636;44637;44638	174;175;9173;9174;9175;9176;9177;9178;9179;9180;9181;9182;9183;24734;30867;30868;30869;30870;30871;30872;30873;30874;30875;30876;30877;30878;30879;30880;30881;30882;30883;30884;36694;36695;36696;36697;38791;38792;38793;38794;38795;38796;38797;38798;38799;54495;54496;54497;54498;54499;54500;54501;54502;54503;54504;54505;54506;54507;73471;73472;73473;73474;73475;73476	175;9176;24734;30870;36694;38793;54495;73474	161;162;163	231;455;471
Q15052-2;B7Z3C7;Q15052	Q15052-2;B7Z3C7;Q15052	1;1;1	1;1;1	1;1;1	Rho guanine nucleotide exchange factor 6	ARHGEF6	>sp|Q15052-2|ARHG6_HUMAN Isoform 2 of Rho guanine nucleotide exchange factor 6 OS=Homo sapiens GN=ARHGEF6;>tr|B7Z3C7|B7Z3C7_HUMAN Rho guanine nucleotide exchange factor 6 OS=Homo sapiens GN=ARHGEF6 PE=2 SV=1;>sp|Q15052|ARHG6_HUMAN Rho guanine nucleotide ex	3	1	1	1	2.3	2.3	2.3	70.79	622	622;649;776	0.0045725	NaN	NaN	NaN	1	NaN	NaN	NaN	1	NaN	NaN	NaN	1	2538400	2275900	222510	39916				401	5940	TRUE	6275	19521	31823	31823	164	240
F8W764;F8W8S8;H7BZJ1;E9PIH9;H7C406;E9PPP8;Q8NEC6;F6X5S1;H0YDX3;Q13613-2;B7Z3D5;Q13613;F8WA39	F8W764;F8W8S8;H7BZJ1;E9PIH9;H7C406;E9PPP8;Q8NEC6;F6X5S1;H0YDX3;Q13613-2;B7Z3D5;Q13613;F8WA39	1;1;1;1;1;1;1;1;1;1;1;1;1	1;1;1;1;1;1;1;1;1;1;1;1;1	1;1;1;1;1;1;1;1;1;1;1;1;1	Myotubularin-related protein 1	MTMR1	>tr|F8W764|F8W764_HUMAN Myotubularin-related protein 1 (Fragment) OS=Homo sapiens GN=MTMR1 PE=4 SV=1;>tr|F8W8S8|F8W8S8_HUMAN Myotubularin-related protein 1 (Fragment) OS=Homo sapiens GN=MTMR1 PE=2 SV=1;>tr|H7BZJ1|H7BZJ1_HUMAN Myotubularin-related protein 1	13	1	1	1	17.2	17.2	17.2	9.6331	87	87;90;132;147;149;185;363;393;405;568;571;665;673	1.0596e-09	NaN	NaN	NaN	1	NaN	NaN	NaN	1	NaN	NaN	NaN	1	10716000	2658900	3995600	4061300				402	2040	TRUE	2144	6357	10551	10551
B7Z3E2;O00743-2;O00743;O00743-3	B7Z3E2;O00743-2;O00743;O00743-3	1;1;1;1	1;1;1;1	1;1;1;1	Serine/threonine-protein phosphatase 6 catalytic subunit	PPP6C	>tr|B7Z3E2|B7Z3E2_HUMAN Serine/threonine-protein phosphatase 6 catalytic subunit OS=Homo sapiens GN=PPP6C PE=2 SV=1;>sp|O00743-2|PPP6_HUMAN Isoform 2 of Serine/threonine-protein phosphatase 6 catalytic subunit OS=Homo sapiens GN=PPP6C;>sp|O00743|PPP6_HUMAN	4	1	1	1	6.3	6.3	6.3	18.033	158	158;283;305;342	5.3339e-05	1.1994	1.3016	6.6721	6	2.4513	2.7491	52.469	6	2.0616	2.0643	48.657	6	88908000	20784000	25663000	42462000				403	480	TRUE	498	1434;1435;1436;1437;1438;1439	2364;2365;2366;2367;2368;2369	2366
Q15813;B7Z3P1	Q15813;B7Z3P1	7;7	7;7	7;7	Tubulin-specific chaperone E	TBCE	>sp|Q15813|TBCE_HUMAN Tubulin-specific chaperone E OS=Homo sapiens GN=TBCE PE=1 SV=1;>tr|B7Z3P1|B7Z3P1_HUMAN Tubulin-specific chaperone E OS=Homo sapiens GN=TBCE PE=2 SV=1	2	7	7	7	22.8	22.8	22.8	59.345	527	527;578	1.1167e-50	0.46491	0.47419	18.131	22	0.48876	0.50545	18.46	22	1.0315	1.0282	25.147	22	208880000	107590000	50921000	50370000				404	1403;3410;4726;5342;9102;10769;12289	True;True;True;True;True;True;True	1473;3586;4981;5631;9618;11479;13079	4391;10532;10533;15096;17151;17152;17153;17154;17155;30508;30509;30510;30511;36220;36221;36222;36223;36224;41069;41070;41071;41072	7277;17291;17292;24740;28045;28046;28047;28048;28049;28050;28051;28052;28053;28054;50414;50415;50416;50417;50418;59462;59463;59464;59465;59466;59467;59468;67660;67661;67662;67663	7277;17291;24740;28052;50416;59465;67662
B7Z463;E9PLK3;P55786;H0YAQ6;E5RJ24;E7EWZ2;A6NEC2;E9PJY4;E9PPD4;H0YDG0;E9PP11;H0YCQ5;E9PJ74;A6NEC2-3;L7N488;E9PRQ5;A6NEC2-2;F5GZY4;E9PJF9;E9PPZ2	B7Z463;E9PLK3;P55786	23;23;23;6;6;6;6;4;4;4;4;3;3;3;3;3;3;3;2;2	23;23;23;6;6;6;6;4;4;4;4;3;3;3;3;3;3;3;2;2	23;23;23;6;6;6;6;4;4;4;4;3;3;3;3;3;3;3;2;2	Puromycin-sensitive aminopeptidase	NPEPPS	>tr|B7Z463|B7Z463_HUMAN Puromycin-sensitive aminopeptidase OS=Homo sapiens GN=NPEPPS PE=2 SV=1;>tr|E9PLK3|E9PLK3_HUMAN Puromycin-sensitive aminopeptidase OS=Homo sapiens GN=NPEPPS PE=2 SV=1;>sp|P55786|PSA_HUMAN Puromycin-sensitive aminopeptidase OS=Homo sa	20	23	23	23	37.2	37.2	37.2	94.515	839	839;915;919;431;471;478;478;141;163;169;201;65;158;163;167;172;263;324;134;178	1.0031e-106	0.58787	0.57648	14.985	60	0.4725	0.46735	13.483	60	0.80045	0.81239	13.381	60	622040000	294330000	177810000	149900000				405	287;372;868;1429;3736;5517;6483;7004;8460;8749;9388;9419;9698;10206;10207;10383;11045;11184;11246;13903;14784;14904;15229	True;True;True;True;True;True;True;True;True;True;True;True;True;True;True;True;True;True;True;True;True;True;True	291;381;908;1503;3925;5818;6859;7409;8946;9250;9925;9958;10254;10828;10829;10830;11063;11776;11921;11984;14776;15710;15837;16184	711;712;713;714;715;716;717;1013;2674;2675;4463;4464;11624;11625;11626;11627;11628;17876;21621;21622;23448;23449;23450;28247;29258;31380;31458;31459;31460;32378;34187;34188;34189;34190;34191;34192;34193;34194;34195;34863;34864;34865;34866;34867;37246;37698;37699;37700;37701;37702;37703;37883;46346;49451;49782;49783;49784;49785;49786;50818	1189;1190;1191;1192;1193;1194;1195;1196;1197;1198;1199;1200;1201;1202;1203;1204;1205;1696;4399;4400;7377;7378;7379;7380;7381;19106;19107;19108;19109;19110;19111;19112;19113;19114;19115;19116;19117;29252;35333;35334;38354;38355;38356;46825;48409;48410;51834;51835;51836;51954;51955;51956;51957;51958;51959;51960;53342;56278;56279;56280;56281;56282;56283;56284;56285;56286;57316;57317;57318;57319;5732…	1193;1696;4399;7378;19107;29252;35334;38354;46825;48410;51835;51957;53342;56278;56286;57318;61336;62020;62303;76243;81307;81846;83610	165	367
E7ES10;P20810-4;P20810-8;E7EVY3;B7Z574;P20810;G5E9D3;B7Z468;E7ESM9;P20810-7;P20810-6;E9PCH5;P20810-2;P20810-5;P20810-3;E9PDE4;E7EQ12;E7EQA0;H0Y7F0;H0YD33;H0Y9H6;H0Y944;H0YA91;E9PSG1;F8W7E0;D6RC54;E7EQK6	E7ES10;P20810-4;P20810-8;E7EVY3;B7Z574;P20810;G5E9D3;B7Z468;E7ESM9;P20810-7;P20810-6;E9PCH5;P20810-2;P20810-5;P20810-3;E9PDE4;E7EQ12;E7EQA0;H0Y7F0;H0YD33;H0Y9H6	7;7;7;7;7;7;7;7;7;7;7;6;6;6;5;5;4;4;4;4;4;2;2;2;2;1;1	7;7;7;7;7;7;7;7;7;7;7;6;6;6;5;5;4;4;4;4;4;2;2;2;2;1;1	7;7;7;7;7;7;7;7;7;7;7;6;6;6;5;5;4;4;4;4;4;2;2;2;2;1;1	Calpastatin	CAST	>tr|E7ES10|E7ES10_HUMAN Calpastatin (Fragment) OS=Homo sapiens GN=CAST PE=2 SV=1;>sp|P20810-4|ICAL_HUMAN Isoform 4 of Calpastatin OS=Homo sapiens GN=CAST;>sp|P20810-8|ICAL_HUMAN Isoform 8 of Calpastatin OS=Homo sapiens GN=CAST;>tr|E7EVY3|E7EVY3_HUMAN Calpa	27	7	7	7	22.7	22.7	22.7	69.749	642	642;667;686;693;694;708;750;754;769;772;791;673;695;756;590;636;423;431;436;450;465;288;301;304;393;91;156	3.4439e-46	1.1761	1.0002	20.035	20	1.2914	1.1708	14.288	20	1.019	1.0804	18.55	20	258990000	65639000	97045000	96306000				406	1802;2617;5833;8260;11293;12868;13684	True;True;True;True;True;True;True	1894;2755;6158;8734;12033;13690;14547	5668;5669;5670;8179;8180;19107;19108;19109;19110;19111;19112;27553;38025;42883;42884;42885;42886;42887;45634;45635	9370;9371;9372;13494;13495;13496;13497;31219;31220;31221;31222;31223;31224;31225;31226;31227;31228;45596;62515;70551;70552;70553;70554;70555;70556;70557;70558;70559;75100;75101	9372;13497;31227;45596;62515;70557;75100
Q9BUJ2-4;B7Z4B8;Q9BUJ2-2;Q9BUJ2;Q9BUJ2-3;M0R3F1;M0QYZ0;M0R203;M0QZV6;M0R0K8;M0QYI8;M0QYM5	Q9BUJ2-4;B7Z4B8;Q9BUJ2-2;Q9BUJ2;Q9BUJ2-3;M0R3F1;M0QYZ0	8;8;8;8;7;6;5;3;3;3;3;1	8;8;8;8;7;6;5;3;3;3;3;1	8;8;8;8;7;6;5;3;3;3;3;1	Heterogeneous nuclear ribonucleoprotein U-like protein 1	HNRNPUL1	>sp|Q9BUJ2-4|HNRL1_HUMAN Isoform 4 of Heterogeneous nuclear ribonucleoprotein U-like protein 1 OS=Homo sapiens GN=HNRNPUL1;>tr|B7Z4B8|B7Z4B8_HUMAN Heterogeneous nuclear ribonucleoprotein U-like protein 1 OS=Homo sapiens GN=HNRNPUL1 PE=2 SV=1;>sp|Q9BUJ2-2|H	12	8	8	8	16.5	16.5	16.5	84.793	756	756;767;804;856;752;641;371;81;118;158;172;90	6.2277e-32	1.124	1.2219	43.16	18	1.8816	1.7683	41.209	18	1.6294	1.5847	10.847	18	487340000	137480000	131060000	218790000				407	251;5873;8136;11087;11570;12192;12267;15446	True;True;True;True;True;True;True;True	255;6204;8603;11822;12324;12981;13057;16412	644;645;646;19258;19259;19260;19261;19262;27107;27108;37418;38872;38873;38874;38875;40775;41012;51615	1095;1096;1097;1098;1099;31456;31457;31458;31459;31460;31461;31462;31463;44717;44718;44719;61580;61581;63839;63840;63841;63842;63843;63844;63845;67126;67576;84912;84913	1095;31459;44717;61580;63841;67126;67576;84912	166;167;168	31;41;461
H7C2W9;C9JU56;B7Z4E3;P62899-3;P62899;P62899-2;B7Z4C8;B8ZZK4	H7C2W9;C9JU56;B7Z4E3;P62899-3;P62899;P62899-2;B7Z4C8;B8ZZK4	3;3;3;3;3;3;3;2	3;3;3;3;3;3;3;2	3;3;3;3;3;3;3;2	60S ribosomal protein L31	RPL31	>tr|H7C2W9|H7C2W9_HUMAN 60S ribosomal protein L31 (Fragment) OS=Homo sapiens GN=RPL31 PE=4 SV=1;>tr|C9JU56|C9JU56_HUMAN 60S ribosomal protein L31 (Fragment) OS=Homo sapiens GN=RPL31 PE=2 SV=1;>tr|B7Z4E3|B7Z4E3_HUMAN 60S ribosomal protein L31 OS=Homo sapien	8	3	3	3	26.9	26.9	26.9	12.701	108	108;115;120;121;125;128;130;79	2.7389e-12	1.3163	1.3589	13.57	12	1.2635	1.3413	12.694	12	0.97874	0.97916	5.4601	12	269030000	73350000	99982000	95700000				408	3382;6743;9996	True;True;True	3557;7132;10563	10432;10433;22573;22574;22575;22576;22577;22578;22579;33422;33423;33424	17130;17131;17132;17133;36993;36994;36995;36996;36997;36998;36999;37000;37001;37002;37003;37004;37005;37006;37007;37008;37009;55103;55104;55105;55106;55107;55108	17131;37002;55105
Q9NRC1-7;Q9NRC1-6;E7EPW5;Q9NRC1-5;G3XAH9;E9PCV1;B7Z4U3;Q9NRC1-4;B7Z4L1;Q9NRC1-3;Q9NRC1-2;E7ENZ9;C9JU30;E7EPD9;H7BXS2;Q9NRC1	Q9NRC1-7;Q9NRC1-6;E7EPW5;Q9NRC1-5;G3XAH9;E9PCV1;B7Z4U3;Q9NRC1-4;B7Z4L1;Q9NRC1-3;Q9NRC1-2;E7ENZ9;C9JU30;E7EPD9;H7BXS2;Q9NRC1	1;1;1;1;1;1;1;1;1;1;1;1;1;1;1;1	1;1;1;1;1;1;1;1;1;1;1;1;1;1;1;1	1;1;1;1;1;1;1;1;1;1;1;1;1;1;1;1	Suppressor of tumorigenicity 7 protein	ST7	>sp|Q9NRC1-7|ST7_HUMAN Isoform 7 of Suppressor of tumorigenicity 7 protein OS=Homo sapiens GN=ST7;>sp|Q9NRC1-6|ST7_HUMAN Isoform 6 of Suppressor of tumorigenicity 7 protein OS=Homo sapiens GN=ST7;>tr|E7EPW5|E7EPW5_HUMAN Suppressor of tumorigenicity 7 prote	16	1	1	1	4	4	4	45.665	399	399;499;508;511;511;523;531;534;534;547;554;558;561;572;577;585	1.1036e-10	1.0422	1.0713	9.214	2	0.88952	0.87932	2.0779	2	0.82205	0.79748	24.454	2	5053400	1816500	1822000	1414900				409	13015	TRUE	13843	43266;43267	71152;71153;71154;71155	71152
B7Z4Q3;Q9Y383-3;Q9Y383-2;Q9Y383;C9JWT3;B8ZZ09;Q96HJ9	B7Z4Q3;Q9Y383-3;Q9Y383-2;Q9Y383	10;9;9;9;2;1;1	10;9;9;9;2;1;1	7;6;6;6;2;0;1	Putative RNA-binding protein Luc7-like 2	LUC7L2	>tr|B7Z4Q3|B7Z4Q3_HUMAN Putative RNA-binding protein Luc7-like 2 OS=Homo sapiens GN=LUC7L2 PE=2 SV=1;>sp|Q9Y383-3|LC7L2_HUMAN Isoform 3 of Putative RNA-binding protein Luc7-like 2 OS=Homo sapiens GN=LUC7L2;>sp|Q9Y383-2|LC7L2_HUMAN Isoform 2 of Putative RNA	7	10	10	7	25.3	25.3	16.8	54.223	458	458;389;391;392;129;84;113	1.0433e-66	2.518	2.673	34.76	26	2.4929	2.4693	30.927	26	0.98365	0.99055	12.715	26	590220000	97242000	242950000	250030000				410	2833;3963;6244;8862;10955;12635;14237;14373;14549;14552	True;True;True;True;True;True;True;True;True;True	2980;4173;6607;9371;11682;13443;15125;15265;15455;15458	8863;12538;12539;20749;20750;29650;29651;29652;29653;29654;29655;36956;42160;42161;42162;42163;42164;42165;42166;47373;47374;47785;47786;48575;48576;48577;48582	14609;14610;20592;20593;20594;33868;33869;33870;33871;49020;49021;49022;49023;49024;49025;49026;49027;49028;49029;49030;49031;49032;60882;69444;69445;69446;69447;69448;69449;69450;69451;69452;69453;69454;69455;69456;69457;77900;77901;78553;78554;79867;79868;79869;79870;79878	14610;20592;33869;49025;60882;69449;77901;78553;79870;79878
B7Z5N7;B7Z594;B7Z4U7;B7Z738;Q8WVM8	B7Z5N7;B7Z594;B7Z4U7;B7Z738;Q8WVM8	2;2;2;2;2	2;2;2;2;2	2;2;2;2;2	Sec1 family domain-containing protein 1	SCFD1	>tr|B7Z5N7|B7Z5N7_HUMAN Sec1 family domain-containing protein 1 OS=Homo sapiens GN=SCFD1 PE=2 SV=1;>tr|B7Z594|B7Z594_HUMAN Sec1 family domain-containing protein 1 OS=Homo sapiens GN=SCFD1 PE=2 SV=1;>tr|B7Z4U7|B7Z4U7_HUMAN Sec1 family domain containing 1, i	5	2	2	2	7.9	7.9	7.9	51.543	457	457;550;575;583;642	5.8724e-12	0.34151	0.35437	11.57	9	0.6987	0.76697	9.1947	9	1.9384	1.858	16.424	9	106970000	51565000	18209000	37195000				411	5038;8931	True;True	5310;9441	16133;29923;29924;29925;29926;29927;29928;29929;29930	26390;26391;49473;49474;49475;49476;49477;49478;49479;49480;49481;49482;49483;49484;49485	26391;49482
C9JZB0;B7Z4V9;Q9BT40-2;Q9BT40	C9JZB0;B7Z4V9;Q9BT40-2;Q9BT40	1;1;1;1	1;1;1;1	1;1;1;1	Inositol polyphosphate 5-phosphatase K	INPP5K	>tr|C9JZB0|C9JZB0_HUMAN Inositol polyphosphate 5-phosphatase K (Fragment) OS=Homo sapiens GN=INPP5K PE=2 SV=1;>tr|B7Z4V9|B7Z4V9_HUMAN Inositol polyphosphate 5-phosphatase K OS=Homo sapiens GN=INPP5K PE=2 SV=1;>sp|Q9BT40-2|INP5K_HUMAN Isoform 2 of Inositol	4	1	1	1	4.4	4.4	4.4	26.723	229	229;356;372;448	0.0016614	NaN	NaN	NaN	1	NaN	NaN	NaN	1	NaN	NaN	NaN	1	2647500	929440	646470	1071600				412	6527	TRUE	6904	21735	35525	35525
Q16773;B7Z4W5;Q16773-2;Q5T277;Q5T276;Q16773-3;Q5T278	Q16773;B7Z4W5;Q16773-2	3;3;2;1;1;1;1	3;3;2;1;1;1;1	3;3;2;1;1;1;1	Kynurenine--oxoglutarate transaminase 1	CCBL1	>sp|Q16773|KAT1_HUMAN Kynurenine--oxoglutarate transaminase 1 OS=Homo sapiens GN=CCBL1 PE=1 SV=1;>tr|B7Z4W5|B7Z4W5_HUMAN Cysteine conjugate-beta lyase cytoplasmic (Glutamine transaminase K, kyneurenine aminotransferase), isoform CRA_b OS=Homo sapiens GN=CC	7	3	3	3	11.6	11.6	11.6	47.875	422	422;516;372;159;184;250;251	2.7118e-31	3.5943	3.9962	18.862	5	1.9545	2.168	20.051	5	0.4717	0.47044	7.0278	5	32287000	3724200	18945000	9617300				413	5436;6927;14051	True;True;True	5731;7329;14930	17525;17526;23207;46780;46781	28686;28687;37977;76978;76979	28686;37977;76979
B7Z514;P48637;B6F210	B7Z514;P48637;B6F210	6;6;5	6;6;5	6;6;5	Glutathione synthetase	GSS	>tr|B7Z514|B7Z514_HUMAN Glutathione synthetase OS=Homo sapiens GN=GSS PE=2 SV=1;>sp|P48637|GSHB_HUMAN Glutathione synthetase OS=Homo sapiens GN=GSS PE=1 SV=1;>tr|B6F210|B6F210_HUMAN Glutathione synthetase OS=Homo sapiens GN=GSS PE=2 SV=1	3	6	6	6	21.4	21.4	21.4	38.178	346	346;474;363	6.6694e-15	1.6797	1.5937	17.662	11	2.0559	1.9852	36.641	11	1.2741	1.2494	32.59	11	149500000	38997000	47832000	62671000				414	2602;4110;6266;6283;6570;11203	True;True;True;True;True;True	2739;4325;6632;6652;6949;11940	8143;13052;13053;13054;13055;20826;20949;21860;21861;37761;37762	13440;21444;21445;21446;21447;34011;34218;34219;35728;35729;35730;35731;62114;62115	13440;21444;34011;34219;35731;62114
F5GXD7;B7Z586;Q3KP31;Q86YE8-2;Q86YE8-4;Q86YE8-3;J3KQM6;Q86YE8;Q8N8Z8-2;K7EJ45;Q08AG5;Q8N8Z8;Q8NHY6;K7EN93;F8VS19;K7EPV5;M0R1L6;Q8N8E2-3;B4DRE7;Q15973-4;Q15973-1;Q96I27;Q09FC8-3;Q6AZW8;Q15973;P17030-2;Q96I27-2;B3KP94;H7C2V6;Q9BS34;H0Y5S2;P58317;H0YG68;Q0D2J5;Q0D2J5-2;Q6U7Q0;F5H0A9;B1AKS7;B4DX44;B7Z8D4;Q96NJ3-2;Q8N8L2;Q9UK12;P17030;B4DP29;Q7L945;Q96BR6;C9J2N8;F8WES0;Q8TA94;Q8N8E2-2;Q9UK11;G5E9B9;Q6…	F5GXD7;B7Z586;Q3KP31;Q86YE8-2;Q86YE8-4;Q86YE8-3;J3KQM6;Q86YE8;Q8N8Z8-2;K7EJ45;Q08AG5;Q8N8Z8;Q8NHY6;K7EN93;F8VS19;K7EPV5;M0R1L6;Q8N8E2-3;B4DRE7;Q15973-4;Q15973-1;Q96I27;Q09FC8-3;Q6AZW8;Q15973;P17030-2;Q96I27-2;B3KP94;H7C2V6;Q9BS34;H0Y5S2;P58317;H0YG68;Q0D2J5;Q0D2J5-2;Q6U7Q0;F5H0A9;B1AKS7;B4DX44;B7Z8D4;Q96NJ3-2;Q8N8L2;Q9UK12;P17030;B4DP29;Q7L945;Q96BR6;C9J2N8;F8WES0;Q8TA94;Q8N8E2-2;Q9UK11;G5E9B9;Q6…	2;2;2;2;2;2;2;2;2;2;2;2;2;1;1;1;1;1;1;1;1;1;1;1;1;1;1;1;1;1;1;1;1;1;1;1;1;1;1;1;1;1;1;1;1;1;1;1;1;1;1;1;1;1;1;1;1;1;1;1;1;1;1;1;1;1;1;1;1;1;1;1;1;1;1;1;1;1;1;1;1;1;1;1;1;1;1;1;1;1;1;1;1;1;1;1;1;1;1;1;1;1;1;1;1;1;1;1;1;1;1;1;1;1;1;1;1;1;1;1;1;1;1;1;1;1;1;1;1;1;1;1;1;1;1;1;1;1;1;1;1;1;1;1;1;1;1;1;1;1;1;1;1;1;1	1;1;1;1;1;1;1;1;1;1;1;1;1;1;0;0;1;0;1;1;1;1;0;0;1;1;1;1;1;1;1;1;1;1;1;0;1;1;0;1;0;1;0;1;1;1;1;1;1;1;0;0;0;1;1;1;1;1;1;1;1;1;1;1;0;1;1;1;0;0;1;1;0;0;1;1;1;1;1;1;0;0;1;0;1;0;1;1;0;0;0;1;0;0;1;0;0;1;0;0;0;1;1;1;1;1;0;1;1;1;1;1;1;1;1;0;0;0;1;0;1;1;0;0;1;0;0;0;0;1;1;0;0;1;0;0;0;0;0;0;1;1;0;0;1;1;0;0;1;0;0;0;0;0;0	1;1;1;1;1;1;1;1;1;1;1;1;1;1;0;0;1;0;1;1;1;1;0;0;1;1;1;1;1;1;1;1;1;1;1;0;1;1;0;1;0;1;0;1;1;1;1;1;1;1;0;0;0;1;1;1;1;1;1;1;1;1;1;1;0;1;1;1;0;0;1;1;0;0;1;1;1;1;1;1;0;0;1;0;1;0;1;1;0;0;0;1;0;0;1;0;0;1;0;0;0;1;1;1;1;1;0;1;1;1;1;1;1;1;1;0;0;0;1;0;1;1;0;0;1;0;0;0;0;1;1;0;0;1;0;0;0;0;0;0;1;1;0;0;1;1;0;0;1;0;0;0;0;0;0	Zinc finger protein 791;Zinc finger protein 573;Zinc finger protein 844;Zinc finger protein 441;Zinc finger protein 28 homolog;Zinc finger protein 625;Zinc finger protein 660;Zinc finger protein 124;Zinc finger protein 670;Zinc finger protein 121;Zinc finger protein 763;Zinc finger protein 322;Zinc finger protein 736;Zinc finger protein 491;Zinc finger protein 222;Zinc finger protein 25;Zinc fing…	ZNF791;ZNF441;ZNF573;ZNF844;ZFP28;ZNF823;ZNF45;ZNF563;ZNF763;ZNF625;ZNF660;ZNF124;ZNF669;ZNF670;ZNF121;ZNF322;ZNF25;ZNF736;ZNF491;ZNF222;ZNF559;ZNF627;ZNF136;ZNF223;ZNF439;ZNF382;ZNF852;ZNF426;ZNF57;ZNF490;ZNF878;ZNF20;ZNF846;ZNF44;ZNF513;ZNF891;ZNF77;ZNF18;ZNF266;ZNF564;ZNF160;ZNF442;ZNF248;ZNF319;ZNF806;ZNF285;ZNF440;ZNF543;ZNF415;ZNF214;ZNF571;ZNF799;ZNF788;ZNF93;ZNF709;ZNF699;ZNF14;ZNF233;ZNF…	>tr|F5GXD7|F5GXD7_HUMAN Zinc finger protein 791 OS=Homo sapiens GN=ZNF791 PE=2 SV=1;>tr|B7Z586|B7Z586_HUMAN Zinc finger protein 791 OS=Homo sapiens GN=ZNF791 PE=2 SV=1;>sp|Q3KP31|ZN791_HUMAN Zinc finger protein 791 OS=Homo sapiens GN=ZNF791 PE=2 SV=1;>sp|Q	155	2	1	1	9	7.1	7.1	54.628	467	467;544;576;577;578;607;626;645;649;665;666;693;868;92;96;129;194;207;272;289;296;306;325;331;351;362;372;378;380;389;389;390;390;394;397;402;414;420;427;428;435;437;451;456;458;461;464;469;474;476;479;482;491;493;499;501;509;516;523;529;530;531;532;533;536;538;540;540;541;542;544;545;548;549;549;549;549;550;553;554;555;555;555;556;558;567;578;579;582;589;589;589;590;592;595;597;598;600;603;603;6…	7.1932e-07	7.3954	7.0839	64.182	5	4.4075	4.413	18.29	5	0.66157	0.64523	52.747	5	12806000	627840	8342400	3835500				415	13601;14612	True;False	14459;15526	45370;45371;45372;45373;45374;48889;48890	74670;74671;74672;74673;74674;80362;80363	74670;80363
B7Z5E2;P35998	B7Z5E2;P35998	5;5	5;5	5;5	26S protease regulatory subunit 7	PSMC2	>tr|B7Z5E2|B7Z5E2_HUMAN 26S protease regulatory subunit 7 OS=Homo sapiens GN=PSMC2 PE=2 SV=1;>sp|P35998|PRS7_HUMAN 26S protease regulatory subunit 7 OS=Homo sapiens GN=PSMC2 PE=1 SV=3	2	5	5	5	26.7	26.7	26.7	33.273	296	296;433	3.7938e-44	0.99045	1.0121	11.128	21	1.3931	1.4703	18.717	21	1.4258	1.467	9.2529	21	189250000	55597000	53945000	79711000				416	3331;6509;13795;14851;16033	True;True;True;True;True	3506;6886;14666;15779;15780;15781;17042	10282;21683;21684;46049;46050;46051;49646;49647;49648;49649;49650;49651;49652;49653;53899;53900;53901;53902;53903;53904;53905;53906;53907	16908;16909;35438;35439;35440;35441;35442;75775;75776;75777;75778;81624;81625;81626;81627;81628;81629;81630;81631;81632;81633;81634;81635;88680;88681;88682;88683;88684;88685;88686;88687;88688;88689;88690;88691;88692	16908;35439;75778;81629;88684	169;170	182;195
P84022-3;P84022-2;P84022;B7Z5N5;Q15796-2;Q15796;H0YMP2;H0YL71;H3BP09;H3BQ00;H3BVD1;K7EJX0;P84022-4	P84022-3;P84022-2;P84022;B7Z5N5;Q15796-2;Q15796;H0YMP2;H0YL71;H3BP09;H3BQ00;H3BVD1;K7EJX0;P84022-4	2;2;2;2;2;2;1;1;1;1;1;1;1	2;2;2;2;2;2;1;1;1;1;1;1;1	2;2;2;2;2;2;1;1;1;1;1;1;1	Mothers against decapentaplegic homolog 3;Mothers against decapentaplegic homolog 2	SMAD3;SMAD2	>sp|P84022-3|SMAD3_HUMAN Isoform 3 of Mothers against decapentaplegic homolog 3 OS=Homo sapiens GN=SMAD3;>sp|P84022-2|SMAD3_HUMAN Isoform 2 of Mothers against decapentaplegic homolog 3 OS=Homo sapiens GN=SMAD3;>sp|P84022|SMAD3_HUMAN Mothers against decapen	13	2	2	2	7.2	7.2	7.2	35.895	320	320;381;425;431;437;467;63;92;114;156;213;217;230	4.103e-11	1.1169	1.0801	10.762	9	1.4137	1.255	21.1	9	1.442	1.3999	18.825	9	53939000	15127000	16382000	22429000				417	7565;15778	True;True	8003;16767	25105;25106;25107;25108;25109;52880;52881;52882;52883	41086;41087;41088;41089;41090;41091;41092;41093;41094;41095;41096;41097;41098;86951;86952;86953;86954;86955;86956	41094;86954
B7Z5P7;O60711;O60711-2	B7Z5P7;O60711;O60711-2	4;4;4	4;4;4	4;4;4	Leupaxin	LPXN	>tr|B7Z5P7|B7Z5P7_HUMAN Leupaxin OS=Homo sapiens GN=LPXN PE=2 SV=1;>sp|O60711|LPXN_HUMAN Leupaxin OS=Homo sapiens GN=LPXN PE=1 SV=1;>sp|O60711-2|LPXN_HUMAN Isoform 2 of Leupaxin OS=Homo sapiens GN=LPXN	3	4	4	4	17.5	17.5	17.5	41.643	366	366;386;391	9.9915e-12	0.17038	0.16462	39.758	4	0.21304	0.20167	24.619	4	1.15	1.1603	26.565	4	15662000	13751000	958130	952720				418	985;4559;11162;12567	True;True;True;True	1029;4806;11899;13372	3044;14516;14517;14518;14519;14520;37642;37643;41918;41919	5053;23734;23735;23736;23737;23738;61922;61923;69082;69083	5053;23738;61922;69082
Q9Y624;B7Z5W1	Q9Y624;B7Z5W1	1;1	1;1	1;1	Junctional adhesion molecule A	F11R	>sp|Q9Y624|JAM1_HUMAN Junctional adhesion molecule A OS=Homo sapiens GN=F11R PE=1 SV=1;>tr|B7Z5W1|B7Z5W1_HUMAN Junctional adhesion molecule A OS=Homo sapiens GN=F11R PE=2 SV=1	2	1	1	1	7.7	7.7	7.7	32.583	299	299;303	0.0015506	0.064962	0.058825	5.7323	2	0.084736	0.080983	5.0619	2	1.3044	1.3898	5.5655	2	34724000	30147000	1902500	2674300				419	9001	TRUE	9513	30168;30169	49868;49869	49869
Q9UGM6-2;B7Z5X7;Q9UGM6	Q9UGM6-2;B7Z5X7;Q9UGM6	1;1;1	1;1;1	1;1;1	Tryptophan--tRNA ligase, mitochondrial	WARS2	>sp|Q9UGM6-2|SYWM_HUMAN Isoform 2 of Tryptophan--tRNA ligase, mitochondrial OS=Homo sapiens GN=WARS2;>tr|B7Z5X7|B7Z5X7_HUMAN Tryptophan--tRNA ligase, mitochondrial OS=Homo sapiens GN=WARS2 PE=2 SV=1;>sp|Q9UGM6|SYWM_HUMAN Tryptophan--tRNA ligase, mitochondr	3	1	1	1	10	10	10	24.813	220	220;266;360	7.6864e-06	1.3207	1.4282	8.7809	3	0.68432	0.76634	3.3545	3	0.53119	0.53412	3.4239	3	15499000	5086200	6473400	3939900				420	5344	TRUE	5633	17157;17158;17159	28056;28057;28058;28059	28057
P62070;B7Z5Z2;P62070-2;E9PK85;P62070-3;E9PQ87	P62070;B7Z5Z2;P62070-2;E9PK85;P62070-3	3;3;2;2;2;1	2;2;2;2;2;1	2;2;2;2;2;1	Ras-related protein R-Ras2	RRAS2	>sp|P62070|RRAS2_HUMAN Ras-related protein R-Ras2 OS=Homo sapiens GN=RRAS2 PE=1 SV=1;>tr|B7Z5Z2|B7Z5Z2_HUMAN Ras-related protein R-Ras2 OS=Homo sapiens GN=RRAS2 PE=2 SV=1;>sp|P62070-2|RRAS2_HUMAN Isoform 2 of Ras-related protein R-Ras2 OS=Homo sapiens GN=R	6	3	2	2	17.6	12.3	12.3	23.399	204	204;210;127;166;169;69	4.1068e-11	0.26351	0.25977	38.673	3	0.16298	0.16963	11.287	3	0.56104	0.55279	38.777	3	12653000	8782700	2422100	1447800				421	2094;9923;10262	True;False;True	2200;10486;10902	6531;33164;34415;34416	10826;54655;56636;56637	10826;54655;56637
B7Z632;O43929-2;O43929-3;O43929	B7Z632;O43929-2;O43929-3;O43929	1;1;1;1	1;1;1;1	1;1;1;1	Origin recognition complex subunit 4	ORC4	>tr|B7Z632|B7Z632_HUMAN Origin recognition complex subunit 4 OS=Homo sapiens GN=ORC4 PE=2 SV=1;>sp|O43929-2|ORC4_HUMAN Isoform 2 of Origin recognition complex subunit 4 OS=Homo sapiens GN=ORC4;>sp|O43929-3|ORC4_HUMAN Isoform 3 of Origin recognition complex	4	1	1	1	7.3	7.3	7.3	25.686	219	219;352;362;436	0.021615	NaN	NaN	NaN	1	NaN	NaN	NaN	1	NaN	NaN	NaN	1	6955200	2094300	1950000	2910900	+			422	283	TRUE	287	706	1182	1182	171	171
B7Z651;D6RHE1;E9PHW9;Q01484-5;Q01484-2;I6L894;Q01484;E9PCH6	B7Z651;D6RHE1;E9PHW9;Q01484-5;Q01484-2;I6L894;Q01484;E9PCH6	2;2;2;2;2;2;2;1	2;2;2;2;2;2;2;1	2;2;2;2;2;2;2;1	Ankyrin-2	ANK2	>tr|B7Z651|B7Z651_HUMAN Ankyrin-2 (Fragment) OS=Homo sapiens GN=ANK2 PE=2 SV=1;>tr|D6RHE1|D6RHE1_HUMAN Ankyrin-2 (Fragment) OS=Homo sapiens GN=ANK2 PE=2 SV=1;>tr|E9PHW9|E9PHW9_HUMAN Ankyrin-2 (Fragment) OS=Homo sapiens GN=ANK2 PE=2 SV=1;>sp|Q01484-5|ANK2_H	8	2	2	2	2.2	2.2	2.2	119.9	1114	1114;1611;1730;1863;1872;3924;3957;1048	1.0567e-05	0.14324	0.15175	62.306	3	0.28884	0.24001	120	3	3.971	3.8051	84.819	3	5889200	4057700	288700	1542800				423	932;12667	True;True	974;13477	2876;2877;42282	4730;4731;69624	4731;69624
Q5VZ89-4;Q5VZ89-3;B7Z660;Q5VZ89-2;Q5VZ89-5;Q5VZ89-6;Q5VZ89	Q5VZ89-4;Q5VZ89-3;B7Z660;Q5VZ89-2;Q5VZ89-5;Q5VZ89-6;Q5VZ89	1;1;1;1;1;1;1	1;1;1;1;1;1;1	1;1;1;1;1;1;1	DENN domain-containing protein 4C	DENND4C	>sp|Q5VZ89-4|DEN4C_HUMAN Isoform 4 of DENN domain-containing protein 4C OS=Homo sapiens GN=DENND4C;>sp|Q5VZ89-3|DEN4C_HUMAN Isoform 3 of DENN domain-containing protein 4C OS=Homo sapiens GN=DENND4C;>tr|B7Z660|B7Z660_HUMAN DENN domain-containing protein 4C	7	1	1	1	1.8	1.8	1.8	73.93	670	670;791;1003;1146;1387;1607;1673	0.0091093	NaN	NaN	NaN	1	NaN	NaN	NaN	1	NaN	NaN	NaN	1	5713100	2179100	1457000	2077100				424	8915	TRUE	9424	29839	49331	49331
B7Z662;Q6PCB7	B7Z662;Q6PCB7	1;1	1;1	1;1	Long-chain fatty acid transport protein 1	SLC27A1	>tr|B7Z662|B7Z662_HUMAN Long-chain fatty acid transport protein 1 OS=Homo sapiens GN=SLC27A1 PE=2 SV=1;>sp|Q6PCB7|S27A1_HUMAN Long-chain fatty acid transport protein 1 OS=Homo sapiens GN=SLC27A1 PE=2 SV=1	2	1	1	1	4.9	4.9	4.9	51.78	467	467;646	1.0368e-10	NaN	NaN	NaN	1	NaN	NaN	NaN	1	NaN	NaN	NaN	1	7779000	4849900	1510900	1418100				425	3445	TRUE	3623	10644	17459;17460	17459
H0YHK3;E7ETG6;B7Z663;Q13136-2;Q13136;G3V200;O75334-4;O75334-3;O75334;H0YDW2;B3KVT5;B4DEU8;E9PJZ7;B7Z3U9;O75145-2;B1N949;B1APN9;O75145;O75334-2;J3KNM3	H0YHK3;E7ETG6;B7Z663;Q13136-2;Q13136;G3V200;O75334-4;O75334-3;O75334;H0YDW2;B3KVT5;B4DEU8;E9PJZ7;B7Z3U9;O75145-2;B1N949;B1APN9;O75145;O75334-2;J3KNM3	2;2;2;2;2;2;2;2;2;1;1;1;1;1;1;1;1;1;1;1	2;2;2;2;2;2;2;2;2;1;1;1;1;1;1;1;1;1;1;1	2;2;2;2;2;2;2;2;2;1;1;1;1;1;1;1;1;1;1;1	Liprin-alpha-1;Liprin-alpha-2;Liprin-alpha-3	PPFIA2;PPFIA1;PPFIA3;PPFIA4	>tr|H0YHK3|H0YHK3_HUMAN Liprin-alpha-2 (Fragment) OS=Homo sapiens GN=PPFIA2 PE=4 SV=1;>tr|E7ETG6|E7ETG6_HUMAN Liprin-alpha-2 OS=Homo sapiens GN=PPFIA2 PE=2 SV=2;>tr|B7Z663|B7Z663_HUMAN Liprin-alpha-2 OS=Homo sapiens GN=PPFIA2 PE=2 SV=1;>sp|Q13136-2|LIPA1_H	20	2	2	2	1.4	1.4	1.4	129.76	1136	1136;1152;1156;1185;1202;1210;1236;1251;1257;390;443;576;583;783;1185;1185;1186;1194;1232;1235	1.1007e-05	0.81345	0.80464	15.617	7	0.73551	0.71254	19.017	7	0.9062	0.93502	15.271	7	42141000	16667000	13210000	12264000				426	7802;12792	True;True	8255;13610	25924;25925;25926;25927;25928;25929;42648;42649	42566;42567;42568;42569;42570;42571;42572;42573;70195;70196;70197;70198	42572;70197
B7Z683;Q12979-4;Q12979-2;Q12979;I3L1U8;I3L434;I3NI05;Q12979-3	B7Z683;Q12979-4;Q12979-2;Q12979;I3L1U8;I3L434;I3NI05;Q12979-3	2;2;2;2;1;1;1;1	2;2;2;2;1;1;1;1	2;2;2;2;1;1;1;1	Active breakpoint cluster region-related protein	ABR	>tr|B7Z683|B7Z683_HUMAN Active breakpoint cluster region-related protein OS=Homo sapiens GN=ABR PE=2 SV=1;>sp|Q12979-4|ABR_HUMAN Isoform 4 of Active breakpoint cluster region-related protein OS=Homo sapiens GN=ABR;>sp|Q12979-2|ABR_HUMAN Isoform Short of Ac	8	2	2	2	6.2	6.2	6.2	73.516	641	641;813;822;859;165;177;191;310	6.5464e-07	0.69589	0.72706	22.014	3	0.71065	0.80769	18.247	3	1.1891	1.2484	14.029	3	37126000	14643000	11202000	11282000				427	6226;10295	True;True	6588;10948	20700;20701;34560	33787;33788;33789;33790;33791;33792;56854	33787;56854	172	573
E5RJD2;E5RJG7;E5RFV2;B7Z6B8;Q16698	E5RJD2;E5RJG7;E5RFV2;B7Z6B8;Q16698	2;2;2;2;2	2;2;2;2;2	2;2;2;2;2	2,4-dienoyl-CoA reductase, mitochondrial	DECR1	>tr|E5RJD2|E5RJD2_HUMAN 2,4-dienoyl-CoA reductase, mitochondrial (Fragment) OS=Homo sapiens GN=DECR1 PE=2 SV=1;>tr|E5RJG7|E5RJG7_HUMAN 2,4-dienoyl-CoA reductase, mitochondrial (Fragment) OS=Homo sapiens GN=DECR1 PE=2 SV=1;>tr|E5RFV2|E5RFV2_HUMAN 2,4-dienoy	5	2	2	2	20.5	20.5	20.5	15.898	151	151;181;205;326;335	1.6442e-24	0.45056	0.43251	13.794	11	0.40354	0.45591	16.209	11	0.90578	0.91065	18.39	11	229810000	120840000	54758000	54208000				428	14159;14543	True;True	15044;15449	47080;47081;47082;47083;47084;47085;47086;47087;47088;48555;48556	77442;77443;77444;77445;77446;77447;77448;77449;77450;77451;77452;77453;77454;77455;77456;77457;79840;79841	77451;79841
H0YFA4;P52943;B7Z6C0	H0YFA4;P52943;B7Z6C0	1;1;1	1;1;1	1;1;1	Cysteine-rich protein 2	CRIP2	>tr|H0YFA4|H0YFA4_HUMAN Cysteine-rich protein 2 (Fragment) OS=Homo sapiens GN=CRIP2 PE=4 SV=1;>sp|P52943|CRIP2_HUMAN Cysteine-rich protein 2 OS=Homo sapiens GN=CRIP2 PE=1 SV=1;>tr|B7Z6C0|B7Z6C0_HUMAN Cysteine-rich protein 2 OS=Homo sapiens GN=CRIP2 PE=2 SV	3	1	1	1	16.7	16.7	16.7	20.6	192	192;208;282	8.2966e-23	0.091811	0.089452	277.21	5	0.092448	0.081734	280.05	5	1.0069	1.0593	4.8674	5	315320000	241060000	32418000	41842000				429	5167	TRUE	5448	16542;16543;16544;16545;16546	27012;27013;27014;27015;27016;27017;27018;27019;27020	27012
O95302;B7Z6H3;B7Z230;C9J4P8;B7Z1G9	O95302;B7Z6H3;B7Z230;C9J4P8;B7Z1G9	4;4;3;2;2	4;4;3;2;2	4;4;3;2;2	Peptidyl-prolyl cis-trans isomerase FKBP9;Peptidyl-prolyl cis-trans isomerase	FKBP9	>sp|O95302|FKBP9_HUMAN Peptidyl-prolyl cis-trans isomerase FKBP9 OS=Homo sapiens GN=FKBP9 PE=1 SV=2;>tr|B7Z6H3|B7Z6H3_HUMAN Peptidyl-prolyl cis-trans isomerase FKBP9 OS=Homo sapiens GN=FKBP9 PE=2 SV=1;>tr|B7Z230|B7Z230_HUMAN Peptidyl-prolyl cis-trans isome	5	4	4	4	9.8	9.8	9.8	63.083	570	570;623;432;226;338	2.7284e-20	0.18256	0.19186	12.543	19	0.22338	0.23041	23.095	19	1.3249	1.3317	22.332	19	139530000	98074000	19375000	22086000				430	1772;7460;13660;15822	True;True;True;True	1862;7894;14521;16817	5558;5559;5560;5561;5562;5563;5564;5565;24755;24756;24757;24758;24759;24760;24761;45546;53082;53083;53084	9195;9196;9197;9198;9199;9200;9201;9202;9203;9204;40472;40473;40474;40475;40476;40477;40478;40479;40480;74965;87306;87307;87308;87309;87310;87311	9198;40472;74965;87306
B7Z6L5;Q9UGI8-2;Q9UGI8;H7BYK1	B7Z6L5;Q9UGI8-2;Q9UGI8;H7BYK1	3;3;3;2	3;3;3;2	3;3;3;2	Testin	TES	>tr|B7Z6L5|B7Z6L5_HUMAN Testin OS=Homo sapiens GN=TES PE=2 SV=1;>sp|Q9UGI8-2|TES_HUMAN Isoform 2 of Testin OS=Homo sapiens GN=TES;>sp|Q9UGI8|TES_HUMAN Testin OS=Homo sapiens GN=TES PE=1 SV=1;>tr|H7BYK1|H7BYK1_HUMAN Testin (Fragment) OS=Homo sapiens GN=TES	4	3	3	3	29.1	29.1	29.1	20.657	179	179;412;421;192	2.4406e-31	0.54437	0.57574	15.854	18	0.60535	0.58005	10.827	18	1.1561	1.1548	16.732	18	128060000	57304000	33213000	37539000				431	1234;6340;10586	True;True;True	1297;6711;11281	3841;21137;21138;21139;21140;21141;21142;21143;21144;21145;35543;35544;35545;35546;35547;35548;35549;35550;35551;35552	6438;6439;34497;34498;34499;34500;34501;34502;34503;34504;34505;34506;34507;34508;34509;58378;58379;58380;58381;58382;58383;58384;58385;58386;58387;58388;58389;58390;58391;58392;58393;58394;58395	6438;34501;58390
B7Z6P0;H3BQR2;Q9Y5Y2	B7Z6P0;H3BQR2;Q9Y5Y2	2;2;2	2;2;2	2;2;2	Cytosolic Fe-S cluster assembly factor NUBP2	NUBP2	>tr|B7Z6P0|B7Z6P0_HUMAN Cytosolic Fe-S cluster assembly factor NUBP2 OS=Homo sapiens GN=NUBP2 PE=2 SV=1;>tr|H3BQR2|H3BQR2_HUMAN Cytosolic Fe-S cluster assembly factor NUBP2 OS=Homo sapiens GN=NUBP2 PE=2 SV=1;>sp|Q9Y5Y2|NUBP2_HUMAN Cytosolic Fe-S cluster as	3	2	2	2	40	40	40	13.793	130	130;211;271	1.734e-34	1.6854	1.7574	21.289	4	0.71988	0.79427	22.745	4	0.38094	0.37108	21.571	4	77166000	17254000	46928000	12984000				432	13699;14934	True;True	14563;15871	45691;45692;45693;49859	75214;75215;75216;81968;81969	75216;81969
Q5JR89;Q5JR91;B7Z6Q6;Q99661	Q5JR89;Q5JR91;B7Z6Q6;Q99661	1;1;1;1	1;1;1;1	1;1;1;1	Kinesin-like protein KIF2C	KIF2C	>tr|Q5JR89|Q5JR89_HUMAN Kinesin-like protein KIF2C (Fragment) OS=Homo sapiens GN=KIF2C PE=2 SV=1;>tr|Q5JR91|Q5JR91_HUMAN Kinesin-like protein KIF2C (Fragment) OS=Homo sapiens GN=KIF2C PE=2 SV=1;>tr|B7Z6Q6|B7Z6Q6_HUMAN Kinesin-like protein KIF2C OS=Homo sap	4	1	1	1	8	8	8	32.448	287	287;336;684;725	0.00031613	NaN	NaN	NaN	1	NaN	NaN	NaN	1	NaN	NaN	NaN	1	10256000	2074400	5752000	2429500				433	2750	TRUE	2895	8619	14178	14178
B7Z6V3;E9PDG3;Q562E7-2;Q562E7-6;Q562E7-5;Q562E7-3;Q562E7	B7Z6V3;E9PDG3;Q562E7-2;Q562E7-6;Q562E7-5;Q562E7-3;Q562E7	1;1;1;1;1;1;1	1;1;1;1;1;1;1	1;1;1;1;1;1;1	WD repeat-containing protein 81	WDR81	>tr|B7Z6V3|B7Z6V3_HUMAN WD repeat-containing protein 81 OS=Homo sapiens GN=WDR81 PE=2 SV=1;>tr|E9PDG3|E9PDG3_HUMAN WD repeat-containing protein 81 OS=Homo sapiens GN=WDR81 PE=2 SV=1;>sp|Q562E7-2|WDR81_HUMAN Isoform 2 of WD repeat-containing protein 81 OS=H	7	1	1	1	1.9	1.9	1.9	61.651	572	572;580;692;714;738;890;1941	6.0494e-05	NaN	NaN	NaN	1	NaN	NaN	NaN	1	NaN	NaN	NaN	1	2080200	993510	980720	105940				434	2884	TRUE	3031	9018	14875;14876	14875
B7Z6X7;Q8N5C6-2;Q8N5C6	B7Z6X7;Q8N5C6-2;Q8N5C6	1;1;1	1;1;1	1;1;1	S1 RNA-binding domain-containing protein 1	SRBD1	>tr|B7Z6X7|B7Z6X7_HUMAN S1 RNA-binding domain-containing protein 1 OS=Homo sapiens GN=SRBD1 PE=2 SV=1;>sp|Q8N5C6-2|SRBD1_HUMAN Isoform 2 of S1 RNA-binding domain-containing protein 1 OS=Homo sapiens GN=SRBD1;>sp|Q8N5C6|SRBD1_HUMAN S1 RNA-binding domain-con	3	1	1	1	3.3	3.3	3.3	57.184	514	514;620;995	0.024682	NaN	NaN	NaN	1	NaN	NaN	NaN	1	NaN	NaN	NaN	1	3486200	1543800	932100	1010300	+			435	5687	TRUE	6001	18535	30322	30322	173	200
F5H4C2;B7Z7F3;Q9H6Z4-3;Q9H6Z4-2;Q9H6Z4;K7EIJ4;K7EN31;K7EJV3	F5H4C2;B7Z7F3;Q9H6Z4-3;Q9H6Z4-2;Q9H6Z4;K7EIJ4;K7EN31;K7EJV3	2;2;2;2;2;1;1;1	2;2;2;2;2;1;1;1	2;2;2;2;2;1;1;1	Ran-binding protein 3	RANBP3	>tr|F5H4C2|F5H4C2_HUMAN Ran-binding protein 3 OS=Homo sapiens GN=RANBP3 PE=2 SV=1;>tr|B7Z7F3|B7Z7F3_HUMAN Ran-binding protein 3 OS=Homo sapiens GN=RANBP3 PE=2 SV=1;>sp|Q9H6Z4-3|RANB3_HUMAN Isoform 3 of Ran-binding protein 3 OS=Homo sapiens GN=RANBP3;>sp|Q9	8	2	2	2	5.9	5.9	5.9	46.949	439	439;494;499;562;567;155;172;174	4.2111e-08	1.2315	1.2411	13.642	14	1.3013	1.2456	19.855	14	1.0709	1.0433	19.84	14	237620000	70855000	80452000	86313000				436	2160;13197	True;True	2270;14035	6759;6760;6761;6762;6763;43783;43784;43785;43786;43787;43788;43789;43790;43791	11216;11217;11218;11219;11220;11221;11222;11223;11224;11225;11226;71952;71953;71954;71955;71956;71957;71958;71959;71960;71961;71962;71963;71964;71965	11226;71954
B7Z7I2;P04150-8;P04150-10;P04150;P04150-3;P04150-5;P04150-9;P04150-2;P04150-6	B7Z7I2;P04150-8;P04150-10;P04150;P04150-3;P04150-5;P04150-9;P04150-2;P04150-6	2;2;2;2;2;1;1;1;1	2;2;2;2;2;1;1;1;1	2;2;2;2;2;1;1;1;1	Glucocorticoid receptor	NR3C1	>tr|B7Z7I2|B7Z7I2_HUMAN Glucocorticoid receptor OS=Homo sapiens GN=NR3C1 PE=2 SV=1;>sp|P04150-8|GCR_HUMAN Isoform Alpha-B of Glucocorticoid receptor OS=Homo sapiens GN=NR3C1;>sp|P04150-10|GCR_HUMAN Isoform 10 of Glucocorticoid receptor OS=Homo sapiens GN=N	9	2	2	2	8.2	8.2	8.2	43.149	380	380;751;751;777;778;593;716;742;743	4.3062e-05	0.92495	0.98265	19.304	3	1.4823	1.6381	27.056	3	1.4584	1.4847	8.4901	3	9529100	3138100	2764000	3627000				437	5952;13806	True;True	6291;14679	19575;19576;46074	31894;31895;31896;75817	31894;75817	174	249
Q96CG1;B7Z7P8;P62495;D6RJE8;I3L492;D6RCB3	Q96CG1;B7Z7P8;P62495;D6RJE8;I3L492	5;5;5;3;3;1	5;5;5;3;3;1	5;5;5;3;3;1	Eukaryotic peptide chain release factor subunit 1	ETF1	>tr|Q96CG1|Q96CG1_HUMAN ETF1 protein OS=Homo sapiens GN=ETF1 PE=2 SV=1;>tr|B7Z7P8|B7Z7P8_HUMAN Eukaryotic peptide chain release factor subunit 1 OS=Homo sapiens GN=ETF1 PE=2 SV=1;>sp|P62495|ERF1_HUMAN Eukaryotic peptide chain release factor subunit 1 OS=Ho	6	5	5	5	17.3	17.3	17.3	45.462	404	404;423;437;120;208;95	1.1571e-32	1.4768	1.4584	48.52	13	0.93169	1.043	49.854	13	0.67717	0.70019	13.941	13	443000000	137960000	174600000	130440000				438	3225;8216;9701;14974;16135	True;True;True;True;True	3394;3395;8685;10257;15917;17149	10014;10015;27394;32387;49999;50000;50001;50002;50003;50004;50005;50006;54201	16516;16517;45243;53354;53355;82189;82190;82191;82192;82193;82194;82195;82196;82197;82198;82199;82200;82201;82202;89138;89139;89140;89141	16516;45243;53355;82194;89139	175	339
B7Z7Q6;P42785;P42785-2;E9PQB5;E9PL85;E9PQN3;E9PKN6;E9PIG4;E9PLY4;E9PNF7;E9PNJ1	B7Z7Q6;P42785;P42785-2;E9PQB5;E9PL85;E9PQN3;E9PKN6;E9PIG4	4;4;4;2;2;2;2;2;1;1;1	4;4;4;2;2;2;2;2;1;1;1	4;4;4;2;2;2;2;2;1;1;1	Lysosomal Pro-X carboxypeptidase	PRCP	>tr|B7Z7Q6|B7Z7Q6_HUMAN Lysosomal Pro-X carboxypeptidase OS=Homo sapiens GN=PRCP PE=2 SV=1;>sp|P42785|PCP_HUMAN Lysosomal Pro-X carboxypeptidase OS=Homo sapiens GN=PRCP PE=1 SV=1;>sp|P42785-2|PCP_HUMAN Isoform 2 of Lysosomal Pro-X carboxypeptidase OS=Homo	11	4	4	4	16.9	16.9	16.9	43.933	391	391;496;517;145;148;183;192;234;100;116;164	3.2422e-69	0.61701	0.62961	17.398	22	0.23778	0.22568	18.517	22	0.37896	0.39097	18.092	22	297060000	160810000	101150000	35100000				439	1784;2970;5860;12576	True;True;True;True	1874;3120;6189;13381	5593;5594;9256;9257;9258;9259;9260;19215;19216;19217;19218;19219;19220;41942;41943;41944;41945;41946;41947;41948;41949;41950	9251;9252;15259;15260;15261;15262;15263;15264;15265;31392;31393;31394;31395;31396;31397;31398;31399;31400;31401;69117;69118;69119;69120;69121;69122;69123;69124;69125;69126;69127;69128;69129;69130	9251;15260;31395;69124
Q8NHH9-3;B7Z7X8;Q8NHH9	Q8NHH9-3;B7Z7X8;Q8NHH9	1;1;1	1;1;1	1;1;1	Atlastin-2	ATL2	>sp|Q8NHH9-3|ATLA2_HUMAN Isoform 3 of Atlastin-2 OS=Homo sapiens GN=ATL2;>tr|B7Z7X8|B7Z7X8_HUMAN Atlastin-2 OS=Homo sapiens GN=ATL2 PE=2 SV=1;>sp|Q8NHH9|ATLA2_HUMAN Atlastin-2 OS=Homo sapiens GN=ATL2 PE=1 SV=2	3	1	1	1	2.9	2.9	2.9	46.917	412	412;565;583	0.00015893	1.2371	1.2748	14.79	5	1.1774	1.1553	16.266	5	1.0346	1.0539	9.9838	5	18915000	5665100	5861800	7388300				440	383	TRUE	394	1064;1065;1066;1067;1068	1786;1787;1788;1789;1790;1791;1792;1793;1794	1794
B7Z806;P13807-2;P13807;F5H1N8	B7Z806;P13807-2;P13807;F5H1N8	4;4;4;2	4;4;4;2	4;4;4;2	Glycogen [starch] synthase, muscle	GYS1	>tr|B7Z806|B7Z806_HUMAN Glycogen [starch] synthase, muscle OS=Homo sapiens GN=GYS1 PE=2 SV=1;>sp|P13807-2|GYS1_HUMAN Isoform 2 of Glycogen [starch] synthase, muscle OS=Homo sapiens GN=GYS1;>sp|P13807|GYS1_HUMAN Glycogen [starch] synthase, muscle OS=Homo sa	4	4	4	4	11	11	11	75.112	657	657;673;737;370	1.1811e-14	0.86283	0.91843	22.846	7	0.75794	0.92126	15.376	7	0.87215	0.91104	11.625	7	171470000	62373000	53150000	55946000				441	310;3981;4581;14651	True;True;True;True	314;4191;4192;4829;15566	788;12592;12593;12594;12595;14595;49002	1311;20679;20680;20681;20682;20683;20684;23846;80550;80551	1311;20684;23846;80550	176	210
F5H8E5;B7Z815;Q93009;H3BND8;F5H2X1;H3BUV0;H3BTM1;H3BRA2;H3BQD1	F5H8E5;B7Z815;Q93009;H3BND8	13;13;13;9;6;2;2;2;2	13;13;13;9;6;2;2;2;2	13;13;13;9;6;2;2;2;2	Ubiquitin carboxyl-terminal hydrolase;Ubiquitin carboxyl-terminal hydrolase 7	USP7	>tr|F5H8E5|F5H8E5_HUMAN Ubiquitin carboxyl-terminal hydrolase OS=Homo sapiens GN=USP7 PE=2 SV=1;>tr|B7Z815|B7Z815_HUMAN Ubiquitin carboxyl-terminal hydrolase OS=Homo sapiens GN=USP7 PE=2 SV=1;>sp|Q93009|UBP7_HUMAN Ubiquitin carboxyl-terminal hydrolase 7 OS	9	13	13	13	17.6	17.6	17.6	117	1003	1003;1086;1102;909;509;109;118;130;159	9.6499e-49	2.9959	2.913	25.496	35	2.3665	2.4988	25.043	35	0.79081	0.80649	12.625	35	471230000	72593000	221290000	177350000				442	354;1563;2470;3286;3471;4172;6772;6832;7273;7840;11439;12504;14457	True;True;True;True;True;True;True;True;True;True;True;True;True	362;1642;1643;2596;3457;3651;4397;7162;7224;7700;8295;12185;13301;15357	970;971;972;4842;4843;7701;7702;7703;10171;10172;10728;10729;10730;13292;13293;22667;22668;22836;24266;24267;26052;26053;38495;38496;38497;38498;41610;41611;48207;48208;48209;48210;48211;48212;48213;48214;48215	1635;1636;1637;1638;1639;7990;7991;12719;12720;12721;12722;16748;16749;17612;17613;17614;17615;17616;17617;21828;21829;21830;21831;21832;21833;37137;37138;37139;37384;39700;39701;39702;39703;42783;42784;63266;63267;63268;63269;63270;63271;68492;68493;68494;79241;79242;79243;79244;79245;79246;79247;79248;79249;79250;79251;79252;79253;79254	1637;7990;12721;16749;17612;21831;37137;37384;39700;42783;63271;68494;79251	177;178	587;971
E7EUC9;B7Z821;P40692-2;E9PCU2;H0Y818;P40692	E7EUC9;B7Z821;P40692-2;E9PCU2;H0Y818;P40692	1;1;1;1;1;1	1;1;1;1;1;1	1;1;1;1;1;1	DNA mismatch repair protein Mlh1	MLH1	>tr|E7EUC9|E7EUC9_HUMAN DNA mismatch repair protein Mlh1 (Fragment) OS=Homo sapiens GN=MLH1 PE=2 SV=1;>tr|B7Z821|B7Z821_HUMAN DNA mismatch repair protein Mlh1 OS=Homo sapiens GN=MLH1 PE=2 SV=1;>sp|P40692-2|MLH1_HUMAN Isoform 2 of DNA mismatch repair protei	6	1	1	1	13.3	13.3	13.3	12.219	105	105;460;515;658;679;756	7.5109e-08	NaN	NaN	NaN	1	NaN	NaN	NaN	1	NaN	NaN	NaN	1	4041800	711830	1637400	1692500				443	5421	TRUE	5716	17458	28570;28571;28572	28570
E9PS71;B7Z8B3;Q5QNY5;P40855	E9PS71;B7Z8B3;Q5QNY5;P40855	1;1;1;1	1;1;1;1	1;1;1;1	Peroxisomal biogenesis factor 19	PEX19	>tr|E9PS71|E9PS71_HUMAN Peroxisomal biogenesis factor 19 OS=Homo sapiens GN=PEX19 PE=2 SV=1;>tr|B7Z8B3|B7Z8B3_HUMAN Peroxisomal biogenesis factor 19 OS=Homo sapiens GN=PEX19 PE=2 SV=1;>tr|Q5QNY5|Q5QNY5_HUMAN Peroxisomal biogenesis factor 19 (Fragment) OS=H	4	1	1	1	12.7	12.7	12.7	18.034	166	166;186;235;299	0.00018142	0.46276	0.42034	8.7791	5	0.57714	0.60291	7.9202	5	1.3434	1.3814	5.5537	5	28682000	13791000	6163700	8726700				444	588	TRUE	615	1792;1793;1794;1795;1796	2943;2944;2945;2946;2947;2948;2949;2950	2950
F8W1U7;B7Z8H8;Q8N6T3;E5RHT6;E5RHC5;F8VWH9;E7EV62;Q8N6T3-3;Q8N6T3-2;E5RHH7	F8W1U7;B7Z8H8;Q8N6T3;E5RHT6;E5RHC5;F8VWH9;E7EV62;Q8N6T3-3;Q8N6T3-2	4;4;4;3;3;3;3;3;3;1	4;4;4;3;3;3;3;3;3;1	4;4;4;3;3;3;3;3;3;1	ADP-ribosylation factor GTPase-activating protein 1	ARFGAP1	>tr|F8W1U7|F8W1U7_HUMAN ADP-ribosylation factor GTPase-activating protein 1 (Fragment) OS=Homo sapiens GN=ARFGAP1 PE=2 SV=1;>tr|B7Z8H8|B7Z8H8_HUMAN ADP-ribosylation factor GTPase-activating protein 1 OS=Homo sapiens GN=ARFGAP1 PE=2 SV=1;>sp|Q8N6T3|ARFG1_HU	10	4	4	4	35.1	35.1	35.1	29.571	271	271;293;406;244;261;340;361;403;414;153	1.4486e-57	0.29412	0.28128	40.074	10	0.39476	0.41523	15.467	10	1.384	1.3866	27.078	10	120360000	76351000	18356000	25653000				445	217;282;957;15143	True;True;True;True	220;286;1000;16095	535;536;537;705;2963;2964;2965;2966;2967;50546	889;890;891;892;1181;4889;4890;4891;4892;4893;4894;4895;4896;4897;4898;4899;83093;83094	891;1181;4892;83093
Q4G0N4-3;B7Z8V7;Q4G0N4-2;Q4G0N4;D6RHI4	Q4G0N4-3;B7Z8V7;Q4G0N4-2;Q4G0N4	3;3;3;3;1	3;3;3;3;1	3;3;3;3;1	NAD kinase domain-containing protein 1, mitochondrial	NADKD1	>sp|Q4G0N4-3|NAKD1_HUMAN Isoform 3 of NAD kinase domain-containing protein 1, mitochondrial OS=Homo sapiens GN=NADKD1;>tr|B7Z8V7|B7Z8V7_HUMAN NAD kinase domain-containing protein 1, mitochondrial OS=Homo sapiens GN=NADKD1 PE=2 SV=1;>sp|Q4G0N4-2|NAKD1_HUMAN	5	3	3	3	19.4	19.4	19.4	31.716	279	279;301;410;442;82	6.3733e-05	0.71668	0.78404	13.488	2	0.68377	0.71536	173.21	2	0.95409	0.95408	154.97	2	24425000	13142000	4791600	6491500				446	9060;9976;14215	True;True;True	9575;10543;15103	30372;33334;47294	50178;54924;77768	50178;54924;77768
F2Z2I2;Q5VX15;Q5W015;Q16875-2;Q16875;Q5VX20;B7Z955	F2Z2I2;Q5VX15;Q5W015;Q16875-2;Q16875;Q5VX20;B7Z955	1;1;1;1;1;1;1	1;1;1;1;1;1;1	1;1;1;1;1;1;1	6-phosphofructo-2-kinase/fructose-2,6-bisphosphatase 3;6-phosphofructo-2-kinase;Fructose-2,6-bisphosphatase	PFKFB3	>tr|F2Z2I2|F2Z2I2_HUMAN 6-phosphofructo-2-kinase OS=Homo sapiens GN=PFKFB3 PE=4 SV=1;>tr|Q5VX15|Q5VX15_HUMAN 6-phosphofructo-2-kinase OS=Homo sapiens GN=PFKFB3 PE=2 SV=1;>tr|Q5W015|Q5W015_HUMAN 6-phosphofructo-2-kinase OS=Homo sapiens GN=PFKFB3 PE=2 SV=1;>	7	1	1	1	2.4	2.4	2.4	52.584	455	455;500;513;514;520;526;534	0.00013367	0.93972	0.92512	8.0723	4	0.86053	0.87178	7.1234	4	0.95007	0.98308	13.848	4	12506000	4270800	4191700	4043800				447	5522	TRUE	5824	17887;17888;17889;17890	29265;29266;29267;29268;29269;29270	29267
B7Z972;P22061;P22061-2;J3KP72;H7BY58;H7C4X2;F8WDT3;F8WAV5;F8WAX2	B7Z972;P22061;P22061-2;J3KP72;H7BY58	3;3;3;3;3;1;1;1;1	3;3;3;3;3;1;1;1;1	3;3;3;3;3;1;1;1;1	Protein-L-isoaspartate O-methyltransferase;Protein-L-isoaspartate(D-aspartate) O-methyltransferase	PCMT1	>tr|B7Z972|B7Z972_HUMAN Protein-L-isoaspartate O-methyltransferase OS=Homo sapiens GN=PCMT1 PE=2 SV=1;>sp|P22061|PIMT_HUMAN Protein-L-isoaspartate(D-aspartate) O-methyltransferase OS=Homo sapiens GN=PCMT1 PE=1 SV=4;>sp|P22061-2|PIMT_HUMAN Isoform 2 of Prot	9	3	3	3	34.9	34.9	34.9	20.683	192	192;227;228;285;286;67;120;124;130	5.8628e-23	1.1419	1.1572	27.264	12	0.9152	0.92352	13.36	12	0.81357	0.82379	23.929	12	308830000	94641000	115030000	99150000				448	8966;10133;12558	True;True;True	9477;10738;13361	30031;33924;41876;41877;41878;41879;41880;41881;41882;41883;41884;41885	49632;49633;49634;55864;55865;69025;69026;69027;69028;69029;69030;69031;69032;69033;69034;69035;69036;69037;69038;69039;69040	49633;55864;69040	179	110
F8VQW0;F8VX73;F8VPI1;F8W201;F8W086;F8VR05;B7Z984;F8VQQ5;F8VSI7;F8VVJ4;F8VPZ7;P55061;F8W034	F8VQW0;F8VX73;F8VPI1;F8W201;F8W086;F8VR05;B7Z984;F8VQQ5;F8VSI7;F8VVJ4;F8VPZ7;P55061;F8W034	1;1;1;1;1;1;1;1;1;1;1;1;1	1;1;1;1;1;1;1;1;1;1;1;1;1	1;1;1;1;1;1;1;1;1;1;1;1;1	Bax inhibitor 1	TMBIM6	>tr|F8VQW0|F8VQW0_HUMAN Bax inhibitor 1 (Fragment) OS=Homo sapiens GN=TMBIM6 PE=2 SV=1;>tr|F8VX73|F8VX73_HUMAN Bax inhibitor 1 (Fragment) OS=Homo sapiens GN=TMBIM6 PE=2 SV=1;>tr|F8VPI1|F8VPI1_HUMAN Bax inhibitor 1 (Fragment) OS=Homo sapiens GN=TMBIM6 PE=2	13	1	1	1	31.7	31.7	31.7	4.7756	41	41;44;89;96;108;113;126;130;138;145;205;237;295	1.8607e-09	NaN	NaN	NaN	1	NaN	NaN	NaN	1	NaN	NaN	NaN	1	3451500	1631000	1330900	489560				449	3999	TRUE	4211	12695	20851	20851
F5GXQ0;B7Z9G5;Q5VW32;Q5VW33	F5GXQ0;B7Z9G5;Q5VW32	3;3;3;1	3;3;3;1	3;3;3;1	BRO1 domain-containing protein BROX	BROX;C1orf58	>tr|F5GXQ0|F5GXQ0_HUMAN BRO1 domain-containing protein BROX OS=Homo sapiens GN=BROX PE=2 SV=1;>tr|B7Z9G5|B7Z9G5_HUMAN BRO1 domain-containing protein BROX OS=Homo sapiens GN=C1orf58 PE=2 SV=1;>sp|Q5VW32|BROX_HUMAN BRO1 domain-containing protein BROX OS=Homo	4	3	3	3	15.4	15.4	15.4	38.212	338	338;379;411;215	9.2703e-48	0.52981	0.55447	21.925	13	0.4483	0.45661	23.351	13	0.94113	0.96849	24.551	13	74437000	36577000	20782000	17078000				450	5294;10379;11371	True;True;True	5581;11059;12114	17015;17016;17017;34844;34845;34846;34847;34848;34849;34850;34851;34852;38284	27819;27820;27821;27822;27823;27824;57291;57292;57293;57294;57295;57296;57297;57298;57299;57300;57301;57302;57303;62927	27822;57293;62927
H0YNF5;B7Z9J8;P50213-2;H0YL72;P50213	H0YNF5;B7Z9J8;P50213-2;H0YL72;P50213	1;1;1;1;1	1;1;1;1;1	1;1;1;1;1	Isocitrate dehydrogenase [NAD] subunit alpha, mitochondrial	IDH3A	>tr|H0YNF5|H0YNF5_HUMAN Isocitrate dehydrogenase [NAD] subunit alpha, mitochondrial OS=Homo sapiens GN=IDH3A PE=2 SV=1;>tr|B7Z9J8|B7Z9J8_HUMAN Isocitrate dehydrogenase [NAD] subunit alpha, mitochondrial OS=Homo sapiens GN=IDH3A PE=2 SV=1;>sp|P50213-2|IDH3A	5	1	1	1	11.5	11.5	11.5	9.3178	87	87;257;288;331;366	0.0043642	1.3564	1.6971	9.4945	5	0.5707	0.63269	5.2983	5	0.41902	0.40087	1.1392	5	90859000	31391000	41766000	17701000				451	5946	TRUE	6282	19541;19542;19543;19544;19545	31849;31850;31851;31852;31853;31854	31851	180	39
Q13409-6;Q13409-3;B7ZA04;Q13409-2;Q13409-5;Q13409;F8W8S0;E7EV09;E7EQL5;E9PGG1;E7EUM4;E7ERR6;E7ERH4;E7ET01;E7ETL8;E7EQU2;E7ESD3;E7EMU4	Q13409-6;Q13409-3;B7ZA04;Q13409-2;Q13409-5;Q13409;F8W8S0;E7EV09;E7EQL5	4;4;4;4;4;4;4;2;2;1;1;1;1;1;1;1;1;1	4;4;4;4;4;4;4;2;2;1;1;1;1;1;1;1;1;1	4;4;4;4;4;4;4;2;2;1;1;1;1;1;1;1;1;1	Cytoplasmic dynein 1 intermediate chain 2	DYNC1I2	>sp|Q13409-6|DC1I2_HUMAN Isoform 2F of Cytoplasmic dynein 1 intermediate chain 2 OS=Homo sapiens GN=DYNC1I2;>sp|Q13409-3|DC1I2_HUMAN Isoform 2C of Cytoplasmic dynein 1 intermediate chain 2 OS=Homo sapiens GN=DYNC1I2;>tr|B7ZA04|B7ZA04_HUMAN Cytoplasmic dyne	18	4	4	4	11.5	11.5	11.5	68.297	611	611;612;630;632;637;638;638;251;305;110;137;139;151;173;184;185;187;214	1.6548e-15	0.81156	0.89225	32.571	9	1.034	1.2302	39.501	9	1.2791	1.2098	15.701	9	138960000	47606000	38396000	52957000				452	143;6469;11784;13215	True;True;True;True	146;6844;6845;12556;14053	350;21576;21577;21578;39497;39498;39499;39500;43830	589;35263;35264;35265;35266;64802;64803;64804;64805;64806;64807;64808;64809;64810;72039	589;35266;64803;72039	181	396
K7EQM4;B7ZAM9;Q9UBQ5;B4DQ48;K7EK53;K7ES31;K7EMQ9;K7ERF1	K7EQM4;B7ZAM9;Q9UBQ5;B4DQ48;K7EK53;K7ES31;K7EMQ9;K7ERF1	4;4;4;2;2;2;2;2	4;4;4;2;2;2;2;2	4;4;4;2;2;2;2;2	Eukaryotic translation initiation factor 3 subunit K	EIF3K	>tr|K7EQM4|K7EQM4_HUMAN Eukaryotic translation initiation factor 3 subunit K (Fragment) OS=Homo sapiens GN=EIF3K PE=4 SV=1;>tr|B7ZAM9|B7ZAM9_HUMAN Eukaryotic translation initiation factor 3 subunit K OS=Homo sapiens GN=EIF3K PE=2 SV=1;>sp|Q9UBQ5|EIF3K_HUMA	8	4	4	4	34.7	34.7	34.7	19.683	170	170;211;218;124;131;137;140;192	9.3346e-28	1.3691	1.3611	17.394	17	1.5518	1.6003	23.032	17	1.1777	1.1651	18.218	17	203060000	48229000	68281000	86553000				453	746;1354;3695;15514	True;True;True;True	781;1419;1420;3883;16485	2378;2379;2380;4199;4200;4201;4202;4203;4204;11478;11479;11480;11481;51915;51916;51917;51918	3941;3942;3943;3944;7014;7015;7016;7017;7018;7019;7020;7021;7022;7023;7024;18865;18866;18867;18868;18869;18870;18871;85474;85475;85476;85477;85478	3943;7020;18866;85478	182	55
B7ZAS0;I3L1R7;Q99447;F5H8B1;I3L2Q1;Q99447-2;I3L1L9;I3L3V9	B7ZAS0;I3L1R7;Q99447;F5H8B1;I3L2Q1;Q99447-2;I3L1L9	3;3;3;3;2;2;2;1	3;3;3;3;2;2;2;1	3;3;3;3;2;2;2;1	Ethanolamine-phosphate cytidylyltransferase	PCYT2	>tr|B7ZAS0|B7ZAS0_HUMAN Ethanolamine-phosphate cytidylyltransferase OS=Homo sapiens GN=PCYT2 PE=2 SV=1;>tr|I3L1R7|I3L1R7_HUMAN Ethanolamine-phosphate cytidylyltransferase OS=Homo sapiens GN=PCYT2 PE=2 SV=1;>sp|Q99447|PCY2_HUMAN Ethanolamine-phosphate cytid	8	3	3	3	13.2	13.2	13.2	40.519	357	357;367;389;407;308;311;314;207	2.1069e-17	0.28891	0.29699	18.759	10	0.48115	0.46965	12.158	10	1.7201	1.7887	26.854	10	43228000	24487000	6376300	12365000				454	458;5742;16140	True;True;True	473;474;6059;17154	1350;1351;1352;1353;1354;1355;18756;18757;54209;54210;54211	2229;2230;2231;2232;2233;2234;2235;30677;30678;89152;89153;89154	2231;30678;89153	183	134
B7ZAU7;P57078-2;P57078	B7ZAU7;P57078-2;P57078	1;1;1	1;1;1	1;1;1	Receptor-interacting serine/threonine-protein kinase 4	RIPK4	>tr|B7ZAU7|B7ZAU7_HUMAN Receptor-interacting serine/threonine-protein kinase 4 OS=Homo sapiens GN=RIPK4 PE=2 SV=1;>sp|P57078-2|RIPK4_HUMAN Isoform 2 of Receptor-interacting serine/threonine-protein kinase 4 OS=Homo sapiens GN=RIPK4;>sp|P57078|RIPK4_HUMAN R	3	1	1	1	2.2	2.2	2.2	79.37	721	721;784;832	0.067083	NaN	NaN	NaN	1	NaN	NaN	NaN	1	NaN	NaN	NaN	1	3389700	1328100	142000	1919600	+			455	13857	TRUE	14730	46225	76059	76059	184	478
B7ZBK4;H7BZH7;Q92664-2;Q92664	B7ZBK4;H7BZH7;Q92664-2;Q92664	1;1;1;1	1;1;1;1	1;1;1;1	Transcription factor IIIA	GTF3A	>tr|B7ZBK4|B7ZBK4_HUMAN Transcription factor IIIA (Fragment) OS=Homo sapiens GN=GTF3A PE=2 SV=1;>tr|H7BZH7|H7BZH7_HUMAN Transcription factor IIIA OS=Homo sapiens GN=GTF3A PE=2 SV=1;>sp|Q92664-2|TF3A_HUMAN Isoform 2 of Transcription factor IIIA OS=Homo sapi	4	1	1	1	7.3	7.3	7.3	20.218	178	178;188;340;365	0.0063318	3.0061	3.2422	1.1321	2	4.0943	4.6199	9.394	2	1.4706	1.4662	17.848	2	10457000	1497000	3591700	5367800				456	6770	TRUE	7160	22659;22660	37127;37128	37127
B7ZC39;Q9NR46;B7ZC38;Q9NR46-2	B7ZC39;Q9NR46;B7ZC38;Q9NR46-2	2;2;2;2	2;2;2;2	2;2;2;2	Endophilin-B2	SH3GLB2	>tr|B7ZC39|B7ZC39_HUMAN Endophilin-B2 OS=Homo sapiens GN=SH3GLB2 PE=2 SV=1;>sp|Q9NR46|SHLB2_HUMAN Endophilin-B2 OS=Homo sapiens GN=SH3GLB2 PE=1 SV=1;>tr|B7ZC38|B7ZC38_HUMAN Endophilin-B2 OS=Homo sapiens GN=SH3GLB2 PE=2 SV=1;>sp|Q9NR46-2|SHLB2_HUMAN Isoform	4	2	2	2	8	8	8	41.668	374	374;395;400;404	8.9655e-17	1.5675	1.9451	16.496	7	1.93	2.1204	21.993	7	1.2931	1.2842	13.709	7	143130000	29129000	48637000	65363000				457	1576;9210	True;True	1656;9728	4872;4873;30865;30866;30867;30868;30869	8036;8037;51018;51019;51020;51021;51022;51023	8036;51019
B7ZCJ6;Q5ST30-3;Q5ST30;Q5ST30-4	B7ZCJ6;Q5ST30-3;Q5ST30;Q5ST30-4	1;1;1;1	1;1;1;1	1;1;1;1	Valine--tRNA ligase, mitochondrial	VARS2	>tr|B7ZCJ6|B7ZCJ6_HUMAN Valine--tRNA ligase, mitochondrial (Fragment) OS=Homo sapiens GN=VARS2 PE=3 SV=1;>sp|Q5ST30-3|SYVM_HUMAN Isoform 3 of Valine--tRNA ligase, mitochondrial OS=Homo sapiens GN=VARS2;>sp|Q5ST30|SYVM_HUMAN Valine--tRNA ligase, mitochondri	4	1	1	1	6.1	6.1	6.1	36.879	326	326;923;1063;1093	0.0029206	NaN	NaN	NaN	1	NaN	NaN	NaN	1	NaN	NaN	NaN	1	13860000	3227700	5054700	5577300				458	12339	TRUE	13133	41192	67857;67858	67857
Q9H6S3;B7ZKL3;Q9H6S3-2;E9PLH1;H0YD62;H0YF37	Q9H6S3;B7ZKL3;Q9H6S3-2	8;8;5;1;1;1	8;8;5;1;1;1	8;8;5;1;1;1	Epidermal growth factor receptor kinase substrate 8-like protein 2	EPS8L2	>sp|Q9H6S3|ES8L2_HUMAN Epidermal growth factor receptor kinase substrate 8-like protein 2 OS=Homo sapiens GN=EPS8L2 PE=1 SV=2;>tr|B7ZKL3|B7ZKL3_HUMAN EPS8L2 protein OS=Homo sapiens GN=EPS8L2 PE=2 SV=1;>sp|Q9H6S3-2|ES8L2_HUMAN Isoform 2 of Epidermal growth	6	8	8	8	24.8	24.8	24.8	80.62	715	715;731;327;105;139;167	1.9286e-95	0.27083	0.27008	50.321	28	0.11976	0.10071	82.324	23	0.39191	0.3861	84.06	23	127480000	95597000	27103000	4778600				459	940;3247;3679;7404;7475;9448;10404;12579	True;True;True;True;True;True;True;True	983;3417;3866;7837;7909;9989;11085;13384	2915;2916;2917;2918;2919;2920;2921;10056;10057;10058;10059;10060;10061;10062;11410;24609;24821;24822;24823;31537;34929;34930;34931;41958;41959;41960;41961;41962	4815;4816;4817;4818;4819;4820;4821;16572;16573;16574;16575;16576;16577;16578;16579;16580;18762;40242;40243;40582;40583;40584;52074;57412;57413;57414;69142;69143;69144;69145;69146;69147	4820;16579;18762;40242;40584;52074;57413;69145	185;186	587;590
O95487-2;O95487;B7ZKM8	O95487-2;O95487;B7ZKM8	2;2;2	2;2;2	2;2;2	Protein transport protein Sec24B	SEC24B	>sp|O95487-2|SC24B_HUMAN Isoform 2 of Protein transport protein Sec24B OS=Homo sapiens GN=SEC24B;>sp|O95487|SC24B_HUMAN Protein transport protein Sec24B OS=Homo sapiens GN=SEC24B PE=1 SV=2;>tr|B7ZKM8|B7ZKM8_HUMAN Protein transport protein Sec24B OS=Homo sa	3	2	2	2	2.9	2.9	2.9	133.63	1233	1233;1268;1298	5.6731e-09	0.65162	0.65008	7.1144	3	0.53377	0.62055	16.767	3	0.94627	0.93022	8.084	3	23484000	10294000	7136600	6053200				460	2140;16051	True;True	2247;17060	6669;53954;53955	11082;88760;88761;88762	11082;88762
O94979-6;O94979-3;B7ZL00;O94979-4;O94979-9;O94979-2;O94979;O94979-8;D6REX3;O94979-7;H7BXG7;H0Y8W8;D6RHZ5;H0YAF5;O94979-5;H0Y9V3;H0Y8V7;H0YAB3;H0Y9T9;H0Y9K1	O94979-6;O94979-3;B7ZL00;O94979-4;O94979-9;O94979-2;O94979;O94979-8;D6REX3;O94979-7;H7BXG7;H0Y8W8;D6RHZ5	8;8;8;8;8;8;8;8;8;7;7;4;4;3;3;2;2;2;1;1	8;8;8;8;8;8;8;8;8;7;7;4;4;3;3;2;2;2;1;1	8;8;8;8;8;8;8;8;8;7;7;4;4;3;3;2;2;2;1;1	Protein transport protein Sec31A	SEC31A	>sp|O94979-6|SC31A_HUMAN Isoform 6 of Protein transport protein Sec31A OS=Homo sapiens GN=SEC31A;>sp|O94979-3|SC31A_HUMAN Isoform 3 of Protein transport protein Sec31A OS=Homo sapiens GN=SEC31A;>tr|B7ZL00|B7ZL00_HUMAN Protein transport protein Sec31A OS=Ho	20	8	8	8	14	14	14	117.67	1067	1067;1106;1166;1181;1200;1205;1220;1233;1251;969;969;383;877;181;509;219;286;443;235;237	1.3788e-40	0.30999	0.29489	16.886	21	0.26772	0.25472	26.476	21	0.8361	0.83627	27.525	21	185280000	135600000	26951000	22723000				461	4683;8053;10005;10270;11104;11335;11867;12125	True;True;True;True;True;True;True;True	4935;8516;10575;10914;10915;11840;12078;12641;12909	14930;26797;33453;33454;33455;33456;33457;33458;33459;33460;34454;34455;34456;37456;38184;38185;39743;39744;40580;40581;40582	24441;44147;55154;55155;55156;55157;55158;55159;55160;55161;56689;56690;56691;61637;61638;62765;62766;65208;65209;66808;66809;66810	24441;44147;55160;56690;61637;62766;65208;66808	187;188;189	412;1035;1052
F5H2Q7;Q9C0E8-3;Q9C0E8-2;Q9C0E8;B7ZLA8	F5H2Q7;Q9C0E8-3;Q9C0E8-2;Q9C0E8;B7ZLA8	1;1;1;1;1	1;1;1;1;1	1;1;1;1;1	Protein lunapark	KIAA1715;LNP	>tr|F5H2Q7|F5H2Q7_HUMAN Protein KIAA1715 OS=Homo sapiens GN=KIAA1715 PE=2 SV=1;>sp|Q9C0E8-3|LNP_HUMAN Isoform 3 of Protein lunapark OS=Homo sapiens GN=LNP;>sp|Q9C0E8-2|LNP_HUMAN Isoform 2 of Protein lunapark OS=Homo sapiens GN=LNP;>sp|Q9C0E8|LNP_HUMAN Prot	5	1	1	1	2.5	2.5	2.5	30.807	279	279;305;423;428;459	0.010957	NaN	NaN	NaN	1	NaN	NaN	NaN	1	NaN	NaN	NaN	1	4463800	2417300	748940	1297600				462	13915	TRUE	14788	46394	76317	76317
F5H2E2;F5GWM7;Q7Z460-2;E7EUA5;B7ZLX3;F5GWS0;Q7Z460-3;F8WA11;Q7Z460;H0Y5T1;C9J151	F5H2E2;F5GWM7;Q7Z460-2;E7EUA5;B7ZLX3;F5GWS0;Q7Z460-3;F8WA11;Q7Z460;H0Y5T1	4;4;4;4;4;4;4;4;4;2;1	4;4;4;4;4;4;4;4;4;2;1	3;3;3;3;3;3;3;3;3;2;1	CLIP-associating protein 1	CLASP1	>tr|F5H2E2|F5H2E2_HUMAN CLIP-associating protein 1 OS=Homo sapiens GN=CLASP1 PE=2 SV=1;>tr|F5GWM7|F5GWM7_HUMAN CLIP-associating protein 1 OS=Homo sapiens GN=CLASP1 PE=2 SV=1;>sp|Q7Z460-2|CLAP1_HUMAN Isoform 2 of CLIP-associating protein 1 OS=Homo sapiens G	11	4	4	3	4.7	4.7	3.2	136.64	1245	1245;1255;1471;1471;1477;1478;1494;1494;1538;704;150	2.5377e-99	0.59058	0.64325	22.788	7	0.69329	0.77648	19.287	7	1.0066	1.0844	23.364	7	60878000	27753000	15020000	18105000				463	2318;9186;12833;14750	True;True;True;True	2437;9704;13653;15672	7258;30775;30776;42790;42791;42792;49333	12022;50878;50879;50880;50881;50882;70410;70411;70412;70413;81121	12022;50878;70412;81121
O95785-2;B7ZM82;M0QXA7;O95785	O95785-2;B7ZM82;M0QXA7;O95785	1;1;1;1	1;1;1;1	1;1;1;1	Protein Wiz	WIZ	>sp|O95785-2|WIZ_HUMAN Isoform 2 of Protein Wiz OS=Homo sapiens GN=WIZ;>tr|B7ZM82|B7ZM82_HUMAN Protein Wiz OS=Homo sapiens GN=WIZ PE=2 SV=1;>tr|M0QXA7|M0QXA7_HUMAN Protein Wiz OS=Homo sapiens GN=WIZ PE=4 SV=1;>sp|O95785|WIZ_HUMAN Protein Wiz OS=Homo sapien	4	1	1	1	1.6	1.6	1.6	85.379	794	794;965;968;1651	0.011162	NaN	NaN	NaN	1	NaN	NaN	NaN	1	NaN	NaN	NaN	1	1733500	266150	710700	756620				464	11200	TRUE	11937	37756	62108	62108
B8ZZ77;Q9H2H8;Q9H2H8-2;H7BZ14	B8ZZ77;Q9H2H8;Q9H2H8-2;H7BZ14	1;1;1;1	1;1;1;1	1;1;1;1	Peptidyl-prolyl cis-trans isomerase-like 3;Peptidyl-prolyl cis-trans isomerase	PPIL3	>tr|B8ZZ77|B8ZZ77_HUMAN Peptidyl-prolyl cis-trans isomerase-like 3 OS=Homo sapiens GN=PPIL3 PE=2 SV=1;>sp|Q9H2H8|PPIL3_HUMAN Peptidyl-prolyl cis-trans isomerase-like 3 OS=Homo sapiens GN=PPIL3 PE=1 SV=1;>sp|Q9H2H8-2|PPIL3_HUMAN Isoform 2 of Peptidyl-prolyl	4	1	1	1	7	7	7	17.696	157	157;161;165;180	2.9184e-05	0.9184	0.92916	6.0899	5	1.351	1.2543	6.9047	5	1.4303	1.3936	7.226	5	58452000	17771000	16078000	24603000				465	14132	TRUE	15017	47007;47008;47009;47010;47011	77321;77322;77323;77324;77325;77326;77327;77328;77329;77330;77331;77332	77322
B8ZZB2;Q96PE3-2;F5H860;Q96PE3-3;Q96PE3	B8ZZB2;Q96PE3-2;F5H860;Q96PE3-3;Q96PE3	1;1;1;1;1	1;1;1;1;1	1;1;1;1;1	Type I inositol 3,4-bisphosphate 4-phosphatase	INPP4A	>tr|B8ZZB2|B8ZZB2_HUMAN Type I inositol 3,4-bisphosphate 4-phosphatase OS=Homo sapiens GN=INPP4A PE=2 SV=1;>sp|Q96PE3-2|INP4A_HUMAN Isoform 2 of Type I inositol 3,4-bisphosphate 4-phosphatase OS=Homo sapiens GN=INPP4A;>tr|F5H860|F5H860_HUMAN Type I inosito	5	1	1	1	3.6	3.6	3.6	34.15	306	306;938;938;972;977	0.00041067	0.52754	0.51722	1.7681	2	0.64982	0.62984	5.8442	2	1.3436	1.3422	24.839	2	6926200	3093500	1655200	2177500				466	6378	TRUE	6752	21313;21314	34777;34778	34778
B8ZZD1;Q53GS9;Q53GS9-2;B9A018;G5E9H0;C9JIU2;C9J0X5;F8WC91	B8ZZD1;Q53GS9;Q53GS9-2;B9A018;G5E9H0	5;5;4;4;3;2;1;1	5;5;4;4;3;2;1;1	5;5;4;4;3;2;1;1	U4/U6.U5 tri-snRNP-associated protein 2	USP39	>tr|B8ZZD1|B8ZZD1_HUMAN U4/U6.U5 tri-snRNP-associated protein 2 OS=Homo sapiens GN=USP39 PE=2 SV=1;>sp|Q53GS9|SNUT2_HUMAN U4/U6.U5 tri-snRNP-associated protein 2 OS=Homo sapiens GN=USP39 PE=1 SV=2;>sp|Q53GS9-2|SNUT2_HUMAN Isoform 2 of U4/U6.U5 tri-snRNP-as	8	5	5	5	17.3	17.3	17.3	58.028	502	502;565;462;536;488;129;113;154	3.0439e-16	2.376	2.413	16.79	16	2.5641	2.5511	16.497	16	1.0516	1.0433	20.252	16	140810000	22743000	56668000	61403000				467	498;4153;5327;6794;11004	True;True;True;True;True	520;4377;5615;7184;11733	1514;1515;1516;1517;13218;13219;13220;13221;17115;22719;22720;37103;37104;37105;37106;37107	2492;2493;2494;2495;21714;21715;21716;21717;27997;37210;37211;37212;37213;61106;61107;61108;61109;61110;61111;61112;61113;61114	2495;21714;27997;37211;61113	190	299
B8ZZF0;O75688-5;C9JIR6;O75688-4;O75688-2;O75688	B8ZZF0;O75688-5;C9JIR6;O75688-4;O75688-2;O75688	3;3;3;3;3;3	2;2;2;2;2;2	2;2;2;2;2;2	Protein phosphatase 1B	PPM1B	>tr|B8ZZF0|B8ZZF0_HUMAN Protein phosphatase 1B (Fragment) OS=Homo sapiens GN=PPM1B PE=2 SV=2;>sp|O75688-5|PPM1B_HUMAN Isoform 5 of Protein phosphatase 1B OS=Homo sapiens GN=PPM1B;>tr|C9JIR6|C9JIR6_HUMAN Protein phosphatase 1B (Fragment) OS=Homo sapiens GN=	6	3	2	2	13.2	9.2	9.2	33.232	303	303;327;378;380;387;479	4.4417e-13	0.61799	0.66338	17.011	5	1.0431	0.99623	18.912	5	1.4486	1.4204	8.5085	5	14958000	5488100	3852800	5616900				468	5968;7205;10574	True;False;True	6317;7630;11266	19654;19655;19656;24059;35512;35513	32024;32025;32026;32027;39359;39360;58335;58336;58337	32025;39360;58335
Q8N9V3-2;B8ZZF2;Q8N9V3	Q8N9V3-2;B8ZZF2;Q8N9V3	1;1;1	1;1;1	1;1;1	WD repeat, SAM and U-box domain-containing protein 1	WDSUB1	>sp|Q8N9V3-2|WSDU1_HUMAN Isoform 2 of WD repeat, SAM and U-box domain-containing protein 1 OS=Homo sapiens GN=WDSUB1;>tr|B8ZZF2|B8ZZF2_HUMAN WD repeat, SAM and U-box domain-containing protein 1 OS=Homo sapiens GN=WDSUB1 PE=2 SV=1;>sp|Q8N9V3|WSDU1_HUMAN WD	3	1	1	1	7	7	7	42.721	384	384;429;476	2.1858e-15	0.32545	0.30819	38.054	3	0.46225	0.47329	7.8475	3	1.5168	1.5044	8.6334	3	11203000	7555300	1386600	2261200				469	433	TRUE	448	1268;1269;1270	2099;2100;2101;2102;2103	2103
B8ZZF8;Q9Y4Y9	B8ZZF8;Q9Y4Y9	1;1	1;1	1;1	U6 snRNA-associated Sm-like protein LSm5	LSM5	>tr|B8ZZF8|B8ZZF8_HUMAN U6 snRNA-associated Sm-like protein LSm5 OS=Homo sapiens GN=LSM5 PE=2 SV=1;>sp|Q9Y4Y9|LSM5_HUMAN U6 snRNA-associated Sm-like protein LSm5 OS=Homo sapiens GN=LSM5 PE=1 SV=3	2	1	1	1	29.7	29.7	29.7	7.0202	64	64;91	0.0063771	NaN	NaN	NaN	1	NaN	NaN	NaN	1	NaN	NaN	NaN	1	5376200	1486700	2464800	1424700				470	80	TRUE	82	156	228	228
B8ZZJ0;B9A032;P63165;B8ZZN6	B8ZZJ0;B9A032;P63165;B8ZZN6	1;1;1;1	1;1;1;1	1;1;1;1	Small ubiquitin-related modifier 1	SUMO1	>tr|B8ZZJ0|B8ZZJ0_HUMAN Small ubiquitin-related modifier 1 OS=Homo sapiens GN=SUMO1 PE=2 SV=1;>tr|B9A032|B9A032_HUMAN Small ubiquitin-related modifier 1 OS=Homo sapiens GN=SUMO1 PE=2 SV=1;>sp|P63165|SUMO1_HUMAN Small ubiquitin-related modifier 1 OS=Homo sa	4	1	1	1	20.7	20.7	20.7	6.6846	58	58;77;101;146	0.0023485	NaN	NaN	NaN	1	NaN	NaN	NaN	1	NaN	NaN	NaN	1	4744700	1977100	1017300	1750300				471	14658	TRUE	15574	49027	80589	80589
H7C3S9;Q99627-2;E9PGT6;B8ZZP3;Q99627	H7C3S9;Q99627-2;E9PGT6;B8ZZP3;Q99627	1;1;1;1;1	1;1;1;1;1	1;1;1;1;1	COP9 signalosome complex subunit 8	COPS8	>tr|H7C3S9|H7C3S9_HUMAN COP9 signalosome complex subunit 8 (Fragment) OS=Homo sapiens GN=COPS8 PE=4 SV=1;>sp|Q99627-2|CSN8_HUMAN Isoform 2 of COP9 signalosome complex subunit 8 OS=Homo sapiens GN=COPS8;>tr|E9PGT6|E9PGT6_HUMAN COP9 signalosome complex subun	5	1	1	1	25.3	25.3	25.3	8.9341	83	83;160;173;206;209	1.3239e-07	0.88013	0.89464	5.9755	4	0.93296	1.0139	2.0022	4	1.0733	1.0802	6.0887	4	23113000	8065800	7032400	8014900				472	3717	TRUE	3905	11558;11559;11560;11561	18996;18997;18998;18999;19000;19001;19002;19003;19004;19005;19006	19000
B8ZZQ6;P06454-2;P06454;B8ZZA1;B8ZZW7;H7C2N1	B8ZZQ6;P06454-2;P06454;B8ZZA1;B8ZZW7;H7C2N1	4;4;4;3;3;3	4;4;4;3;3;3	4;4;4;3;3;3	Prothymosin alpha;Thymosin alpha-1	PTMA	>tr|B8ZZQ6|B8ZZQ6_HUMAN Thymosin alpha-1 OS=Homo sapiens GN=PTMA PE=4 SV=1;>sp|P06454-2|PTMA_HUMAN Isoform 2 of Prothymosin alpha OS=Homo sapiens GN=PTMA;>sp|P06454|PTMA_HUMAN Prothymosin alpha OS=Homo sapiens GN=PTMA PE=1 SV=2;>tr|B8ZZA1|B8ZZA1_HUMAN Thym	6	4	4	4	35.5	35.5	35.5	11.758	107	107;110;111;131;136;148	2.0035e-36	2.467	2.6156	11.991	6	1.5035	1.5855	9.702	6	0.69073	0.70934	10.21	6	96589000	19416000	38711000	38461000				473	25;26;3330;12390	True;True;True;True	25;26;3505;13185	42;43;44;10281;41337;41338	55;56;57;58;59;60;61;16905;16906;16907;68076;68077;68078;68079;68080	55;60;16907;68078
J3KT51;B8ZZT7;Q9UK76;Q9UK76-2	J3KT51;B8ZZT7;Q9UK76;Q9UK76-2	1;1;1;1	1;1;1;1	1;1;1;1	Hematological and neurological expressed 1 protein	HN1	>tr|J3KT51|J3KT51_HUMAN Hematological and neurological-expressed 1 protein OS=Homo sapiens GN=HN1 PE=4 SV=1;>tr|B8ZZT7|B8ZZT7_HUMAN Hematological and neurological-expressed 1 protein OS=Homo sapiens GN=HN1 PE=2 SV=1;>sp|Q9UK76|HN1_HUMAN Hematological and n	4	1	1	1	23.1	23.1	23.1	11.012	104	104;107;154;181	5.856e-12	2.5119	2.3176	10.912	3	1.6743	1.6272	5.0455	3	0.67234	0.60638	3.2445	3	266950000	45192000	129570000	92181000				474	14886	TRUE	15817	49727;49728;49729	81746;81747;81748;81749;81750;81751;81752;81753;81754;81755;81756	81753
B8ZZU8;Q15370;I3L0M9;Q15370-2	B8ZZU8;Q15370;I3L0M9;Q15370-2	2;2;2;2	2;2;2;2	2;2;2;2	Transcription elongation factor B polypeptide 2	TCEB2	>tr|B8ZZU8|B8ZZU8_HUMAN Transcription elongation factor B (SIII), polypeptide 2 (18kDa, elongin B), isoform CRA_b OS=Homo sapiens GN=TCEB2 PE=4 SV=1;>sp|Q15370|ELOB_HUMAN Transcription elongation factor B polypeptide 2 OS=Homo sapiens GN=TCEB2 PE=1 SV=1;>t	4	2	2	2	22.1	22.1	22.1	12.527	113	113;118;140;161	5.2046e-08	0.96049	0.9181	14.247	3	1.0959	1.2228	10.495	3	1.1154	1.1181	9.1083	3	64493000	20022000	20789000	23682000				475	11344;13714	True;True	12087;14578	38222;38223;45745	62815;62816;62817;75301;75302	62817;75301
B8ZZW2;Q8IWJ2;B8ZZA5;B3KR21	B8ZZW2;Q8IWJ2;B8ZZA5;B3KR21	3;3;2;2	3;3;2;2	3;3;2;2	GRIP and coiled-coil domain-containing protein 2	GCC2	>tr|B8ZZW2|B8ZZW2_HUMAN GRIP and coiled-coil domain-containing protein 2 (Fragment) OS=Homo sapiens GN=GCC2 PE=2 SV=1;>sp|Q8IWJ2|GCC2_HUMAN GRIP and coiled-coil domain-containing protein 2 OS=Homo sapiens GN=GCC2 PE=1 SV=4;>tr|B8ZZA5|B8ZZA5_HUMAN GRIP and	4	3	3	3	4	4	4	107.1	916	916;1684;247;448	8.318e-12	0.41812	0.41829	71.064	5	0.44702	0.42154	89.321	5	0.9972	1.0236	22.708	5	47996000	17997000	14136000	15864000				476	2659;7241;11430	True;True;True	2798;7666;12176	8305;24184;24185;38470;38471	13721;39560;39561;63232;63233	13721;39561;63232
Q658P3-4;B8ZZX6;Q658P3-3;Q658P3;Q658P3-2	Q658P3-4;B8ZZX6;Q658P3-3;Q658P3;Q658P3-2	1;1;1;1;1	1;1;1;1;1	1;1;1;1;1	Metalloreductase STEAP3	STEAP3	>sp|Q658P3-4|STEA3_HUMAN Isoform 4 of Metalloreductase STEAP3 OS=Homo sapiens GN=STEAP3;>tr|B8ZZX6|B8ZZX6_HUMAN Metalloreductase STEAP3 OS=Homo sapiens GN=STEAP3 PE=4 SV=1;>sp|Q658P3-3|STEA3_HUMAN Isoform 3 of Metalloreductase STEAP3 OS=Homo sapiens GN=STE	5	1	1	1	3.7	3.7	3.7	50.499	456	456;457;487;488;498	2.9409e-06	0.38221	0.38851	6.7192	8	2.3473	2.2779	13.836	8	5.5732	5.6918	20.483	8	87037000	22946000	8624400	55467000				477	7050	TRUE	7458	23597;23598;23599;23600;23601;23602;23603;23604	38602;38603;38604;38605;38606;38607;38608;38609;38610;38611;38612;38613;38614;38615;38616;38617	38611
C9J2I0;P52594-2;B8ZZY2;P52594-3;P52594;P52594-4	C9J2I0;P52594-2;B8ZZY2;P52594-3;P52594;P52594-4	1;1;1;1;1;1	1;1;1;1;1;1	1;1;1;1;1;1	Arf-GAP domain and FG repeat-containing protein 1	AGFG1	>tr|C9J2I0|C9J2I0_HUMAN Arf-GAP domain and FG repeat-containing protein 1 (Fragment) OS=Homo sapiens GN=AGFG1 PE=2 SV=1;>sp|P52594-2|AGFG1_HUMAN Isoform 2 of Arf-GAP domain and FG repeat-containing protein 1 OS=Homo sapiens GN=AGFG1;>tr|B8ZZY2|B8ZZY2_HUMAN	6	1	1	1	5.9	5.9	5.9	25.497	238	238;522;541;560;562;569	0.00037525	NaN	NaN	NaN	1	NaN	NaN	NaN	1	NaN	NaN	NaN	1	5343800	2465300	1641100	1237400				478	12829	TRUE	13649	42782	70399	70399
E7EUR8;P78312-4;B9EGR0;P78312-2;P78312-5;P78312	E7EUR8;P78312-4;B9EGR0;P78312-2;P78312-5;P78312	1;1;1;1;1;1	1;1;1;1;1;1	1;1;1;1;1;1	Protein FAM193A	FAM193A;C4orf8	>tr|E7EUR8|E7EUR8_HUMAN Protein FAM193A (Fragment) OS=Homo sapiens GN=FAM193A PE=2 SV=1;>sp|P78312-4|F193A_HUMAN Isoform 4 of Protein FAM193A OS=Homo sapiens GN=FAM193A;>tr|B9EGR0|B9EGR0_HUMAN C4orf8 protein OS=Homo sapiens GN=C4orf8 PE=2 SV=1;>sp|P78312-2	6	1	1	1	0.9	0.9	0.9	110.72	1006	1006;1119;1211;1224;1246;1265	0.010214	NaN	NaN	NaN	1	NaN	NaN	NaN	1	NaN	NaN	NaN	1	10636000	2683000	4363700	3589200				479	11709	TRUE	12471	39288	64481	64481
B9ZVT1;Q8IXT5	B9ZVT1;Q8IXT5	2;2	2;2	2;2	RNA-binding protein 12B	RBM12B	>tr|B9ZVT1|B9ZVT1_HUMAN RNA-binding protein 12B OS=Homo sapiens GN=RBM12B PE=2 SV=2;>sp|Q8IXT5|RB12B_HUMAN RNA-binding protein 12B OS=Homo sapiens GN=RBM12B PE=1 SV=2	2	2	2	2	6.4	6.4	6.4	102.7	881	881;1001	4.1598e-06	0.89698	0.84671	20.975	5	0.99546	0.93813	17.641	5	1.0996	1.0169	31.527	5	8573700	2701100	2616600	3256000				480	12212;12213	True;True	13001;13002	40839;40840;40841;40842;40843;40844;40845	67246;67247;67248;67249;67250;67251;67252;67253;67254	67247;67250
C4B7M2;Q96JI7-3;Q96JI7;H0YLK7;H0YN34;Q96JI7-2	C4B7M2;Q96JI7-3;Q96JI7;H0YLK7;H0YN34;Q96JI7-2	2;2;2;1;1;1	2;2;2;1;1;1	2;2;2;1;1;1	Spatacsin	SPG11	>tr|C4B7M2|C4B7M2_HUMAN Spatacsin OS=Homo sapiens GN=SPG11 PE=2 SV=1;>sp|Q96JI7-3|SPTCS_HUMAN Isoform 3 of Spatacsin OS=Homo sapiens GN=SPG11;>sp|Q96JI7|SPTCS_HUMAN Spatacsin OS=Homo sapiens GN=SPG11 PE=1 SV=3;>tr|H0YLK7|H0YLK7_HUMAN Spatacsin (Fragment) O	6	2	2	2	1.3	1.3	1.3	258.07	2265	2265;2330;2443;567;779;2079	0.00012416	0.3098	0.33575	97.318	2	0.45565	0.46732	2.5073	2	1.2293	1.2355	47.733	2	19389000	10120000	3879300	5389800				481	13108;15972	True;True	13940;16976	43479;53607	71468;71469;88188	71468;88188
C6G496;P56270;P56270-2;I3L2Z5;H3BQI4;I3L411;H3BPU3;I3L4Y2;I3L0V8;I3L0M3;H3BQS2;H3BQD6	C6G496;P56270;P56270-2;I3L2Z5;H3BQI4	4;4;4;3;2;1;1;1;1;1;1;1	4;4;4;3;2;1;1;1;1;1;1;1	4;4;4;3;2;1;1;1;1;1;1;1	Myc-associated zinc finger protein	MAZ	>tr|C6G496|C6G496_HUMAN Myc-associated zinc finger protein OS=Homo sapiens GN=MAZ PE=2 SV=1;>sp|P56270|MAZ_HUMAN Myc-associated zinc finger protein OS=Homo sapiens GN=MAZ PE=1 SV=1;>sp|P56270-2|MAZ_HUMAN Isoform 2 of Myc-associated zinc finger protein OS=H	12	4	4	4	12.1	12.1	12.1	46.365	454	454;477;493;202;196;53;78;79;84;94;152;172	5.8512e-11	2.7633	2.6524	36.631	7	1.7768	1.6913	42.328	7	0.63396	0.65204	23.501	7	21312000	5523200	9054300	6734600				482	12050;12527;12609;14609	True;True;True;True	12832;13324;13416;15523	40385;40386;41673;41674;41675;42050;48886	66470;66471;66472;68586;68587;68588;69296;80359	66470;68587;69296;80359
C9IY40;Q5T653	C9IY40;Q5T653	3;3	3;3	3;3	39S ribosomal protein L2, mitochondrial	MRPL2	>tr|C9IY40|C9IY40_HUMAN 39S ribosomal protein L2, mitochondrial OS=Homo sapiens GN=MRPL2 PE=2 SV=1;>sp|Q5T653|RM02_HUMAN 39S ribosomal protein L2, mitochondrial OS=Homo sapiens GN=MRPL2 PE=1 SV=2	2	3	3	3	25.3	25.3	25.3	24.43	225	225;305	4.2274e-07	0.81525	0.81715	15.926	5	0.72338	0.70982	18.587	5	0.80082	0.8322	25.066	5	30815000	12225000	9913800	8676700				483	2592;8150;15498	True;True;True	2727;8618;16467	8112;8113;27161;51859;51860;51861	13388;13389;13390;44817;85382;85383;85384	13390;44817;85383
C9IYK6;C9JTE9;Q9UHQ4;H7C5E2;G5E9L4;B7Z2L0;A6NME1;H0Y7N8;C9JGJ9;F8WB99	C9IYK6;C9JTE9;Q9UHQ4;H7C5E2;G5E9L4;B7Z2L0;A6NME1;H0Y7N8	3;3;3;3;3;2;2;2;1;1	3;3;3;3;3;2;2;2;1;1	3;3;3;3;3;2;2;2;1;1	B-cell receptor-associated protein 29	BCAP29	>tr|C9IYK6|C9IYK6_HUMAN B-cell receptor-associated protein 29 (Fragment) OS=Homo sapiens GN=BCAP29 PE=2 SV=1;>tr|C9JTE9|C9JTE9_HUMAN B-cell receptor-associated protein 29 (Fragment) OS=Homo sapiens GN=BCAP29 PE=2 SV=1;>sp|Q9UHQ4|BAP29_HUMAN B-cell receptor	10	3	3	3	15.8	15.8	15.8	22.933	196	196;230;241;294;348;147;155;163;133;171	5.6257e-11	0.54331	0.46121	71.576	10	2.6768	2.4533	76.733	10	5.2304	5.1011	16.443	10	47447000	12960000	5493100	28994000				484	12617;12618;13103	True;True;True	13425;13426;13935	42099;42100;42101;42102;42103;42104;43468;43469;43470;43471;43472	69365;69366;69367;69368;69369;69370;69371;71453;71454;71455;71456;71457;71458;71459	69365;69370;71453
C9IYL4;P29083	C9IYL4;P29083	1;1	1;1	1;1	General transcription factor IIE subunit 1	GTF2E1	>tr|C9IYL4|C9IYL4_HUMAN General transcription factor IIE subunit 1 (Fragment) OS=Homo sapiens GN=GTF2E1 PE=2 SV=1;>sp|P29083|T2EA_HUMAN General transcription factor IIE subunit 1 OS=Homo sapiens GN=GTF2E1 PE=1 SV=2	2	1	1	1	14	14	14	14.437	129	129;439	5.6389e-32	1.6045	1.6976	8.1787	4	2.0986	2.4992	24.698	4	1.3052	1.3341	22.729	4	40775000	7983900	14451000	18339000				485	1681	TRUE	1768	5288;5289;5290;5291	8755;8756;8757;8758;8759;8760	8757
C9IYN9;Q6GMV2	C9IYN9;Q6GMV2	2;2	2;2	2;2	SET and MYND domain-containing protein 5	SMYD5	>tr|C9IYN9|C9IYN9_HUMAN SET and MYND domain-containing protein 5 (Fragment) OS=Homo sapiens GN=SMYD5 PE=2 SV=1;>sp|Q6GMV2|SMYD5_HUMAN SET and MYND domain-containing protein 5 OS=Homo sapiens GN=SMYD5 PE=1 SV=2	2	2	2	2	29	29	29	15.838	138	138;418	6.2517e-07	1.1493	1.065	49.945	7	1.4742	1.684	55.237	7	1.5725	1.6067	11.728	7	94449000	37935000	23232000	33281000				486	8266;11215	True;True	8740;11952	27568;27569;37800;37801;37802;37803;37804	45616;45617;45618;62172;62173;62174;62175;62176;62177	45616;62172
H7C559;C9IZ04;Q9NY27-2;Q9NY27-3;Q9NY27	H7C559;C9IZ04;Q9NY27-2;Q9NY27-3;Q9NY27	1;1;1;1;1	1;1;1;1;1	1;1;1;1;1	Serine/threonine-protein phosphatase 4 regulatory subunit 2	PPP4R2	>tr|H7C559|H7C559_HUMAN Serine/threonine-protein phosphatase 4 regulatory subunit 2 (Fragment) OS=Homo sapiens GN=PPP4R2 PE=4 SV=1;>tr|C9IZ04|C9IZ04_HUMAN Serine/threonine-protein phosphatase 4 regulatory subunit 2 (Fragment) OS=Homo sapiens GN=PPP4R2 PE=2	5	1	1	1	11.9	11.9	11.9	15.591	143	143;226;360;361;417	3.2113e-09	2.2277	2.2287	13.345	5	1.3967	1.3431	9.5755	5	0.63989	0.67627	16.814	5	33676000	6969300	15328000	11378000				487	10697	TRUE	11402	35939;35940;35941;35942;35943	59037;59038;59039;59040;59041;59042;59043;59044	59044
C9JY00;C9JYZ6;C9IZ36;Q8TBP8;O75891-2;O75891	C9JY00;C9JYZ6;C9IZ36;Q8TBP8;O75891-2;O75891	1;1;1;1;1;1	1;1;1;1;1;1	1;1;1;1;1;1	Cytosolic 10-formyltetrahydrofolate dehydrogenase	ALDH1L1	>tr|C9JY00|C9JY00_HUMAN Cytosolic 10-formyltetrahydrofolate dehydrogenase (Fragment) OS=Homo sapiens GN=ALDH1L1 PE=2 SV=1;>tr|C9JYZ6|C9JYZ6_HUMAN Cytosolic 10-formyltetrahydrofolate dehydrogenase (Fragment) OS=Homo sapiens GN=ALDH1L1 PE=2 SV=1;>tr|C9IZ36|C	6	1	1	1	8.3	8.3	8.3	17.295	157	157;168;177;505;801;902	0.00028443	NaN	NaN	NaN	1	NaN	NaN	NaN	1	NaN	NaN	NaN	1	1781900	1185300	431670	164940				488	5582	TRUE	5887	18123	29663	29663
C9IZ83;H7C3L7;Q99543-2;Q99543;F2Z3H0;F2Z3N9	C9IZ83;H7C3L7;Q99543-2;Q99543;F2Z3H0;F2Z3N9	2;2;2;2;1;1	2;2;2;2;1;1	2;2;2;2;1;1	DnaJ homolog subfamily C member 2	DNAJC2	>tr|C9IZ83|C9IZ83_HUMAN DnaJ homolog subfamily C member 2 (Fragment) OS=Homo sapiens GN=DNAJC2 PE=2 SV=1;>tr|H7C3L7|H7C3L7_HUMAN DnaJ homolog subfamily C member 2 (Fragment) OS=Homo sapiens GN=DNAJC2 PE=4 SV=1;>sp|Q99543-2|DNJC2_HUMAN Isoform 2 of DnaJ hom	6	2	2	2	14.4	14.4	14.4	22.414	188	188;243;568;621;118;167	1.3871e-10	1.9684	2.0665	11.392	6	1.4759	1.6456	20.25	6	0.84223	0.86996	17.631	6	60098000	12788000	25988000	21322000				489	1998;10909	True;True	2101;11635	6212;6213;36823;36824;36825;36826	10279;10280;60650;60651;60652;60653;60654	10280;60654
Q15008;C9IZE4;E9PHI9;Q6UV22;C9J7B7;H7C531;C9J0E9	Q15008;C9IZE4;E9PHI9;Q6UV22	7;7;6;6;2;1;1	7;7;6;6;2;1;1	7;7;6;6;2;1;1	26S proteasome non-ATPase regulatory subunit 6	PSMD6	>sp|Q15008|PSMD6_HUMAN 26S proteasome non-ATPase regulatory subunit 6 OS=Homo sapiens GN=PSMD6 PE=1 SV=1;>tr|C9IZE4|C9IZE4_HUMAN 26S proteasome non-ATPase regulatory subunit 6 OS=Homo sapiens GN=PSMD6 PE=4 SV=1;>tr|E9PHI9|E9PHI9_HUMAN 26S proteasome non-AT	7	7	7	7	19.8	19.8	19.8	45.531	389	389;442;350;351;144;138;226	1.9424e-33	0.76151	0.74557	16.618	38	1.2114	1.2197	24.769	38	1.6173	1.6145	28.302	38	717360000	233650000	177590000	306130000				490	2259;3807;4206;6722;7721;12101;14957	True;True;True;True;True;True;True	2377;4002;4434;7111;8168;12884;15898	7077;7078;11888;11889;11890;11891;11892;11893;11894;11895;11896;11897;13405;13406;13407;13408;13409;13410;13411;13412;13413;13414;22470;22471;22472;22473;22474;22475;22476;22477;22478;22479;22480;22481;22482;25629;40518;49944	11687;11688;19506;19507;19508;19509;19510;19511;19512;19513;19514;19515;19516;19517;19518;19519;19520;19521;19522;22013;22014;22015;22016;22017;22018;22019;22020;22021;22022;22023;22024;22025;22026;22027;22028;22029;36798;36799;36800;36801;36802;36803;36804;36805;36806;36807;36808;36809;36810;36811;36812;36813;36814;36815;42045;66698;82105;82106;82107	11687;19506;22021;36807;42045;66698;82107
[truncated: 3,317 more rows]

## Sheet: Replication 2
S1: The SILAC data of the bladder cancer cells
[truncated: 2,775 more rows]
